# Supplementary material for: Phosphoproteomics Reveals HMGA1, a CK2 Substrate, as a Drug-Resistant Target in Non-Small Cell Lung Cancer
Source: Sci Rep. 2017 Mar 14;7:44021. doi: 10.1038/srep44021 (PMC5349541; doi:10.1038/srep44021)
Supplement: Supplementary Dataset 1 [file srep44021-s2.xls]

## Sheet: Supplementary Table S1
Peptide index	Peptide sequence	m/z	Charge	Modification	Modification site	Score	# of IDed (spectrum)	# of samples IDed	Start pos	End pos	Missed cleavages	delta	Parent protein	Protein ACC. No.	Protein Mass	Rgef	P-value of Rgef	R10uM	P-value (R10uM)	R20uM	P-value (R20uM)	PC9/gef(1) abun.	PC9/gef(1) CV	PC9/gef(2) 10uM abun.	PC9/gef(2) 10uM CV	PC9/gef(2) abun.	PC9/gef(2) CV	PC9/gef(2)20uM abun.	PC9/gef(2) 20uM CV	PC9 abun.	PC9 CV
1	KQQHVISTEEGDMMETNSTDDEKSTAK	788.581	4	2 Oxidation (M); Phospho (ST)	KQQHVISTEEGDM[Oxidation (M)]M[Oxidation (M)]ETNST[Phospho (ST)]DDEKSTAK	33.07	1	1	838	864	2	-0.0061	468 : Histone deacetylase complex subunit SAP130 OS=Homo sapiens GN=SAP130 PE=1 SV=1	,Q9H0E3	110255	0.275	0.637	NAN	NAN	9999	NAN	260224	0.13	0	0	0	0	38270.2	0.5	947267	1.22
2	IENHEGVR	477.243	2			33.29	1	1	271	278	0	-0.0003	89 : Pyruvate kinase isozymes M1/M2 OS=Homo sapiens GN=PKM2 PE=1 SV=4	,P14618	57900	NAN	NAN	0.683	0.451	0.449	0.605	0	0	45175.5	0.01	66117.6	0.7	29653.9	0.14	0	0
3	LRSPSNDSAHR	440.533	3	Phospho (ST)	LRSPS[Phospho (ST)]NDSAHR	30.36	1	1	1206	1216	1	0.0005	162 : Zinc finger CCCH domain-containing protein 13 OS=Homo sapiens GN=ZC3H13 PE=1 SV=1	,Q5T200	196519	NAN	NAN	6.044	0.829	6.529	0.864	0	0	341726	0.05	56540.9	0.14	369127	0.4	0	0
4	METVSNASSSSNPSSPGR	945.878	2	Oxidation (M); Phospho (ST)	M[Oxidation (M)]ETVSNASSSSNPSS[Phospho (ST)]PGR	76.44	2	1	1152	1169	0	-0.0043	277 : Sister chromatid cohesion protein PDS5 homolog B OS=Homo sapiens GN=PDS5B PE=1 SV=1	,Q9NTI5	164563	-9999	NAN	-9999	NAN	0.364	0.697	0	0	0	0	24169.9	1.06	8793.76	0.34	181512	0.08
5	SDKDVQSSLTHSSR	542.908	3	Phospho (ST)	SDKDVQSSLTHS[Phospho (ST)]SR	35	1	1	503	516	1	-0.002	1164 : NK-tumor recognition protein OS=Homo sapiens GN=NKTR PE=1 SV=2	,P30414	165577	3.17	0.678	28.337	0.994	24.099	0.992	753737	0.11	377972	0.68	13338.4	0.47	321445	0.5	237799	0.19
6	SRSPSSPELNNK	698.315	2	Phospho (ST)	SRSPSS[Phospho (ST)]PELNNK	50.57	1	1	1497	1508	1	-0.0033	19 : Serine/arginine repetitive matrix protein 2 OS=Homo sapiens GN=SRRM2 PE=1 SV=2	,Q9UQ35	299438	0.387	0.478	12.324	0.956	32.689	0.996	907284	0.3	389406	0.66	31596.5	0.89	1032859	0.11	2.34382e+06	0.08
7	KGPGQPSSPQRLDR	534.928	3	Phospho (ST)	KGPGQPSS[Phospho (ST)]PQRLDR	33.15	1	1	188	201	2	-0.0062	818 : CD2 antigen cytoplasmic tail-binding protein 2 OS=Homo sapiens GN=CD2BP2 PE=1 SV=1	,O95400	37623	0.214	0.729	0.232	0.886	0.122	0.953	300923	0.12	6445.05	0.39	27736.1	1.21	3378.6	0.01	1.40564e+06	0.16
8	DGLPRTPSRR	412.205	3	Phospho (ST)	DGLPRT[Phospho (ST)]PSRR	29.4	2	1	1429	1438	2	-0.0054	19 : Serine/arginine repetitive matrix protein 2 OS=Homo sapiens GN=SRRM2 PE=1 SV=2	,Q9UQ35	299438	0.37	0.503	0.484	0.637	0.84	0.236	2.10226e+06	0.07	170261	0.57	351834	0.44	295592	0.2	5680432	0.05
9	GSVQAPEISSNSIK	748.859	2	Phospho (ST)	GSVQAPEISSNS[Phospho (ST)]IK	32.78	1	1	1365	1378	0	0.0105	1212 : Histone-lysine N-methyltransferase SETD2 OS=Homo sapiens GN=SETD2 PE=1 SV=2	,Q9BYW2	287371	NAN	NAN	2.391	0.404	0.484	0.565	0	0	16607.4	0.28	6947.08	1.32	3360.23	1.32	0	0
10	ENQSEGKGSDSDSEGDNPEKK	772.982	3	Phospho (ST)	ENQSEGKGSDSDS[Phospho (ST)]EGDNPEKK	32.94	1	1	87	107	2	0.0201	1370 : Vacuolar protein sorting-associated protein 4A OS=Homo sapiens GN=VPS4A PE=1 SV=1	,Q9UN37	48867	NAN	NAN	0.334	0.789	0.765	0.296	0	0	4181.07	0.62	12508.2	0.6	9562.97	0.15	0	0
11	ALQAPHSPSK	558.264	2	Phospho (ST)	ALQAPHS[Phospho (ST)]PSK	35.44	2	2	37	46	0	-0.0039	545 : Pre-B-cell leukemia transcription factor-interacting protein 1 OS=Homo sapiens GN=PBXIP1 PE=1 SV=1	,Q96AQ6	80594	0.801	0.064	25.666	0.993	10.107	0.94	72414.1	0.32	187478	1.21	7304.48	0.47	73827.6	1.33	90364.7	0.06
12	SRSPSSPELNNK	698.316	2	Phospho (ST)	SRS[Phospho (ST)]PSSPELNNK	29.92	1	1	1497	1508	1	-0.002	19 : Serine/arginine repetitive matrix protein 2 OS=Homo sapiens GN=SRRM2 PE=1 SV=2	,Q9UQ35	299438	0.385	0.484	5.459	0.799	2.507	0.491	900713	0.3	111936	0.49	20503.4	0.14	51393	0.45	2341677	0.08
13	RYSPSPPPK	554.761	2	Phospho (ST)	RYS[Phospho (ST)]PSPPPK	32.27	6	2	603	611	1	-0.0045	43 : Serine/arginine repetitive matrix protein 1 OS=Homo sapiens GN=SRRM1 PE=1 SV=2	,Q8IYB3	102274	0.334	0.553	1.549	0.111	9.372	0.93	408093	0.05	49323.6	0.69	31846.9	0.84	298457	1.21	1.22109e+06	0.06
14	DRSLPR	412.194	2	Phospho (ST)	DRS[Phospho (ST)]LPR	23.93	1	1	781	786	1	-0.0011	1246 : Ventricular zone-expressed PH domain-containing protein homolog 1 OS=Homo sapiens GN=VEPH1 PE=1 SV=1	,Q14D04	94686	NAN	NAN	1.175	0.088	0.784	0.281	0	0	185118	0.79	157587	0.58	123605	0.3	0	0
15	KHSPSPPPPTPTESR	887.879	2	2 Phospho (ST)	KHS[Phospho (ST)]PSPPPPT[Phospho (ST)]PTESR	28.42	1	1	326	340	1	-0.0051	1063 : SWI/SNF complex subunit SMARCC1 OS=Homo sapiens GN=SMARCC1 PE=1 SV=3	,Q92922	122790	0.146	0.838	1.457	0.064	1.54	0.182	70336.3	0.32	410571	0.62	281879	0.69	434215	0.19	481110	0.12
16	LSPSPTSQR	526.74	2	Phospho (ST)	LSPS[Phospho (ST)]PTSQR	25.1	1	1	389	397	0	-0.0045	20 : Lamin-A/C OS=Homo sapiens GN=LMNA PE=1 SV=1	,P02545	74095	0.102	0.907	4.701	0.746	4.086	0.72	59074.5	0.47	228486	0.68	48599.9	0.47	198580	0.28	579674	0.06
17	SPDQRSEPSDHSR	526.55	3	Phospho (ST)	SPDQRSEPS[Phospho (ST)]DHSR	24.92	1	1	315	327	1	0.0004	841 : Tight junction protein ZO-1 OS=Homo sapiens GN=TJP1 PE=1 SV=3	,Q07157	195340	NAN	NAN	0.142	0.958	0.701	0.354	0	0	53890.9	0.7	380342	1.08	266437	0.66	0	0
18	EVAGHTEQLQMSR	751.354	2	Oxidation (M)	EVAGHTEQLQM[Oxidation (M)]SR	51.98	4	2	281	293	0	-0.0049	7 : Keratin, type I cytoskeletal 19 OS=Homo sapiens GN=KRT19 PE=1 SV=3	,P08727	44065	3.438	0.706	0.467	0.658	0.501	0.547	325273	0.12	11522.4	0.28	24654.2	0.77	12349.9	0.84	94606.9	0.12
19	KPPDSYPPK	554.761	2	Phospho (ST)	KPPDS[Phospho (ST)]YPPK	34.05	3	1	778	786	0	0.0074	1530 : Disintegrin and metalloproteinase domain-containing protein 12 OS=Homo sapiens GN=ADAM12 PE=1 SV=3	,O43184	99477	0.334	0.553	5.926	0.823	8.539	0.916	408133	0.05	286411	1.08	48334.3	0.39	412727	0.67	1.22111e+06	0.06
20	RPMEEDGEEKSPSK	857.852	2	Oxidation (M); Phospho (ST)	RPM[Oxidation (M)]EEDGEEKSPS[Phospho (ST)]K	33.48	1	1	372	385	1	-0.0015	176 : Interleukin enhancer-binding factor 3 OS=Homo sapiens GN=ILF3 PE=1 SV=3	,Q12906	95279	9999	NAN	1.358	0.016	1.611	0.213	420.818	0.29	64532.3	0.67	47507.4	1.22	76544.6	0.19	0	0
21	ENQSEGKGSDSDSEGDNPEKK	772.975	3	Phospho (ST)	ENQSEGKGSDS[Phospho (ST)]DSEGDNPEKK	34.58	3	2	87	107	2	0.0017	1370 : Vacuolar protein sorting-associated protein 4A OS=Homo sapiens GN=VPS4A PE=1 SV=1	,Q9UN37	48867	NAN	NAN	0.325	0.799	0.775	0.289	0	0	4276.88	0.78	13166.3	0.63	10203.8	0.14	0	0
22	AASSSSSSSSSSSSDDSEEEKAAATPK	886.356	3	Phospho (ST)	AASSSSSSSSSSSSDDS[Phospho (ST)]EEEKAAATPK	55.62	2	1	214	240	1	-0.0059	52 : Nucleolar phosphoprotein p130 OS=Homo sapiens GN=NOLC1 PE=1 SV=2	,Q14978	73560	9999	NAN	1.199	0.072	1.937	0.333	179294	0.12	36653.5	0.6	30559	0.44	59184	0.29	0	0
23	EKQLSPEAQAR	668.815	2	Phospho (ST)	EKQLS[Phospho (ST)]PEAQAR	33.59	2	1	526	536	1	-0.0021	165 : PHD finger protein 14 OS=Homo sapiens GN=PHF14 PE=1 SV=1	,O94880	100019	0.935	0.032	47.885	0.999	18.776	0.984	91433.5	0.06	139199	0.21	2906.97	0.17	54580.1	0.28	97801.6	0.04
24	VAQGATEKSPEDK	720.324	2	Phospho (ST)	VAQGATEKS[Phospho (ST)]PEDK	44.88	8	3	443	455	1	-0.0004	907 : Nuclear autoantigenic sperm protein OS=Homo sapiens GN=NASP PE=1 SV=2	,P49321	85186	NAN	NAN	1.24	0.048	3.436	0.648	0	0	36219	0.02	29205.2	0.18	100338	0.54	0	0
25	METVSNASSSSNPSSPGR	945.878	2	Oxidation (M); Phospho (ST)	M[Oxidation (M)]ETVSNASSSSNPS[Phospho (ST)]SPGR	61.91	2	1	1152	1169	0	-0.0048	277 : Sister chromatid cohesion protein PDS5 homolog B OS=Homo sapiens GN=PDS5B PE=1 SV=1	,Q9NTI5	164563	-9999	NAN	0.982	0.213	-9999	NAN	0	0	13188.3	0.42	13430.1	0.96	0	0	181346	0.08
26	ENQSEGKGSDSDSEGDNPEKK	772.974	3	Phospho (ST)	ENQSEGKGS[Phospho (ST)]DSDSEGDNPEKK	43.88	2	1	87	107	2	-0.0014	1370 : Vacuolar protein sorting-associated protein 4A OS=Homo sapiens GN=VPS4A PE=1 SV=1	,Q9UN37	48867	NAN	NAN	0.296	0.826	0.893	0.19	0	0	3762.53	0.75	12705.1	0.6	11351.7	0.04	0	0
27	SRSSSYSSYSSR	717.287	2	Phospho (ST)	SRSS[Phospho (ST)]SYSSYSSR	28.99	1	1	574	585	1	-0.0028	103 : Zinc finger CCCH domain-containing protein 18 OS=Homo sapiens GN=ZC3H18 PE=1 SV=1	,Q86VM9	106296	0.586	0.251	4.817	0.754	0.406	0.648	65452.4	0.43	161223	0.29	33469.1	0.67	13593	0.84	111772	0.4
28	MSHSSSSDTDINEIHTNHK	559.73	4	Oxidation (M); Phospho (ST)	M[Oxidation (M)]SHSSSSDT[Phospho (ST)]DINEIHTNHK	26.19	1	1	744	762	0	0.0004	495 : Transcriptional regulator ATRX OS=Homo sapiens GN=ATRX PE=1 SV=4	,P46100	282349	12.169	0.958	-9999	NAN	1.86	0.311	119190	0.31	0	0	25101.7	0.67	46693.9	0.13	9794.62	0.17
29	TQSPHSPKEESER	796.341	2	Phospho (ST)	TQSPHS[Phospho (ST)]PKEESER	26.54	1	1	1093	1105	1	-0.0007	807 : Rho GTPase-activating protein 21 OS=Homo sapiens GN=ARHGAP21 PE=1 SV=1	,Q5T5U3	217198	NAN	NAN	0.605	0.522	0.253	0.823	0	0	10594.7	0.35	17503.7	0.22	4435.57	0.45	0	0
30	THTTALAGRSPSPASGR	582.946	3	Phospho (ST)	THTTALAGRS[Phospho (ST)]PSPASGR	26.11	1	1	286	302	1	-0.0044	19 : Serine/arginine repetitive matrix protein 2 OS=Homo sapiens GN=SRRM2 PE=1 SV=2	,Q9UQ35	299438	0.43	0.425	9999	NAN	9999	NAN	3285671	0.03	406311	0.62	0	0	14604.4	0.75	7.64041e+06	0.08
31	DGLAPEKTSPDRDK	804.867	2	Phospho (ST)	DGLAPEKTS[Phospho (ST)]PDRDK	26.07	1	1	9	22	2	0.0005	583 : Arginine/serine-rich coiled-coil protein 2 OS=Homo sapiens GN=RSRC2 PE=1 SV=1	,Q7L4I2	50529	1.183	0.174	0.099	0.981	0.867	0.213	152744	0.11	144806	0.47	1.46726e+06	0.22	1.27217e+06	0.12	129086	0.21
32	SHHAPMSPGSSGGGGQPLAR	661.953	3	Oxidation (M); Phospho (ST)	SHHAPM[Oxidation (M)]S[Phospho (ST)]PGSSGGGGQPLAR	50.82	2	1	357	376	0	-0.0035	1517 : AT-rich interactive domain-containing protein 1A OS=Homo sapiens GN=ARID1A PE=1 SV=3	,O14497	241892	0.119	0.881	0.076	0.99	0.471	0.576	73306.7	0.01	13303	0.65	175503	1.3	82641.2	0.9	616603	0.03
33	RVESEESGDEEGKK	869.831	2	2 Phospho (ST)	RVES[Phospho (ST)]EES[Phospho (ST)]GDEEGKK	53.03	7	3	21	34	2	-0.0011	836 : Protein phosphatase 1 regulatory subunit 7 OS=Homo sapiens GN=PPP1R7 PE=1 SV=1	,Q15435	41539	NAN	NAN	0.318	0.806	0.316	0.75	0	0	100362	0.23	315801	0.58	99817.1	0.19	0	0
34	RSPERPTGDLR	682.326	2	Phospho (ST)	RSPERPT[Phospho (ST)]GDLR	25.49	1	1	76	86	1	-0.0037	162 : Zinc finger CCCH domain-containing protein 13 OS=Homo sapiens GN=ZC3H13 PE=1 SV=1	,Q5T200	196519	0.681	0.166	7.214	0.874	3.671	0.678	315858	0.17	161017	0.88	22320.6	0.36	81929.1	0.92	463986	0.17
35	NSPQTPPGR	517.227	2	Phospho (ST)	NSPQT[Phospho (ST)]PPGR	31.03	1	1	823	831	0	-0.0002	1402 : GTPase-activating Rap/Ran-GAP domain-like protein 3 OS=Homo sapiens GN=GARNL3 PE=1 SV=2	,Q5VVW2	112782	-9999	NAN	1.458	0.064	2.337	0.451	0	0	624151	0.63	428000	0.46	1.00044e+06	0.69	96.535	0.18
36	ALASEKSPTADAKPAPK	587.964	3	Phospho (ST)	ALASEKS[Phospho (ST)]PTADAKPAPK	53.83	7	2	266	282	1	-0.001	373 : Ladinin-1 OS=Homo sapiens GN=LAD1 PE=1 SV=2	,O00515	57097	0.497	0.347	2.563	0.445	-9999	NAN	446554	0.08	22516.8	0.64	8785.52	0.55	0	0	899241	0.1
37	KLEDGPK	393.721	2			28.84	1	1	386	392	1	-0.0005	80 : Putative elongation factor 1-alpha-like 3 OS=Homo sapiens GN=EEF1AL3 PE=5 SV=1	,Q5VTE0	50153	NAN	NAN	0.41	0.715	0.573	0.471	0	0	152569	1.25	372508	1.14	213457	0.53	0	0
38	GPSPEGSSSTESSPEHPPK	658.608	3	Phospho (ST)	GPSPEGSSST[Phospho (ST)]ESSPEHPPK	47.04	1	1	1646	1664	0	-0.0028	19 : Serine/arginine repetitive matrix protein 2 OS=Homo sapiens GN=SRRM2 PE=1 SV=2	,Q9UQ35	299438	21.759	0.987	8.113	0.899	1.637	0.228	714908	0.02	1.79927e+06	0.46	221783	0.32	363108	0.34	32856	0.13
39	RVESEESGDEEGKK	829.849	2	Phospho (ST)	RVESEES[Phospho (ST)]GDEEGKK	42.9	6	2	21	34	2	-0.0008	836 : Protein phosphatase 1 regulatory subunit 7 OS=Homo sapiens GN=PPP1R7 PE=1 SV=1	,Q15435	41539	NAN	NAN	2.114	0.326	0.78	0.281	0	0	307016	0.08	145212	0.9	113273	0.7	0	0
40	KAEGEPQEESPLKSK	579.607	3	Phospho (ST)	KAEGEPQEES[Phospho (ST)]PLKSK	51.71	6	2	168	182	2	-0.0021	63 : Bcl-2-associated transcription factor 1 OS=Homo sapiens GN=BCLAF1 PE=1 SV=2	,Q9NYF8	106059	1.5	0.318	11.973	0.953	1.109	0.048	9662773	0.02	5949052	0.97	496892	0.06	551243	0.1	6.44346e+06	0.06
41	SHHAPMSPGSSGGGGQPLAR	661.953	3	Oxidation (M); Phospho (ST)	SHHAPM[Oxidation (M)]SPGS[Phospho (ST)]SGGGGQPLAR	30.25	1	1	357	376	0	-0.0041	1517 : AT-rich interactive domain-containing protein 1A OS=Homo sapiens GN=ARID1A PE=1 SV=3	,O14497	241892	0.118	0.881	1.023	0.19	3.089	0.599	73306.7	0.01	13826.7	0.59	13517.2	0.19	41751.6	0.88	620689	0.03
42	SLSDSESDDSKSK	732.79	2	Phospho (ST)	SLSDSES[Phospho (ST)]DDSKSK	54.72	13	3	93	105	1	-0.0005	145 : Chromobox protein homolog 3 OS=Homo sapiens GN=CBX3 PE=1 SV=4	,Q13185	20798	NAN	NAN	0.525	0.599	0.273	0.799	0	0	169796	0.22	323601	0.59	88188.4	1.14	0	0
43	RKAEDSDSEPEPEDNVR	684.954	3	Phospho (ST)	RKAEDSDS[Phospho (ST)]EPEPEDNVR	34.94	2	1	494	510	2	-0.0008	189 : 5'-3' exoribonuclease 2 OS=Homo sapiens GN=XRN2 PE=1 SV=1	,Q9H0D6	108513	1.275	0.221	0.298	0.823	0.519	0.528	286229	0.06	30348.2	0.14	101739	0.67	52830.9	0.8	224514	0.25
44	RVESEESGDEEGKK	829.848	2	Phospho (ST)	RVES[Phospho (ST)]EESGDEEGKK	47.05	3	2	21	34	2	-0.0009	836 : Protein phosphatase 1 regulatory subunit 7 OS=Homo sapiens GN=PPP1R7 PE=1 SV=1	,Q15435	41539	NAN	NAN	2.341	0.39	0.601	0.445	0	0	309623	0.07	132255	1.06	79453.7	1.21	0	0
45	VHTPHLDR	352.165	3	Phospho (ST)	VHT[Phospho (ST)]PHLDR	28.7	1	1	975	982	0	-0.0036	770 : Hepatocyte growth factor receptor OS=Homo sapiens GN=MET PE=1 SV=4	,P08581	155441	0.708	0.143	66.567	1	2.247	0.425	190767	0.06	488416	1.07	7337.23	0.51	16486.1	1.05	269552	0.13
46	QQQSSSLPSKK	433.214	3	Phospho (ST)	QQQSSS[Phospho (ST)]LPSKK	25.21	1	1	835	845	1	0.0124	617 : Homeodomain-interacting protein kinase 1 OS=Homo sapiens GN=HIPK1 PE=1 SV=1	,Q86Z02	130761	1.13	0.151	0.302	0.82	1.93	0.333	68091.4	0.13	15105.6	0.14	49982.9	0.92	96452.5	0.87	60275.3	0.16
47	LITSEEERSPAKR	532.597	3	Phospho (ST)	LITSEEERS[Phospho (ST)]PAKR	27.17	1	1	1670	1682	2	-0.0023	65 : Tumor suppressor p53-binding protein 1 OS=Homo sapiens GN=TP53BP1 PE=1 SV=2	,Q12888	213443	2.535	0.582	3.025	0.541	8.283	0.911	1965290	0.02	790401	0.59	261256	0.64	2163954	0.01	775154	0.1
48	GRPSKTPSPSQPK	763.842	2	2 Phospho (ST)	GRPSKT[Phospho (ST)]PS[Phospho (ST)]PSQPK	32.42	2	1	1376	1388	1	0.0001	277 : Sister chromatid cohesion protein PDS5 homolog B OS=Homo sapiens GN=PDS5B PE=1 SV=1	,Q9NTI5	164563	NAN	NAN	0.331	0.792	0.739	0.318	0	0	135170	0.41	408895	0.3	302238	0.27	0	0
49	EVIDASDKEGMSPAKR	610.275	3	Oxidation (M); Phospho (ST)	EVIDASDKEGM[Oxidation (M)]S[Phospho (ST)]PAKR	34.49	2	1	82	97	2	-0.0033	202 : Serine/threonine-protein kinase PRP4 homolog OS=Homo sapiens GN=PRPF4B PE=1 SV=2	,Q13523	116902	0.592	0.243	1.289	0.024	1.382	0.111	1.74854e+06	0.02	1.9336e+06	1.06	1.49949e+06	0.25	2071730	1.26	2.95482e+06	0.09
50	AVEHINK	405.727	2			32.91	2	1	65	71	0	-0.0012	36 : Alpha-enolase OS=Homo sapiens GN=ENO1 PE=1 SV=2	,P06733	47139	NAN	NAN	0.228	0.89	0.301	0.77	0	0	45088.4	0.62	197659	0.08	59465.5	0.23	0	0
51	NREELDK	452.23	2			25.26	1	1	263	269	1	-0.0007	12 : Keratin, type I cytoskeletal 18 OS=Homo sapiens GN=KRT18 PE=1 SV=2	,P05783	48029	NAN	NAN	0.869	0.303	0.582	0.465	0	0	59605.1	0.56	68606.1	0.65	39917	0.11	0	0
52	RGFSANSAR	523.233	2	Phospho (ST)	RGFS[Phospho (ST)]ANSAR	35.7	3	1	16	24	1	-0.0003	57 : Keratin, type II cytoskeletal 6A OS=Homo sapiens GN=KRT6A PE=1 SV=3	,P02538	60008	0.818	0.048	0.835	0.326	1.301	0.064	183667	1.31	109359	0.65	130974	0.09	170368	0.49	224596	0.06
53	SPDQRSEPSDHSR	526.55	3	Phospho (ST)	SPDQRS[Phospho (ST)]EPSDHSR	24.59	1	1	315	327	1	0.0003	841 : Tight junction protein ZO-1 OS=Homo sapiens GN=TJP1 PE=1 SV=3	,Q07157	195340	NAN	NAN	0.068	0.993	0.434	0.621	0	0	21889.7	0.54	320211	1.28	138944	1.2	0	0
54	RSPSVSSPEPAEK	725.831	2	Phospho (ST)	RSPSVS[Phospho (ST)]SPEPAEK	45.65	2	2	1726	1738	1	-0.0035	19 : Serine/arginine repetitive matrix protein 2 OS=Homo sapiens GN=SRRM2 PE=1 SV=2	,Q9UQ35	299438	0.394	0.471	13.249	0.962	5.485	0.82	784363	0.05	4751589	0.01	358627	0.82	1.96708e+06	0.16	1.99061e+06	0.48
55	KSLSDSESDDSK	689.274	2	Phospho (ST)	KSLSDSES[Phospho (ST)]DDSK	41.52	6	3	92	103	1	-0.0002	145 : Chromobox protein homolog 3 OS=Homo sapiens GN=CBX3 PE=1 SV=4	,Q13185	20798	NAN	NAN	0.514	0.61	0.519	0.528	0	0	56421.5	0.27	109811	0.65	57012.4	0.37	0	0
56	KETQSPEQVK	627.292	2	Phospho (ST)	KETQS[Phospho (ST)]PEQVK	32.59	7	3	492	501	1	0.0001	63 : Bcl-2-associated transcription factor 1 OS=Homo sapiens GN=BCLAF1 PE=1 SV=2	,Q9NYF8	106059	NAN	NAN	7.593	0.886	15.53	0.976	0	0	756626	0.09	99652.9	0.78	1.54758e+06	0.17	0	0
57	KRDSEEEFGSER	516.882	3	Phospho (ST)	KRDS[Phospho (ST)]EEEFGSER	27.49	2	1	70	81	2	-0.0024	585 : Chromodomain-helicase-DNA-binding protein 3 OS=Homo sapiens GN=CHD3 PE=1 SV=3	,Q12873	226450	28.314	0.993	0.439	0.683	1.728	0.259	140375	0.05	5413.43	0.48	12337.7	0.58	21323	0.44	4957.84	0.43
58	KSLSDSESDDSK	689.274	2	Phospho (ST)	KSLSDS[Phospho (ST)]ESDDSK	48.6	9	3	92	103	1	-0.0003	145 : Chromobox protein homolog 3 OS=Homo sapiens GN=CBX3 PE=1 SV=4	,Q13185	20798	NAN	NAN	0.487	0.637	0.553	0.491	0	0	57583.1	0.26	118273	0.56	65423.1	0.34	0	0
59	LKSDERPVHIK	467.913	3	Phospho (ST)	LKS[Phospho (ST)]DERPVHIK	25.98	1	1	1117	1127	1	-0.0014	782 : E3 ubiquitin-protein ligase TRIM33 OS=Homo sapiens GN=TRIM33 PE=1 SV=2	,Q9UPN9	122444	1.1	0.135	0.096	0.983	0.255	0.82	433387	0.06	32699.9	0.55	340828	0.55	86888.7	0.46	394053	0.04
60	HDSPEDVKR	388.168	3	Phospho (ST)	HDS[Phospho (ST)]PEDVKR	26.97	2	2	479	487	1	-0.0004	736 : Stress-induced-phosphoprotein 1 OS=Homo sapiens GN=STIP1 PE=1 SV=1	,P31948	62599	NAN	NAN	0.394	0.729	0.405	0.653	0	0	58129	0.15	147562	0.13	59709	0.08	0	0
61	TTSRSPVLSR	592.295	2	Phospho (ST)	TTSRS[Phospho (ST)]PVLSR	49.76	5	2	627	636	1	-0.0001	509 : Mitogen-activated protein kinase kinase kinase kinase 4 OS=Homo sapiens GN=MAP4K4 PE=1 SV=2	,O95819	142013	0.402	0.458	0.942	0.243	5.443	0.82	390518	0.16	59578	1.05	63276.7	0.61	344416	0.05	971080	0.12
62	PGPTPSGTNVGSSGRSPSK	925.424	2	Phospho (ST)	PGPTPSGTNVGSSGRS[Phospho (ST)]PSK	64.8	1	1	2	20	1	-0.0037	339 : Protein transport protein Sec61 subunit beta OS=Homo sapiens GN=SEC61B PE=1 SV=2	,P60468	9968	0.495	0.347	5.022	0.77	6.985	0.879	1.51986e+06	0.11	48510.7	0.14	9659.44	0.01	67469.4	0.29	3.06823e+06	0.11
63	SKELVSSSSSGSDSDSEVDKK	746.66	3	Phospho (ST)	SKELVSSSSSGSDSDS[Phospho (ST)]EVDKK	46.86	2	1	4	24	2	-0.0002	62 : Activated RNA polymerase II transcriptional coactivator p15 OS=Homo sapiens GN=SUB1 PE=1 SV=3	,P53999	14386	2.085	0.491	2.818	0.503	3.847	0.697	470532	0.11	1.0284e+06	0.23	364927	0.71	1.40389e+06	0.23	225657	0.07
64	KSLSPGVSR	505.755	2	Phospho (ST)	KSLS[Phospho (ST)]PGVSR	42.22	3	2	654	662	1	-0.0022	250 : Apoptotic chromatin condensation inducer in the nucleus OS=Homo sapiens GN=ACIN1 PE=1 SV=1	,Q9UKV3	151797	0.27	0.642	0.54	0.588	-9999	NAN	142078	0.13	14095.6	0.58	26097.5	0.36	0	0	527127	0.1
65	KVSGTLDTPEK	627.801	2	Phospho (ST)	KVSGTLDT[Phospho (ST)]PEK	51.31	3	1	216	226	1	-0.0027	236 : MKI67 FHA domain-interacting nucleolar phosphoprotein OS=Homo sapiens GN=MKI67IP PE=1 SV=1	,Q9BYG3	34201	5.024	0.82	9999	NAN	9999	NAN	439469	0.06	79967.8	0.38	0	0	15583.1	0.47	87482.6	0.18
66	GFEEEHKDSDDDSSDDEQEKKPEAPK	1051.07	3	2 Phospho (ST)	GFEEEHKDSDDDS[Phospho (ST)]S[Phospho (ST)]DDEQEKKPEAPK	32.67	1	1	400	425	2	-0.0062	170 : Splicing factor 3B subunit 2 OS=Homo sapiens GN=SF3B2 PE=1 SV=1	,Q13435	97596	2.273	0.535	NAN	NAN	NAN	NAN	1.72028e+06	0.12	0	0	0	0	0	0	756766	0.14
67	KPEEESPRKDDAK	804.867	2	Phospho (ST)	KPEEES[Phospho (ST)]PRKDDAK	46.26	5	2	721	733	2	-0.0005	907 : Nuclear autoantigenic sperm protein OS=Homo sapiens GN=NASP PE=1 SV=2	,P49321	85186	9999	NAN	0.244	0.876	0.61	0.438	836.824	0.14	8827.76	0.58	36235.8	1	22086.5	0.96	0	0
68	AEGHSDDESDSEGSDSESTSR	755.263	3	Phospho (ST)	AEGHSDDESDSEGS[Phospho (ST)]DSESTSR	41.5	2	2	296	316	0	-0.0005	964 : Serine/threonine-protein kinase MST4 OS=Homo sapiens GN=MST4 PE=1 SV=2	,Q9P289	46500	NAN	NAN	0.44	0.683	0.527	0.522	0	0	38029.9	0.46	86479.7	0.57	45607.7	0.71	0	0
69	VAAAAGSGPSPPGSPGHDRER	684.979	3	Phospho (ST)	VAAAAGSGPSPPGS[Phospho (ST)]PGHDRER	27.5	1	1	38	58	1	-0.0035	1586 : Phosphatidylinositol 4-kinase type 2-alpha OS=Homo sapiens GN=PI4K2A PE=1 SV=1	,Q9BTU6	53989	0.365	0.51	9999	NAN	9999	NAN	107209	1.3	28954.1	0.55	0	0	78019.3	0.44	293933	0.04
70	RDSQDGSSYR	625.743	2	Phospho (ST)	RDS[Phospho (ST)]QDGSSYR	37.22	3	1	144	153	1	-0.0006	291 : LIM and SH3 domain protein 1 OS=Homo sapiens GN=LASP1 PE=1 SV=2	,Q14847	29698	NAN	NAN	0.231	0.886	0.342	0.72	0	0	43953.6	0.64	190070	0.89	64981	0.16	0	0
71	RVSHSPPPK	362.181	3	Phospho (ST)	RVSHS[Phospho (ST)]PPPK	31.3	2	2	634	642	1	-0.0013	43 : Serine/arginine repetitive matrix protein 1 OS=Homo sapiens GN=SRRM1 PE=1 SV=2	,Q8IYB3	102274	0.504	0.34	2.521	0.438	6.649	0.869	5508.69	0.12	67643.1	0.52	26831	0.56	178391	0.37	10928.2	0.33
72	KSLSPGVSR	505.753	2	Phospho (ST)	KS[Phospho (ST)]LSPGVSR	37.32	2	1	654	662	1	-0.0037	250 : Apoptotic chromatin condensation inducer in the nucleus OS=Homo sapiens GN=ACIN1 PE=1 SV=1	,Q9UKV3	151797	0.269	0.648	0.451	0.673	0.521	0.528	141379	0.13	10875.4	0.49	24102.8	0.34	12561.7	0.71	525077	0.11
73	QKMDSDEDEKEGEEEK	674.589	3	Oxidation (M); Phospho (ST)	QKM[Oxidation (M)]DS[Phospho (ST)]DEDEKEGEEEK	32.24	7	2	373	388	2	-0.0008	30 : Protein IWS1 homolog OS=Homo sapiens GN=IWS1 PE=1 SV=2	,Q96ST2	91899	NAN	NAN	0.301	0.82	0.381	0.678	0	0	22733.1	0.67	75478.5	0.7	28793.3	0.06	0	0
74	KSSSQPSPSDPK	662.792	2	Phospho (ST)	KSSSQPS[Phospho (ST)]PSDPK	30.49	2	2	21	32	1	-0.0007	1265 : Variable charge X-linked protein 1 OS=Homo sapiens GN=VCX PE=2 SV=1	,Q9H320	22276	NAN	NAN	1.37	0.024	1.716	0.259	0	0	46546.3	0.24	33971.2	1.12	58296.4	0.46	0	0
75	VSQSPSKDSEENPATEERPEK	808.688	3	Phospho (ST)	VSQSPSKDS[Phospho (ST)]EENPATEERPEK	29.33	1	1	186	206	1	-0.0064	600 : Syntaxin-18 OS=Homo sapiens GN=STX18 PE=1 SV=1	,Q9P2W9	38650	1.097	0.127	0.154	0.949	-9999	NAN	218909	0.08	10176.3	0.97	65882	0.74	0	0	199630	0.08
76	KQQHVISTEEGDMMETNSTDDEK	922.035	3	2 Oxidation (M); Phospho (ST)	KQQHVISTEEGDM[Oxidation (M)]M[Oxidation (M)]ETNST[Phospho (ST)]DDEK	44.28	2	1	838	860	1	-0.0052	468 : Histone deacetylase complex subunit SAP130 OS=Homo sapiens GN=SAP130 PE=1 SV=1	,Q9H0E3	110255	0.568	0.274	0.843	0.318	0.826	0.243	271145	0.17	1.88001e+06	0.04	2.23139e+06	0.11	1842883	0.09	477087	0.03
77	KSPAKSPNPSTPR	509.564	3	2 Phospho (ST)	KSPAKS[Phospho (ST)]PNPS[Phospho (ST)]TPR	26.59	1	1	391	403	2	0.0017	128 : Ribosomal L1 domain-containing protein 1 OS=Homo sapiens GN=RSL1D1 PE=1 SV=3	,O76021	54939	NAN	NAN	0.411	0.711	1.039	0.088	0	0	738085	0.46	1.79657e+06	0.67	1866802	0.01	0	0
78	RDAGGPRPESPVPAGR	566.94	3	Phospho (ST)	RDAGGPRPES[Phospho (ST)]PVPAGR	43.11	3	2	7	22	1	-0.0002	429 : Phosphatidylserine synthase 2 OS=Homo sapiens GN=PTDSS2 PE=1 SV=1	,Q9BVG9	56216	0.6	0.236	0.55	0.576	-9999	NAN	151512	0.38	69480.6	0.77	126259	0.72	0	0	252585	0.05
79	KGAANASGSSPDAPAK	754.84	2	Phospho (ST)	KGAANASGSS[Phospho (ST)]PDAPAK	46.31	4	1	2420	2435	1	-0.0001	1197 : Triple functional domain protein OS=Homo sapiens GN=TRIO PE=1 SV=2	,O75962	346683	NAN	NAN	9999	NAN	9999	NAN	0	0	6579.63	0.71	0	0	25505.8	0.04	0	0
80	AGLESGAEPGDGDSDTTKKK	681.636	3	Phospho (ST)	AGLESGAEPGDGDS[Phospho (ST)]DTTKKK	33.05	1	1	481	500	2	0.0013	292 : H/ACA ribonucleoprotein complex subunit 4 OS=Homo sapiens GN=DKC1 PE=1 SV=3	,O60832	57638	0.12	0.879	0.267	0.853	0.83	0.243	13444.6	0.35	4162.17	0.6	15598.2	0.22	12946.8	0.44	111813	0.1
81	SESPKEPEQLRK	503.241	3	Phospho (ST)	SES[Phospho (ST)]PKEPEQLRK	31.67	1	1	4	15	2	-0.0053	46 : Putative heterogeneous nuclear ribonucleoprotein A1-like protein 3 OS=Homo sapiens GN=HNRPA1L3 PE=5 SV=1	,P0C7M2	34202	0.377	0.491	88.991	1	-9999	NAN	4.09578e+06	0.1	1452042	0.35	16316.8	0.3	0	0	10862443	0.06
82	RVLEFQDFTVPR	529.597	3	Phospho (ST)	RVLEFQDFT[Phospho (ST)]VPR	27.09	1	1	2086	2097	1	0.0029	1552 : Uncharacterized protein C22orf30 OS=Homo sapiens GN=C22orf30 PE=1 SV=1	,Q5THK1	237150	0.091	0.922	9999	NAN	9999	NAN	126463	0.12	25178	0.63	0	0	51355.8	0.95	1386135	0.1
83	LHQKSPSQYSEEEEEEDSGSEHSR	721.794	4	Phospho (ST)	LHQKS[Phospho (ST)]PSQYSEEEEEEDSGSEHSR	33.35	3	1	828	851	1	-0.0056	517 : G patch domain-containing protein 8 OS=Homo sapiens GN=GPATCH8 PE=1 SV=2	,Q9UKJ3	164098	3.432	0.706	2.499	0.431	4.686	0.77	172830	0.05	122324	0.51	48957.6	0.41	229413	1.11	50361.9	0.34
84	KSSSSEDSSSDEEEEQKKPMK	849.994	3	Oxidation (M); 2 Phospho (ST)	KSSSSEDSS[Phospho (ST)]S[Phospho (ST)]DEEEEQKKPM[Oxidation (M)]K	27.55	2	1	263	283	2	0.0002	52 : Nucleolar phosphoprotein p130 OS=Homo sapiens GN=NOLC1 PE=1 SV=2	,Q14978	73560	NAN	NAN	0.334	0.789	0.305	0.762	0	0	35176.3	0.12	105382	0.41	32121	0.43	0	0
85	RDRSLPR	490.245	2	Phospho (ST)	RDRS[Phospho (ST)]LPR	26.23	5	2	780	786	2	0.0001	1246 : Ventricular zone-expressed PH domain-containing protein homolog 1 OS=Homo sapiens GN=VEPH1 PE=1 SV=1	,Q14D04	94686	NAN	NAN	1.488	0.08	0.681	0.369	0	0	8.04564e+06	0.31	5.40748e+06	0.71	3.68034e+06	0.67	0	0
86	AEGHSDDESDSEGSDSESTSR	755.263	3	Phospho (ST)	AEGHSDDESDS[Phospho (ST)]EGSDSESTSR	59.37	9	3	296	316	0	-0.0003	964 : Serine/threonine-protein kinase MST4 OS=Homo sapiens GN=MST4 PE=1 SV=2	,Q9P289	46500	NAN	NAN	0.464	0.658	0.732	0.326	0	0	38669.6	0.47	83419	0.57	61092.6	0.08	0	0
87	SRSPQAFR	514.736	2	Phospho (ST)	SRS[Phospho (ST)]PQAFR	29.77	2	2	770	777	1	-0.0034	284 : Retinoblastoma-binding protein 6 OS=Homo sapiens GN=RBBP6 PE=1 SV=1	,Q7Z6E9	201442	0.651	0.19	0.648	0.484	0.301	0.77	1.21212e+06	0.13	506721	1.05	782418	0.55	235238	0.58	1.86336e+06	0.06
88	SVPHLQK	404.737	2			24.3	4	2	221	227	0	-0.0028	3 : Annexin A2 OS=Homo sapiens GN=ANXA2 PE=1 SV=2	,P07355	38580	0.599	0.236	3.505	0.621	0.458	0.593	411050	0.44	121686	0.96	34716	0.44	15901.4	0.59	685885	0.12
89	THTTALAGRSPSPASGR	609.602	3	2 Phospho (ST)	THTTALAGRS[Phospho (ST)]PS[Phospho (ST)]PASGR	30.02	2	1	286	302	1	-0.0029	19 : Serine/arginine repetitive matrix protein 2 OS=Homo sapiens GN=SRRM2 PE=1 SV=2	,Q9UQ35	299438	0.424	0.431	1.083	0.151	0.239	0.838	2729733	0.11	24221258	0.28	22368326	0.67	5.34423e+06	1.23	6437952	0.09
90	RRSPSPYYSR	450.208	3	Phospho (ST)	RRS[Phospho (ST)]PSPYYSR	28.02	3	2	262	271	2	-0.0057	161 : Transformer-2 protein homolog beta OS=Homo sapiens GN=TRA2B PE=1 SV=1	,P62995	33646	1.336	0.251	9.608	0.927	0.424	0.632	41562776	0.69	586586	1.2	61049.5	1.12	25898.1	0.13	31101336	0.7
91	HSSISPVR	481.725	2	Phospho (ST)	HSSIS[Phospho (ST)]PVR	39.47	1	1	381	388	0	-0.0022	368 : Cell division cycle 2-related protein kinase 7 OS=Homo sapiens GN=CRKRS PE=1 SV=1	,Q9NYV4	164054	0.782	0.08	0.122	0.969	2.95	0.576	62454.2	0.64	34082.3	0.91	279201	1.2	823583	0.93	79846	0.66
92	RFSPPRR	498.249	2	Phospho (ST)	RFS[Phospho (ST)]PPRR	24.36	2	1	249	255	2	-0.0034	1555 : RNA-binding protein with serine-rich domain 1 OS=Homo sapiens GN=RNPS1 PE=1 SV=1	,Q15287	34188	0.397	0.465	0.424	0.697	8.226	0.911	3.31278e+06	0.07	38456.6	0.86	90691.7	0.91	746075	0.48	8.33788e+06	0.13
93	RKSLSDSESDDSK	767.325	2	Phospho (ST)	RKS[Phospho (ST)]LSDSESDDSK	40.32	8	3	91	103	2	-0.0011	145 : Chromobox protein homolog 3 OS=Homo sapiens GN=CBX3 PE=1 SV=4	,Q13185	20798	NAN	NAN	0.124	0.968	0.299	0.77	0	0	47410.8	0.63	381491	1.05	113886	0.86	0	0
94	APQTSSSPPPVR	652.305	2	Phospho (ST)	APQTSS[Phospho (ST)]SPPPVR	36.63	1	1	690	701	0	-0.0025	43 : Serine/arginine repetitive matrix protein 1 OS=Homo sapiens GN=SRRM1 PE=1 SV=2	,Q8IYB3	102274	0.105	0.901	8.727	0.911	5.582	0.826	203120	0.64	122087	0.67	13990.2	0.08	78092.1	1.02	1.92739e+06	0.05
95	DAVTYTEHAK	378.851	3			25.01	1	1	69	78	0	-0.0049	25 : Histone H4 OS=Homo sapiens GN=HIST1H4A PE=1 SV=2	,P62805	11360	1.465	0.303	14.053	0.967	1.215	0.016	1.31454e+06	0.1	2.44724e+06	0.11	174143	0.27	211579	0.68	897060	0.01
96	ALPNNTSSSPQPK	710.825	2	Phospho (ST)	ALPNNTSSS[Phospho (ST)]PQPK	59.18	5	2	307	319	0	-0.0036	441 : Cellular tumor antigen p53 OS=Homo sapiens GN=TP53 PE=1 SV=3	,P04637	43684	0.497	0.347	9999	NAN	9999	NAN	490905	0.41	213842	0.09	0	0	163101	0.39	987747	0.06
97	KLITSEEERSPAK	523.262	3	Phospho (ST)	KLITSEEERS[Phospho (ST)]PAK	38.18	1	1	1669	1681	2	-0.0014	65 : Tumor suppressor p53-binding protein 1 OS=Homo sapiens GN=TP53BP1 PE=1 SV=2	,Q12888	213443	2.672	0.605	4.086	0.692	4.962	0.789	480412	0.06	75313	0.81	18434	0.28	91461.9	0.41	179825	0.08
98	LVEPHSPSPSSK	672.813	2	Phospho (ST)	LVEPHS[Phospho (ST)]PSPSSK	49.35	2	1	571	582	0	-0.0021	1065 : Zinc finger protein 609 OS=Homo sapiens GN=ZNF609 PE=1 SV=2	,O15014	151098	0.421	0.438	9999	NAN	9999	NAN	59513	0.1	274919	0.65	0	0	217775	0.89	141377	0.08
99	YRSPYSGPK	567.751	2	Phospho (ST)	YRS[Phospho (ST)]PYSGPK	32.61	2	1	95	103	1	-0.0026	423 : RNA-binding protein 39 OS=Homo sapiens GN=RBM39 PE=1 SV=2	,Q14498	59343	1.052	0.103	3.269	0.582	0.219	0.858	5158913	0.05	8929311	0.12	2.73176e+06	0.69	598425	0.24	4.90332e+06	0.02
100	SKSPPKSPEEEGAVSS	848.376	2	Phospho (ST)	SKS[Phospho (ST)]PPKSPEEEGAVSS	28.27	1	1	206	221	2	-0.0023	414 : Splicing factor, arginine/serine-rich 2 OS=Homo sapiens GN=SFRS2 PE=1 SV=4	,Q01130	25461	0.443	0.411	2.192	0.347	2.969	0.582	2.88501e+06	0.05	1.68256e+06	0.62	767687	1.13	2279459	0.94	6.51902e+06	0.05
101	RDLPRSR	490.246	2	Phospho (ST)	RDLPRS[Phospho (ST)]R	27.1	2	2	95	101	2	0.0001	970 : Splicing factor, arginine/serine-rich 2B OS=Homo sapiens GN=SFRS2B PE=1 SV=1	,Q9BRL6	32268	NAN	NAN	14.749	0.971	3.488	0.658	0	0	9627795	0.05	652758	0.6	2.27684e+06	0.23	0	0
102	AEGHSDDESDSEGSDSESTSR	755.263	3	Phospho (ST)	AEGHSDDES[Phospho (ST)]DSEGSDSESTSR	49.02	8	3	296	316	0	0.0001	964 : Serine/threonine-protein kinase MST4 OS=Homo sapiens GN=MST4 PE=1 SV=2	,Q9P289	46500	NAN	NAN	0.455	0.668	0.71	0.347	0	0	39282.9	0.52	86430.7	0.6	61369.8	0.08	0	0
103	SQSKSPTGTPAR	648.801	2	Phospho (ST)	SQS[Phospho (ST)]KSPTGTPAR	36.04	6	2	16	27	1	-0.0005	1002 : Transformer-2 protein homolog alpha OS=Homo sapiens GN=TRA2A PE=1 SV=1	,Q13595	32669	9999	NAN	1.66	0.159	4.099	0.724	1784.73	0.05	23761.9	0.53	14315.2	0.38	58685	0.66	0	0
104	APQTSSSPPPVR	652.304	2	Phospho (ST)	APQTSSS[Phospho (ST)]PPPVR	42.18	4	2	690	701	0	-0.0034	43 : Serine/arginine repetitive matrix protein 1 OS=Homo sapiens GN=SRRM1 PE=1 SV=2	,Q8IYB3	102274	0.147	0.835	7.794	0.89	8.795	0.92	243021	0.44	145074	0.5	18614.3	0.67	163721	0.55	1.64902e+06	0.24
105	RKASPEPEGEAAGK	753.851	2	Phospho (ST)	RKAS[Phospho (ST)]PEPEGEAAGK	26.12	1	1	381	394	2	-0.0001	927 : Interferon regulatory factor 2-binding protein 1 OS=Homo sapiens GN=IRF2BP1 PE=1 SV=1	,Q8IU81	61649	NAN	NAN	11.771	0.951	6.498	0.864	0	0	28897.5	0.06	2454.98	0.72	15951.5	0.1	0	0
106	SRSPLLNDRR	431.885	3	Phospho (ST)	SRS[Phospho (ST)]PLLNDRR	25.76	1	1	366	375	2	-0.003	202 : Serine/threonine-protein kinase PRP4 homolog OS=Homo sapiens GN=PRPF4B PE=1 SV=2	,Q13523	116902	0.414	0.445	9.451	0.923	8.403	0.913	959085	0.05	83482.3	0.41	8833.6	0.48	74231.9	0.83	2315704	0.03
107	NQKPSQVNGAPGSPTEPAGQK	724.674	3	Phospho (ST)	NQKPSQVNGAPGS[Phospho (ST)]PTEPAGQK	36.42	3	1	1255	1275	0	0.0006	107 : Myb-binding protein 1A OS=Homo sapiens GN=MYBBP1A PE=1 SV=2	,Q9BQG0	148762	0.226	0.711	14.58	0.97	36.771	0.997	138794	0.22	72698.7	0.11	4986.21	0.23	183347	0.01	613343	0.16
108	TVARTPLGQR	589.805	2	Phospho (ST)	TVART[Phospho (ST)]PLGQR	49.61	6	2	1527	1536	1	-0.0029	19 : Serine/arginine repetitive matrix protein 2 OS=Homo sapiens GN=SRRM2 PE=1 SV=2	,Q9UQ35	299438	0.355	0.522	9999	NAN	9999	NAN	782090	0.08	253324	0.27	0	0	206931	0.27	2.20228e+06	0.06
109	SGKNSQEDSEDSEDKDVK	1038.92	2	Phospho (ST)	SGKNSQEDSEDS[Phospho (ST)]EDKDVK	38.72	3	2	50	67	2	0.0004	547 : Nuclear ubiquitous casein and cyclin-dependent kinases substrate OS=Homo sapiens GN=NUCKS1 PE=1 SV=1	,Q9H1E3	27280	NAN	NAN	0.548	0.576	0.271	0.803	0	0	7468.11	0.03	13630.6	0.36	3691.8	0.34	0	0
110	RKSLSDSESDDSK	767.325	2	Phospho (ST)	RKSLSDS[Phospho (ST)]ESDDSK	44.81	1	1	91	103	2	-0.0005	145 : Chromobox protein homolog 3 OS=Homo sapiens GN=CBX3 PE=1 SV=4	,Q13185	20798	NAN	NAN	0.046	0.998	0.29	0.781	0	0	25561.5	0.49	557745	0.71	161870	0.53	0	0
111	LQAKESPQR	568.777	2	Phospho (ST)	LQAKES[Phospho (ST)]PQR	27.86	6	3	72	80	1	0.0008	1117 : WD repeat-containing protein 43 OS=Homo sapiens GN=WDR43 PE=1 SV=3	,Q15061	74843	NAN	NAN	16.613	0.977	30.858	0.996	0	0	351597	0.25	21164.6	0.05	653104	0.58	0	0
112	NAAGTGRMSAPR	428.858	3	Oxidation (M); Phospho (ST)	NAAGT[Phospho (ST)]GRM[Oxidation (M)]SAPR	25.5	1	1	300	311	1	0.0096	730 : Protein CASC3 OS=Homo sapiens GN=CASC3 PE=1 SV=2	,O15234	76232	1.111	0.135	9999	NAN	9999	NAN	346362	0.03	12728.7	0.55	0	0	71753.4	0.93	311795	0.09
113	YRSPYSGPK	378.836	3	Phospho (ST)	YRS[Phospho (ST)]PYSGPK	24.55	1	1	95	103	1	-0.0037	423 : RNA-binding protein 39 OS=Homo sapiens GN=RBM39 PE=1 SV=2	,Q14498	59343	1.446	0.296	1.155	0.103	2.047	0.369	1297165	0.09	2057767	0.37	1.78085e+06	0.68	3.64602e+06	0.11	896933	0.01
114	RSNSPDKFK	579.769	2	Phospho (ST)	RSNS[Phospho (ST)]PDKFK	28.33	1	1	416	424	2	0	875 : Coiled-coil domain-containing protein 6 OS=Homo sapiens GN=CCDC6 PE=1 SV=1	,Q16204	65875	NAN	NAN	19.398	0.984	1.199	0.008	0	0	2.43057e+06	0.28	125301	0.39	150274	0.39	0	0
115	SPDKPGGSPSASR	661.79	2	Phospho (ST)	SPDKPGGS[Phospho (ST)]PSASR	34.67	1	1	49	61	0	-0.0011	194 : Nucleolar complex protein 2 homolog OS=Homo sapiens GN=NOC2L PE=1 SV=3	,Q9Y3T9	84852	NAN	NAN	0.599	0.528	7.866	0.903	0	0	3971.02	1.01	6631.53	0.54	52165.3	0.09	0	0
116	AYTHQVVTR	577.77	2	Phospho (ST)	AYT[Phospho (ST)]HQVVTR	47.07	6	2	168	176	0	-0.0031	415 : Cell division protein kinase 7 OS=Homo sapiens GN=CDK7 PE=1 SV=1	,P50613	39014	2.033	0.478	1.003	0.205	0.138	0.94	764740	0.02	16246.3	0.15	16197.9	0.76	2227.65	0.7	376233	0.06
117	KLLEGEESR	530.784	2			55.29	5	2	393	401	1	-0.0013	1 : Keratin, type II cytoskeletal 8 OS=Homo sapiens GN=KRT8 PE=1 SV=7	,P05787	53671	1.301	0.236	1.135	0.111	0.014	1	373729	0.04	187702	0.21	165422	0.68	2242.63	0.55	287254	0.07
118	EDSQRPGAHLTVK	479.918	3			41.31	1	1	93	105	0	-0.004	46 : Putative heterogeneous nuclear ribonucleoprotein A1-like protein 3 OS=Homo sapiens GN=HNRPA1L3 PE=5 SV=1	,P0C7M2	34202	1.162	0.166	-9999	NAN	-9999	NAN	226550	0.13	0	0	945261	0.6	0	0	194940	0.42
119	GNEPGSDRSPSPSK	747.814	2	Phospho (ST)	GNEPGSDRS[Phospho (ST)]PSPSK	40.85	2	1	920	933	1	-0.0007	1229 : Regulation of nuclear pre-mRNA domain-containing protein 2 OS=Homo sapiens GN=RPRD2 PE=1 SV=1	,Q5VT52	155924	NAN	NAN	11.998	0.953	23.588	0.991	0	0	10076.6	0.32	839.868	0.26	19811	0.67	0	0
120	ERSPALK	440.718	2	Phospho (ST)	ERS[Phospho (ST)]PALK	36.92	3	2	246	252	1	0.0005	111 : Thyroid hormone receptor-associated protein 3 OS=Homo sapiens GN=THRAP3 PE=1 SV=2	,Q9Y2W1	108601	NAN	NAN	4.929	0.762	4.426	0.75	0	0	1.85534e+06	1.03	376444	0.58	1.66599e+06	0.58	0	0
121	ASSVSTKESPAR	650.301	2	Phospho (ST)	ASSVSTKES[Phospho (ST)]PAR	37.67	8	2	225	236	1	0.0001	17 : Treacle protein OS=Homo sapiens GN=TCOF1 PE=1 SV=2	,Q13428	152013	NAN	NAN	3.343	0.593	14.163	0.97	0	0	39379	0.57	11780.7	0.85	166846	0.2	0	0
122	TTAPTEGKSPLK	655.323	2	Phospho (ST)	TTAPTEGKS[Phospho (ST)]PLK	43.79	4	2	733	744	1	-0.0022	180 : Putative RNA-binding protein 15 OS=Homo sapiens GN=RBM15 PE=1 SV=2	,Q96T37	107124	1.181	0.174	891.303	1	0.259	0.816	332654	0.08	24785608	0.71	27808.3	0.91	7195.53	0.95	281693	0.05
123	SPVKEEAKSPEK	704.84	2	Phospho (ST)	SPVKEEAKS[Phospho (ST)]PEK	38.46	3	1	702	713	2	0	996 : Neurofilament heavy polypeptide OS=Homo sapiens GN=NEFH PE=1 SV=4	,P12036	112411	NAN	NAN	12.998	0.961	6.215	0.853	0	0	21277.8	0.08	1636.96	0.78	10174.5	0.14	0	0
124	KNTHENIQLSQSK	536.257	3	Phospho (ST)	KNT[Phospho (ST)]HENIQLSQSK	44.24	2	1	472	484	1	-0.0004	478 : Lysophospholipid acyltransferase 2 OS=Homo sapiens GN=MBOAT2 PE=2 SV=2	,Q6ZWT7	59488	1.554	0.333	0.696	0.445	0.339	0.724	258166	0.13	46411	0.97	66654.2	0.47	22573.1	0.5	166123	0.02
125	RKSEDGTPAEDGTPAATGGSQPPSMGR	918.398	3	Oxidation (M); Phospho (ST)	RKS[Phospho (ST)]EDGTPAEDGTPAATGGSQPPSM[Oxidation (M)]GR	40.13	3	2	1184	1210	2	-0.0045	107 : Myb-binding protein 1A OS=Homo sapiens GN=MYBBP1A PE=1 SV=2	,Q9BQG0	148762	0.772	0.088	NAN	NAN	NAN	NAN	181834	0.02	0	0	0	0	0	0	235467	0.11
126	LTMQNLNDR	560.773	2	Oxidation (M)	LTM[Oxidation (M)]QNLNDR	47.66	2	1	82	90	0	-0.0028	7 : Keratin, type I cytoskeletal 19 OS=Homo sapiens GN=KRT19 PE=1 SV=3	,P08727	44065	1.78	0.411	1.681	0.166	0.719	0.333	476181	0.03	103338	0.15	61476.2	0.56	44206.2	1.01	267468	0.74
127	KGAANASGSSPDAPAK	754.84	2	Phospho (ST)	KGAANAS[Phospho (ST)]GSSPDAPAK	31.89	1	1	2420	2435	1	-0.0013	1197 : Triple functional domain protein OS=Homo sapiens GN=TRIO PE=1 SV=2	,O75962	346683	NAN	NAN	9999	NAN	9999	NAN	0	0	11101.8	0.1	0	0	24612.2	0.05	0	0
128	DVDEAYMNK	550.731	2	Oxidation (M)	DVDEAYM[Oxidation (M)]NK	38.71	2	2	199	207	0	-0.0017	1 : Keratin, type II cytoskeletal 8 OS=Homo sapiens GN=KRT8 PE=1 SV=7	,P05787	53671	1.111	0.135	4.04	0.688	3.062	0.593	166353	0.06	111249	0.66	27538.2	0.3	84314.5	0.68	149730	0.03
129	AESSNSSSSDDSSEEEEEKLK	785.305	3	Phospho (ST)	AESSNSSSSDDSS[Phospho (ST)]EEEEEKLK	34.44	2	1	514	534	1	-0.0029	52 : Nucleolar phosphoprotein p130 OS=Homo sapiens GN=NOLC1 PE=1 SV=2	,Q14978	73560	9999	NAN	1.295	0.016	1.052	0.08	399039	0.1	310523	0.08	239746	0.15	252225	0.15	0	0
130	RTSPSSLPGR	569.273	2	Phospho (ST)	RTS[Phospho (ST)]PSSLPGR	24.03	1	1	439	448	1	-0.0032	1587 : Transmembrane protein 201 OS=Homo sapiens GN=TMEM201 PE=1 SV=1	,Q5SNT2	72190	0.558	0.281	0.256	0.864	0.628	0.418	560014	0.09	58799.9	0.17	229283	0.31	143969	0.3	1.00315e+06	0.04
131	AAEEQGDDQDSEKSKPAGSDGER	829.337	3	Phospho (ST)	AAEEQGDDQDS[Phospho (ST)]EKSKPAGSDGER	46.48	7	3	175	197	1	0.0017	374 : Heterogeneous nuclear ribonucleoprotein U-like protein 2 OS=Homo sapiens GN=HNRNPUL2 PE=1 SV=1	,Q1KMD3	85052	NAN	NAN	1.352	0.008	1.604	0.213	0	0	890160	0.07	658344	0.84	1.05573e+06	0.04	0	0
132	VPAKLSPMK	533.771	2	Oxidation (M); Phospho (ST)	VPAKLS[Phospho (ST)]PM[Oxidation (M)]K	39.4	5	2	935	943	1	-0.0034	555 : Nuclear pore complex protein Nup214 OS=Homo sapiens GN=NUP214 PE=1 SV=2	,P35658	213488	0.328	0.559	0.425	0.697	0.54	0.503	578221	0.05	38781.8	0.55	91149.6	0.18	49198.5	0.18	1763879	0.07
133	KPEDWDERPK	433.881	3			35.54	2	1	283	292	0	-0.005	45 : Calnexin OS=Homo sapiens GN=CANX PE=1 SV=2	,P27824	67526	0.999	0.072	2.451	0.418	0.462	0.588	179636	0.49	37878.1	0.39	15456.7	0.78	7148.14	0.36	179837	0.15
134	SKDASPINR	534.248	2	Phospho (ST)	SKDAS[Phospho (ST)]PINR	34.56	1	1	427	435	1	0.0007	202 : Serine/threonine-protein kinase PRP4 homolog OS=Homo sapiens GN=PRPF4B PE=1 SV=2	,Q13523	116902	0.901	0.008	7.723	0.888	10.516	0.944	383.527	0.58	250804	0.4	32477	0.32	341524	0.18	425.754	0.43
135	RSPSPYYSR	596.76	2	Phospho (ST)	RSPS[Phospho (ST)]PYYSR	62.84	6	2	263	271	1	-0.0031	161 : Transformer-2 protein homolog beta OS=Homo sapiens GN=TRA2B PE=1 SV=1	,P62995	33646	0.649	0.19	0.387	0.737	0.107	0.964	2537076	0.02	550422	0.14	1.42342e+06	0.13	152337	0.45	3.90621e+06	0.1
136	AESSNSSSSDDSSEEEEEKLK	1177.45	2	Phospho (ST)	AESSNSSSSDDSS[Phospho (ST)]EEEEEKLK	79.87	1	1	514	534	1	-0.0025	52 : Nucleolar phosphoprotein p130 OS=Homo sapiens GN=NOLC1 PE=1 SV=2	,Q14978	73560	9999	NAN	0.745	0.397	0.629	0.418	227468	0.06	30219.2	0.5	40569.7	0.32	25535.5	0.13	0	0
137	RKSLSDSESDDSK	511.886	3	Phospho (ST)	RKS[Phospho (ST)]LSDSESDDSK	38.1	6	3	91	103	2	0.0013	145 : Chromobox protein homolog 3 OS=Homo sapiens GN=CBX3 PE=1 SV=4	,Q13185	20798	NAN	NAN	0.039	0.999	0.21	0.869	0	0	152322	0.27	3.91257e+06	0.72	823395	0.76	0	0
138	HLNDDVVK	470.247	2			31.55	2	1	58	65	0	-0.0017	1519 : Caveolin-1 OS=Homo sapiens GN=CAV1 PE=1 SV=4	,Q03135	20458	0.663	0.182	0.662	0.471	0.65	0.397	56747.7	0.17	29884.3	1.02	45139.9	0.01	29352	0.03	85632.4	0.13
139	SGKNSQEDSEDSEDKDVK	1078.9	2	2 Phospho (ST)	SGKNS[Phospho (ST)]QEDS[Phospho (ST)]EDSEDKDVK	27.31	1	1	50	67	2	0.0011	547 : Nuclear ubiquitous casein and cyclin-dependent kinases substrate OS=Homo sapiens GN=NUCKS1 PE=1 SV=1	,Q9H1E3	27280	NAN	NAN	0.281	0.841	0.253	0.823	0	0	7245.96	0.21	25741.7	0.94	6502.8	0.48	0	0
140	KSLLGVK	372.752	2			19.69	1	1	9	15	1	-0.0012	1555 : RNA-binding protein with serine-rich domain 1 OS=Homo sapiens GN=RNPS1 PE=1 SV=1	,Q15287	34188	1.284	0.228	1.081	0.151	0.452	0.599	291682	0.02	335907	0.38	310601	0.7	140378	0.54	227113	0.03
141	MESDSDSDKSSDNSGLKR	685.272	3	Oxidation (M); Phospho (ST)	M[Oxidation (M)]ESDSDSDKSS[Phospho (ST)]DNSGLKR	30.41	1	1	140	157	2	0.0001	71 : Hepatoma-derived growth factor-related protein 2 OS=Homo sapiens GN=HDGFRP2 PE=1 SV=1	,Q7Z4V5	74272	NAN	NAN	0.463	0.663	0.623	0.425	0	0	76221.9	0.24	164701	0.66	102649	0.09	0	0
142	VTIMPK	352.703	2	Oxidation (M)	VTIM[Oxidation (M)]PK	28.33	4	2	118	123	0	-0.002	235 : Histone H3.2 OS=Homo sapiens GN=HIST2H3A PE=1 SV=3	,Q71DI3	15379	1.485	0.311	1.21	0.072	1.262	0.048	1.03087e+06	0.56	10185.4	0.39	8415.34	0.14	10617.2	0.65	693973	0.27
143	RRSASPPPATSSSSSSR	626.602	3	2 Phospho (ST)	RRS[Phospho (ST)]AS[Phospho (ST)]PPPATSSSSSSR	46.32	2	1	610	626	2	0.0003	674 : Splicing factor, arginine/serine-rich 19 OS=Homo sapiens GN=SCAF1 PE=1 SV=2	,Q9H7N4	139182	NAN	NAN	0.732	0.411	2.886	0.565	0	0	36427.5	0.51	49734.4	0.76	143535	0.03	0	0
144	AAESETPGKSPEK	705.811	2	Phospho (ST)	AAESETPGKS[Phospho (ST)]PEK	47.74	10	3	418	430	1	0.0005	128 : Ribosomal L1 domain-containing protein 1 OS=Homo sapiens GN=RSL1D1 PE=1 SV=3	,O76021	54939	NAN	NAN	13.22	0.962	18.118	0.983	0	0	1.58825e+06	0.27	120138	0.32	2.1766e+06	0.11	0	0
145	NKYEDEINKR	436.889	3			39.59	4	2	177	186	2	-0.0038	1 : Keratin, type II cytoskeletal 8 OS=Homo sapiens GN=KRT8 PE=1 SV=7	,P05787	53671	0.526	0.318	5.336	0.792	1.026	0.096	690933	0.07	36177.2	0.84	6779.73	0.4	6954.69	0.63	1.31282e+06	0.18
146	SGSYSGRSPSPYGR	769.325	2	Phospho (ST)	SGSYSGRS[Phospho (ST)]PSPYGR	36.11	1	1	316	329	1	-0.0013	368 : Cell division cycle 2-related protein kinase 7 OS=Homo sapiens GN=CRKRS PE=1 SV=1	,Q9NYV4	164054	1.099	0.135	3.689	0.642	2.865	0.559	160833	0.4	170488	0.15	46214.2	0.54	132419	0.6	146345	0.02
147	RKSEDGTPAEDGTPAATGGSQPPSMGR	918.398	3	Oxidation (M); Phospho (ST)	RKSEDGT[Phospho (ST)]PAEDGTPAATGGSQPPSM[Oxidation (M)]GR	53.26	1	1	1184	1210	2	-0.0049	107 : Myb-binding protein 1A OS=Homo sapiens GN=MYBBP1A PE=1 SV=2	,Q9BQG0	148762	0.776	0.08	NAN	NAN	NAN	NAN	182720	0	0	0	0	0	0	0	235441	0.11
148	TSSSSDDSKRSPLGK	544.581	3	Phospho (ST)	TSSSSDDSKRS[Phospho (ST)]PLGK	32.39	1	1	583	597	2	0.0015	1341 : Probable palmitoyltransferase ZDHHC5 OS=Homo sapiens GN=ZDHHC5 PE=1 SV=2	,Q9C0B5	77496	NAN	NAN	3.322	0.593	2.172	0.404	0	0	1.0128e+06	0.02	304874	0.25	662096	0.03	0	0
149	VPKSPEHSAEPIR	509.583	3	Phospho (ST)	VPKS[Phospho (ST)]PEHSAEPIR	31.56	2	2	1552	1564	1	-0.0016	700 : Kinase D-interacting substrate of 220 kDa OS=Homo sapiens GN=KIDINS220 PE=1 SV=3	,Q9ULH0	196419	0.85	0.024	4.339	0.715	2.523	0.491	190845	0.02	166793	0.66	38438	0.71	96964.5	0.79	224575	0.14
150	IVQAEGEAEAAK	608.313	2			68.78	3	1	225	236	0	-0.0016	53 : Prohibitin-2 OS=Homo sapiens GN=PHB2 PE=1 SV=2	,Q99623	33276	3.797	0.742	0.855	0.311	1.184	0	345372	0.14	69492.9	0.7	81309.1	0.14	96276	0.12	90955.9	0.21
151	AQSGSDSSPEPKAPAPR	921.375	2	2 Phospho (ST)	AQSGSDS[Phospho (ST)]S[Phospho (ST)]PEPKAPAPR	47.21	2	1	1614	1630	1	-0.0035	19 : Serine/arginine repetitive matrix protein 2 OS=Homo sapiens GN=SRRM2 PE=1 SV=2	,Q9UQ35	299438	-9999	NAN	1.573	0.119	2.288	0.438	0	0	36492.2	0.05	23196.5	0.15	53062	0.89	360157	0.03
152	DKAPVQPQQSPAAAPGGTDEKPSGK	847.737	3	Phospho (ST)	DKAPVQPQQS[Phospho (ST)]PAAAPGGTDEKPSGK	51.7	6	2	7	31	1	-0.0012	309 : 26S proteasome non-ATPase regulatory subunit 2 OS=Homo sapiens GN=PSMD2 PE=1 SV=3	,Q13200	100136	0.265	0.653	0.193	0.92	0.469	0.582	466777	0.11	39940.2	0.29	207249	0.14	97124.3	0.06	1.76195e+06	0.09
153	GEAAAERPGEAAVASSPSK	622.286	3	Phospho (ST)	GEAAAERPGEAAVASS[Phospho (ST)]PSK	29.78	1	1	12	30	0	-0.0005	637 : Myristoylated alanine-rich C-kinase substrate OS=Homo sapiens GN=MARCKS PE=1 SV=4	,P29966	31536	1.704	0.39	1.788	0.213	0.898	0.19	105392	0.18	120464	0.51	67363.4	0.48	60475.8	0.31	61835.1	0.35
154	REEQTDTSDGESVTHHIR	544.985	4	Phospho (ST)	REEQT[Phospho (ST)]DTSDGESVTHHIR	37.02	2	1	44	61	1	-0.0065	497 : Guanine nucleotide-binding protein-like 1 OS=Homo sapiens GN=GNL1 PE=1 SV=2	,P36915	68619	3.201	0.678	NAN	NAN	NAN	NAN	255305	0.21	0	0	0	0	0	0	79759.8	0.14
155	VGPGNHGTEGSGGER	745.805	2	Phospho (ST)	VGPGNHGT[Phospho (ST)]EGSGGER	32.56	6	2	325	339	0	0.0009	1033 : Translocation protein SEC62 OS=Homo sapiens GN=SEC62 PE=1 SV=1	,Q99442	45833	NAN	NAN	4.449	0.724	5.313	0.81	0	0	86257.3	0.63	19388.8	0.25	103010	0.41	0	0
156	LGASNSPGQPNSVK	718.331	2	Phospho (ST)	LGASNS[Phospho (ST)]PGQPNSVK	37.45	3	1	672	685	0	-0.0031	919 : RNA-binding protein 25 OS=Homo sapiens GN=RBM25 PE=1 SV=3	,P49756	100124	0.106	0.901	1.705	0.174	0.844	0.228	121502	0.22	60112.8	0.31	35256.3	0.5	29767.5	0.91	1.14827e+06	0.07
157	KKSSSEAKPTSLGLAGGHK	491.505	4	Phospho (ST)	KKS[Phospho (ST)]SSEAKPTSLGLAGGHK	30.26	2	1	275	293	2	-0.0005	679 : Protein capicua homolog OS=Homo sapiens GN=CIC PE=1 SV=2	,Q96RK0	163719	1.792	0.411	NAN	NAN	NAN	NAN	90241.8	0.1	0	0	0	0	0	0	50348.9	0.17
158	RVESEESGDEEGKK	553.568	3	Phospho (ST)	RVES[Phospho (ST)]EESGDEEGKK	54.9	9	3	21	34	2	0.0011	836 : Protein phosphatase 1 regulatory subunit 7 OS=Homo sapiens GN=PPP1R7 PE=1 SV=1	,Q15435	41539	NAN	NAN	0.444	0.678	0.278	0.792	0	0	3.27308e+06	0.66	7.36623e+06	0.2	2.05029e+06	0.69	0	0
159	SRSPQRPGWSR	465.22	3	Phospho (ST)	S[Phospho (ST)]RSPQRPGWSR	25.54	1	1	534	544	1	-0.0033	19 : Serine/arginine repetitive matrix protein 2 OS=Homo sapiens GN=SRRM2 PE=1 SV=2	,Q9UQ35	299438	0.714	0.135	-9999	NAN	1.073	0.064	16967082	0.03	0	0	39995.2	0.51	42919.1	0.89	23775686	0.17
160	APVQPQQSPAAAPGGTDEKPSGK	766.696	3	Phospho (ST)	APVQPQQS[Phospho (ST)]PAAAPGGTDEKPSGK	31.7	1	1	9	31	0	-0.0029	309 : 26S proteasome non-ATPase regulatory subunit 2 OS=Homo sapiens GN=PSMD2 PE=1 SV=3	,Q13200	100136	0.275	0.637	4.883	0.762	5.441	0.816	131000	0.03	29337.4	0.27	6007.74	0.24	32686.6	0.18	476009	0.05
161	NDKSEEEQSSSSVK	817.333	2	Phospho (ST)	NDKS[Phospho (ST)]EEEQSSSSVK	60.03	27	3	230	243	1	-0.0003	16 : Heterogeneous nuclear ribonucleoproteins C1/C2 OS=Homo sapiens GN=HNRNPC PE=1 SV=4	,P07910	33650	NAN	NAN	0.189	0.923	0.129	0.946	0	0	203573	0.24	1078800	1.4	139649	0.04	0	0
162	KLLEGEEER	551.79	2			24.66	1	1	378	386	1	-0.0009	20 : Lamin-A/C OS=Homo sapiens GN=LMNA PE=1 SV=1	,P02545	74095	0.543	0.296	9999	NAN	9999	NAN	6808.01	0.57	13354.1	0.8	0	0	4032.76	0.19	12544.4	0.04
163	GRDSPYQSR	573.24	2	Phospho (ST)	GRDS[Phospho (ST)]PYQSR	30.65	6	2	201	209	1	-0.0004	591 : Splicing factor, arginine/serine-rich 9 OS=Homo sapiens GN=SFRS9 PE=1 SV=1	,Q13242	25526	NAN	NAN	0.493	0.632	0.367	0.692	0	0	619291	0.09	1.25592e+06	0.64	461111	0.55	0	0
164	SRSYSPR	466.703	2	Phospho (ST)	SRS[Phospho (ST)]YSPR	26.78	1	1	306	312	1	0.0002	43 : Serine/arginine repetitive matrix protein 1 OS=Homo sapiens GN=SRRM1 PE=1 SV=2	,Q8IYB3	102274	NAN	NAN	0.664	0.471	0.893	0.19	0	0	371074	0.71	558901	0.69	499272	0.69	0	0
165	RPMEEDGEEKSPSKK	913.903	2	Phospho (ST)	RPMEEDGEEKSPS[Phospho (ST)]KK	34.47	3	1	372	386	2	0.0006	176 : Interleukin enhancer-binding factor 3 OS=Homo sapiens GN=ILF3 PE=1 SV=3	,Q12906	95279	NAN	NAN	9999	NAN	NAN	NAN	0	0	59130.5	0.13	0	0	0	0	0	0
166	GEAAAERPGEAAVASSPSK	932.924	2	Phospho (ST)	GEAAAERPGEAAVASS[Phospho (ST)]PSK	72.51	4	2	12	30	0	-0.0015	637 : Myristoylated alanine-rich C-kinase substrate OS=Homo sapiens GN=MARCKS PE=1 SV=4	,P29966	31536	0.367	0.51	NAN	NAN	NAN	NAN	51436.8	0.44	0	0	0	0	0	0	140172	0.14
167	RPDSPTRPTLR	459.231	3	Phospho (ST)	RPDSPT[Phospho (ST)]RPTLR	42.64	1	1	786	796	0	-0.0046	472 : Uncharacterized protein KIAA0819 OS=Homo sapiens GN=KIAA0819 PE=1 SV=2	,O94909	126449	1.474	0.303	2.1	0.318	3.013	0.588	677199	0.02	637690	0.72	303613	0.06	914850	1.21	459416	0.09
168	INENEKSPSQNR	748.329	2	Phospho (ST)	INENEKS[Phospho (ST)]PSQNR	26.28	1	1	64	75	1	-0.0024	1500 : Fizzy-related protein homolog OS=Homo sapiens GN=FZR1 PE=1 SV=2	,Q9UM11	55145	NAN	NAN	5.187	0.781	10.77	0.946	0	0	19439.8	0.2	3747.56	0.78	40362.9	0.16	0	0
169	VDVKSPK	426.715	2	Phospho (ST)	VDVKS[Phospho (ST)]PK	36.51	9	3	5073	5079	1	0.0002	217 : Neuroblast differentiation-associated protein AHNAK OS=Homo sapiens GN=AHNAK PE=1 SV=2	,Q09666	628699	NAN	NAN	2.583	0.451	6.015	0.844	0	0	629525	0.64	243726	0.31	1.46606e+06	0.16	0	0
170	SSPPTTPLR	518.251	2	Phospho (ST)	SSPPT[Phospho (ST)]TPLR	26.36	2	1	752	760	0	0.0078	606 : Interleukin-4 receptor alpha chain OS=Homo sapiens GN=IL4R PE=1 SV=1	,P24394	89600	0.725	0.127	5.711	0.813	1.278	0.056	1.50897e+06	0.02	802649	0.03	140552	0.46	179589	0.66	2.08161e+06	0.09
171	SGKNSQEDSEDSEDKDVK	1078.9	2	2 Phospho (ST)	SGKNSQEDS[Phospho (ST)]EDS[Phospho (ST)]EDKDVK	39.44	1	1	50	67	2	0.0011	547 : Nuclear ubiquitous casein and cyclin-dependent kinases substrate OS=Homo sapiens GN=NUCKS1 PE=1 SV=1	,Q9H1E3	27280	NAN	NAN	0.232	0.886	0.389	0.668	0	0	7626.82	0.15	32915.2	0.73	12809.6	0.46	0	0
172	TPVQYSQQQNSPQK	856.884	2	Phospho (ST)	TPVQYSQQQNS[Phospho (ST)]PQK	35.45	3	2	347	360	0	-0.0029	93 : Antigen KI-67 OS=Homo sapiens GN=MKI67 PE=1 SV=2	,P46013	358474	2.699	0.61	NAN	NAN	9999	NAN	1.07944e+06	0.11	0	0	0	0	10493.8	0.43	399987	0.59
173	EVMESAVGNSSGSGQNEESPR	1123.94	2	Oxidation (M); Phospho (ST)	EVM[Oxidation (M)]ESAVGNSSGSGQNEES[Phospho (ST)]PR	74.47	2	2	326	346	0	-0.0046	453 : F-box only protein 28 OS=Homo sapiens GN=FBXO28 PE=1 SV=1	,Q9NVF7	41123	1.046	0.103	NAN	NAN	NAN	NAN	101592	0.17	0	0	0	0	0	0	97112.6	0.03
174	GNDSDGEGESDDPEKK	879.822	2	Phospho (ST)	GNDSDGEGES[Phospho (ST)]DDPEKK	22.78	1	1	99	114	1	0.0022	887 : Vacuolar protein sorting-associated protein 4B OS=Homo sapiens GN=VPS4B PE=1 SV=2	,O75351	49271	NAN	NAN	0.155	0.949	0.485	0.565	0	0	2811.42	0.97	18156	0.7	8800.44	0.27	0	0
175	SPSVSSPEPAEK	647.781	2	Phospho (ST)	SPSVSS[Phospho (ST)]PEPAEK	26.59	2	1	1727	1738	0	-0.0021	19 : Serine/arginine repetitive matrix protein 2 OS=Homo sapiens GN=SRRM2 PE=1 SV=2	,Q9UQ35	299438	0.12	0.879	2.932	0.522	6.708	0.872	55723	0.26	82418.8	0.29	28111.4	0.43	188569	0.56	463765	0.08
176	VKVDGPRSPSYGR	499.911	3	Phospho (ST)	VKVDGPRS[Phospho (ST)]PSYGR	28.7	3	2	192	204	2	-0.0034	554 : Splicing factor, arginine/serine-rich 1 OS=Homo sapiens GN=SFRS1 PE=1 SV=2	,Q07955	27728	0.297	0.605	0.012	1	0.029	0.999	9030079	0.07	132720	0.64	11405980	1.39	331535	0.28	30364150	0.26
177	SRSPQRPGWSR	465.22	3	Phospho (ST)	SRS[Phospho (ST)]PQRPGWSR	28.36	1	1	534	544	1	-0.0037	19 : Serine/arginine repetitive matrix protein 2 OS=Homo sapiens GN=SRRM2 PE=1 SV=2	,Q9UQ35	299438	0.714	0.135	0.522	0.605	0.476	0.57	16976998	0.03	35588.3	0.04	68184.7	0.6	32469.9	0.54	23773162	0.17
178	RESPSPAPKPR	434.55	3	Phospho (ST)	RES[Phospho (ST)]PSPAPKPR	27.4	3	1	448	458	1	0.0008	43 : Serine/arginine repetitive matrix protein 1 OS=Homo sapiens GN=SRRM1 PE=1 SV=2	,Q8IYB3	102274	NAN	NAN	7.257	0.876	14.551	0.971	0	0	662531	0.04	91293.6	0.29	1.32837e+06	0.05	0	0
179	SRSPIIHSPK	401.207	3	Phospho (ST)	SRS[Phospho (ST)]PIIHSPK	27.92	2	2	487	496	1	-0.0023	717 : Pre-mRNA cleavage complex 2 protein Pcf11 OS=Homo sapiens GN=PCF11 PE=1 SV=3	,O94913	172944	0.294	0.61	1.568	0.119	0.372	0.688	528551	0.05	83070.6	0.02	52992.6	0.55	19730.5	0.39	1.79569e+06	0.14
180	RRSPSPPPTR	437.53	3	2 Phospho (ST)	RRS[Phospho (ST)]PS[Phospho (ST)]PPPTR	39.49	6	3	547	556	2	0.0003	43 : Serine/arginine repetitive matrix protein 1 OS=Homo sapiens GN=SRRM1 PE=1 SV=2	,Q8IYB3	102274	NAN	NAN	0.629	0.503	0.573	0.471	0	0	20467444	0.11	32523534	0.2	18631002	0.24	0	0
181	SGKNSQEDSEDSEDKDVK	692.946	3	Phospho (ST)	SGKNS[Phospho (ST)]QEDSEDSEDKDVK	35.4	2	2	50	67	2	0	547 : Nuclear ubiquitous casein and cyclin-dependent kinases substrate OS=Homo sapiens GN=NUCKS1 PE=1 SV=1	,Q9H1E3	27280	NAN	NAN	0.642	0.491	0.518	0.528	0	0	277618	0.05	432403	0.05	223778	0.41	0	0
182	SRSPPPVSK	517.755	2	Phospho (ST)	SRS[Phospho (ST)]PPPVSK	42.36	5	3	189	197	1	0.0005	414 : Splicing factor, arginine/serine-rich 2 OS=Homo sapiens GN=SFRS2 PE=1 SV=4	,Q01130	25461	NAN	NAN	1.677	0.166	1.744	0.266	0	0	531942	0.57	317247	0.04	553301	0.6	0	0
183	SGKNSQEDSEDSEDKDVK	1038.92	2	Phospho (ST)	SGKNS[Phospho (ST)]QEDSEDSEDKDVK	39.21	3	1	50	67	2	0.0025	547 : Nuclear ubiquitous casein and cyclin-dependent kinases substrate OS=Homo sapiens GN=NUCKS1 PE=1 SV=1	,Q9H1E3	27280	NAN	NAN	0.385	0.737	0.144	0.934	0	0	6973.7	0.12	18103.6	0.37	2615.75	0.68	0	0
184	RSLSPR	398.197	2	Phospho (ST)	RS[Phospho (ST)]LSPR	23.58	1	1	265	270	1	0.0002	1099 : Pre-mRNA-splicing factor 38B OS=Homo sapiens GN=PRPF38B PE=1 SV=1	,Q5VTL8	64429	NAN	NAN	1.473	0.072	0.924	0.174	0	0	5.10541e+06	0.21	3.46501e+06	0.5	3200842	0.61	0	0
185	NSQEDSEDSEDKDVK	902.841	2	Phospho (ST)	NSQEDS[Phospho (ST)]EDSEDKDVK	61.68	20	3	53	67	1	-0.0007	547 : Nuclear ubiquitous casein and cyclin-dependent kinases substrate OS=Homo sapiens GN=NUCKS1 PE=1 SV=1	,Q9H1E3	27280	NAN	NAN	0.034	0.999	0.833	0.243	0	0	24412.7	0.51	719756	1.29	599288	0.67	0	0
186	KLGAGEGGEASVSPEKTSTTSK	734.349	3	Phospho (ST)	KLGAGEGGEAS[Phospho (ST)]VSPEKTSTTSK	43.91	1	1	1366	1387	2	-0.0021	17 : Treacle protein OS=Homo sapiens GN=TCOF1 PE=1 SV=2	,Q13428	152013	0.365	0.51	NAN	NAN	9999	NAN	661822	0.1	0	0	0	0	83268.8	0.18	1.81248e+06	0.18
187	EVIDASDKEGMSPAK	836.86	2	Oxidation (M); Phospho (ST)	EVIDASDKEGM[Oxidation (M)]S[Phospho (ST)]PAK	33.11	1	1	82	96	1	-0.0012	202 : Serine/threonine-protein kinase PRP4 homolog OS=Homo sapiens GN=PRPF4B PE=1 SV=2	,Q13523	116902	0.385	0.484	9999	NAN	9999	NAN	55663.3	0.09	52374	0.14	0	0	26528.8	0.55	144750	0.08
188	KASPEAASTPR	597.779	2	Phospho (ST)	KAS[Phospho (ST)]PEAASTPR	34.77	2	1	401	411	1	-0.0009	344 : Probable transcription factor PML OS=Homo sapiens GN=PML PE=1 SV=3	,P29590	97489	NAN	NAN	12.193	0.955	13.992	0.969	0	0	363874	0.06	29843.5	0.22	417563	0.64	0	0
189	VSGTLDTPEK	563.755	2	Phospho (ST)	VSGTLDT[Phospho (ST)]PEK	60.18	4	2	217	226	0	-0.0005	236 : MKI67 FHA domain-interacting nucleolar phosphoprotein OS=Homo sapiens GN=MKI67IP PE=1 SV=1	,Q9BYG3	34201	3.7	0.733	1.796	0.213	0.802	0.266	595339	0.1	100403	0.44	55906.2	1.09	44849.7	0.08	160910	0.39
190	KLGAGEGGEASVSPEKTSTTSK	734.349	3	Phospho (ST)	KLGAGEGGEASVS[Phospho (ST)]PEKTSTTSK	42.79	4	2	1366	1387	2	-0.0018	17 : Treacle protein OS=Homo sapiens GN=TCOF1 PE=1 SV=2	,Q13428	152013	0.365	0.51	9999	NAN	9999	NAN	661186	0.1	82844.8	0.4	0	0	85335.9	0.25	1.81256e+06	0.19
191	KVDQPPEAK	506.277	2			22.99	1	1	577	585	1	0	788 : Heat shock protein 105 kDa OS=Homo sapiens GN=HSPH1 PE=1 SV=1	,Q92598	96804	NAN	NAN	0.649	0.484	0.399	0.658	0	0	34389.1	0.05	52996	0.16	21170.6	0.06	0	0
192	SKSPFR	401.186	2	Phospho (ST)	SKS[Phospho (ST)]PFR	27.4	2	2	127	132	1	-0.0003	423 : RNA-binding protein 39 OS=Homo sapiens GN=RBM39 PE=1 SV=2	,Q14498	59343	-9999	NAN	2.002	0.289	1.268	0.048	0	0	1.08323e+06	0.27	541023	0.99	685938	0.15	3647.93	0.26
193	AAEEQGDDQDSEKSKPAGSDGER	1243.5	2	Phospho (ST)	AAEEQGDDQDSEKS[Phospho (ST)]KPAGSDGER	32.82	1	1	175	197	1	0.0003	374 : Heterogeneous nuclear ribonucleoprotein U-like protein 2 OS=Homo sapiens GN=HNRNPUL2 PE=1 SV=1	,Q1KMD3	85052	NAN	NAN	0.517	0.605	0.601	0.445	0	0	4054.61	0.57	7835.06	0.54	4708.36	0.02	0	0
194	VGGTSDVEVNEK	617.301	2			86.81	6	2	406	417	0	-0.0004	4 : 60 kDa heat shock protein, mitochondrial OS=Homo sapiens GN=HSPD1 PE=1 SV=2	,P10809	61016	2.921	0.642	0.965	0.228	0.636	0.411	501944	0.12	855093	0.51	885659	0.49	563332	0.55	171864	0.45
195	ASSLSESSPPK	585.257	2	Phospho (ST)	ASSLSESS[Phospho (ST)]PPK	27.26	2	2	367	377	0	-0.0013	216 : LIM domain and actin-binding protein 1 OS=Homo sapiens GN=LIMA1 PE=1 SV=1	,Q9UHB6	85173	0.527	0.311	3.637	0.637	2.271	0.431	291304	0.11	106532	0.84	29292.1	0.5	66513.9	0.8	552407	0.02
196	SRSPLSPR	490.24	2	Phospho (ST)	SRS[Phospho (ST)]PLSPR	47.05	3	2	30	37	1	-0.0023	1147 : Non-SMC element 4 homolog A OS=Homo sapiens GN=NSMCE4A PE=1 SV=2	,Q9NXX6	44274	0.748	0.103	9.325	0.922	14.993	0.974	518188	0.76	2940092	0.66	315303	0.08	4.72747e+06	0.05	692489	0.07
197	DGVPGGPGMR	471.73	2			23.51	1	1	527	536	0	0.0076	1558 : Collagen alpha-1(III) chain OS=Homo sapiens GN=COL3A1 PE=1 SV=4	,P02461	138479	1.173	0.174	17.104	0.979	31.014	0.996	2.38364e+06	0.04	721602	1.33	42190.2	1	1308475	0.13	2032810	0.09
198	GPGRPVSSPHELR	490.24	3	Phospho (ST)	GPGRPVSS[Phospho (ST)]PHELR	26.75	1	1	464	476	0	-0.0002	1399 : Protein SPT2 homolog OS=Homo sapiens GN=SPTY2D1 PE=1 SV=2	,Q68D10	75500	0.691	0.151	0.842	0.318	0.223	0.856	80315.6	0.05	303148	1.1	360197	1.01	80195.9	0.15	116311	0.12
199	YFQSPSRSR	604.266	2	Phospho (ST)	YFQSPSRS[Phospho (ST)]R	24.15	1	1	189	197	1	-0.0017	178 : Splicing factor, arginine/serine-rich 7 OS=Homo sapiens GN=SFRS7 PE=1 SV=1	,Q16629	27350	0.305	0.593	0.903	0.274	1.387	0.111	1.24422e+06	0.01	1.54254e+06	0.07	1.70787e+06	0.58	2.36901e+06	0.24	4086062	0.02
200	ETEINR	381.192	2			24.6	1	1	303	308	0	-0.0012	1278 : Armadillo repeat-containing X-linked protein 4 OS=Homo sapiens GN=ARMCX4 PE=2 SV=2	,Q5H9R4	39381	NAN	NAN	0.622	0.51	0.492	0.559	0	0	68212.8	0.75	109583	0.46	53888.6	0.61	0	0
201	RPSPQPSPR	551.264	2	Phospho (ST)	RPSPQPS[Phospho (ST)]PR	25.22	1	1	2700	2708	0	0.0001	19 : Serine/arginine repetitive matrix protein 2 OS=Homo sapiens GN=SRRM2 PE=1 SV=2	,Q9UQ35	299438	NAN	NAN	6.373	0.844	9.025	0.925	0	0	101197	0.1	15879.2	0.73	143309	0.09	0	0
202	AEGEPQEESPLKSK	804.861	2	Phospho (ST)	AEGEPQEESPLKS[Phospho (ST)]K	44.33	1	1	169	182	1	-0.0006	63 : Bcl-2-associated transcription factor 1 OS=Homo sapiens GN=BCLAF1 PE=1 SV=2	,Q9NYF8	106059	0.837	0.04	49.596	0.999	29.822	0.995	251572	0.05	315603	0.06	6363.46	0.65	189773	0.2	300625	0.16
203	SQYEVMAEQNR	685.804	2	Oxidation (M)	SQYEVM[Oxidation (M)]AEQNR	56.9	5	2	254	264	0	-0.0005	7 : Keratin, type I cytoskeletal 19 OS=Homo sapiens GN=KRT19 PE=1 SV=3	,P08727	44065	1.617	0.354	0.754	0.39	1.47	0.151	489124	0	57722.4	0.53	76546.2	0.31	112499	0.25	302552	0.13
204	GNDSDGEGESDDPEKK	879.821	2	Phospho (ST)	GNDS[Phospho (ST)]DGEGESDDPEKK	44.38	1	1	99	114	1	0.0013	887 : Vacuolar protein sorting-associated protein 4B OS=Homo sapiens GN=VPS4B PE=1 SV=2	,O75351	49271	NAN	NAN	0.179	0.93	0.462	0.588	0	0	3405.64	0.76	19015.4	0.69	8792	0.27	0	0
205	EAARSPDKPGGSPSASR	583.935	3	Phospho (ST)	EAARS[Phospho (ST)]PDKPGGSPSASR	30.19	1	1	45	61	1	-0.0007	194 : Nucleolar complex protein 2 homolog OS=Homo sapiens GN=NOC2L PE=1 SV=3	,Q9Y3T9	84852	NAN	NAN	2.254	0.369	1.563	0.19	0	0	11945787	0.02	5.30091e+06	0.08	8.28721e+06	0.02	0	0
206	RPMEEDGEEKSPSKK	913.903	2	Phospho (ST)	RPMEEDGEEKS[Phospho (ST)]PSKK	29.88	1	1	372	386	2	-0.0013	176 : Interleukin enhancer-binding factor 3 OS=Homo sapiens GN=ILF3 PE=1 SV=3	,Q12906	95279	NAN	NAN	9999	NAN	NAN	NAN	0	0	43441.7	0.47	0	0	0	0	0	0
207	RTDALTSSPGR	620.788	2	Phospho (ST)	RTDALTSS[Phospho (ST)]PGR	48.86	4	2	34	44	1	-0.0014	239 : DNA replication licensing factor MCM2 OS=Homo sapiens GN=MCM2 PE=1 SV=4	,P49736	101832	2.077	0.491	11.635	0.95	9.549	0.933	602761	0.09	1.24715e+06	1.18	107189	0.13	1.0235e+06	1.1	290245	0.08
208	GPKPEPPGSGSPAPPR	804.382	2	Phospho (ST)	GPKPEPPGSGS[Phospho (ST)]PAPPR	30.78	2	1	730	745	0	-0.0001	517 : G patch domain-containing protein 8 OS=Homo sapiens GN=GPATCH8 PE=1 SV=2	,Q9UKJ3	164098	0.224	0.715	9999	NAN	9999	NAN	23107.1	0.67	136269	1.1	0	0	88023.9	0.39	103001	0.06
209	GNSRPGTPSAEGGSTSSTLR	666.969	3	Phospho (ST)	GNSRPGTPS[Phospho (ST)]AEGGSTSSTLR	34.25	1	1	383	402	0	0.0042	564 : General transcription factor IIF subunit 1 OS=Homo sapiens GN=GTF2F1 PE=1 SV=2	,P35269	58205	0.264	0.653	2.751	0.491	5.274	0.81	29730.8	0.22	92281.3	0.27	33543.3	0.53	176894	0.48	112440	0.15
210	TEELNR	381.193	2			27.9	2	2	275	280	0	-0.0005	7 : Keratin, type I cytoskeletal 19 OS=Homo sapiens GN=KRT19 PE=1 SV=3	,P08727	44065	NAN	NAN	1.147	0.103	0.724	0.333	0	0	82900.5	0.48	72248.6	0.8	52329.9	0.65	0	0
211	RVESEESGDEEGK	765.801	2	Phospho (ST)	RVES[Phospho (ST)]EESGDEEGK	62.05	10	3	21	33	1	-0.0007	836 : Protein phosphatase 1 regulatory subunit 7 OS=Homo sapiens GN=PPP1R7 PE=1 SV=1	,Q15435	41539	NAN	NAN	0.718	0.425	0.45	0.599	0	0	93023.8	0.02	129573	0.37	58322.2	0.38	0	0
212	KASPEPEGEAAGK	675.8	2	Phospho (ST)	KAS[Phospho (ST)]PEPEGEAAGK	56.97	9	2	382	394	1	-0.0003	927 : Interferon regulatory factor 2-binding protein 1 OS=Homo sapiens GN=IRF2BP1 PE=1 SV=1	,Q8IU81	61649	9999	NAN	17.042	0.979	26.743	0.994	21154.6	1	102781	0.06	6031.14	0.13	161289	0.09	0	0
213	SSSVSSSAASSPERK	773.84	2	Phospho (ST)	SSSVSSSAASS[Phospho (ST)]PERK	31.91	1	1	1447	1461	1	-0.0017	73 : PH-interacting protein OS=Homo sapiens GN=PHIP PE=1 SV=1	,Q8WWQ0	206518	NAN	NAN	9999	NAN	9999	NAN	0	0	4464.81	0.11	0	0	10920.6	0.6	0	0
214	PGPTPSGTNVGSSGRSPSK	925.424	2	Phospho (ST)	PGPTPSGTNVGSSGRSPS[Phospho (ST)]K	85.03	5	3	2	20	1	-0.0029	339 : Protein transport protein Sec61 subunit beta OS=Homo sapiens GN=SEC61B PE=1 SV=2	,P60468	9968	0.495	0.347	2.654	0.465	3.422	0.648	1519824	0.11	50330.4	0.16	18966.9	0.07	64911.8	0.23	3.06823e+06	0.11
215	DAGGPRPESPVPAGR	771.855	2	Phospho (ST)	DAGGPRPES[Phospho (ST)]PVPAGR	34.28	4	2	8	22	0	-0.0029	429 : Phosphatidylserine synthase 2 OS=Homo sapiens GN=PTDSS2 PE=1 SV=1	,Q9BVG9	56216	0.824	0.048	2.937	0.528	4.808	0.781	690859	0.01	118040	0.09	40195	1.13	193261	0.08	838313	0.12
216	RKSLSDSESDDSK	511.886	3	Phospho (ST)	RKSLS[Phospho (ST)]DSESDDSK	30.3	2	2	91	103	2	0.0008	145 : Chromobox protein homolog 3 OS=Homo sapiens GN=CBX3 PE=1 SV=4	,Q13185	20798	NAN	NAN	0.057	0.996	0.295	0.774	0	0	31823.2	0.58	563222	1.13	166153	0.64	0	0
217	AGLESGAEPGDGDSDTTKK	957.9	2	Phospho (ST)	AGLESGAEPGDGDS[Phospho (ST)]DTTKK	34.47	3	1	481	499	1	-0.0031	292 : H/ACA ribonucleoprotein complex subunit 4 OS=Homo sapiens GN=DKC1 PE=1 SV=3	,O60832	57638	0.111	0.893	0.692	0.445	0.68	0.369	15415	0.46	144550	0.51	208854	0.15	141989	0.64	138609	0.1
218	SYSPDGKESPSDKK	802.845	2	Phospho (ST)	SYSPDGKESPS[Phospho (ST)]DKK	38.21	1	1	596	609	2	-0.0013	749 : Matrin-3 OS=Homo sapiens GN=MATR3 PE=1 SV=2	,P43243	94565	NAN	NAN	1.298	0.016	0.67	0.383	0	0	2.26949e+06	0.05	1.74849e+06	0.7	1.1716e+06	0.4	0	0
219	VAHEPVAPPEDKESESEAK	710.32	3	Phospho (ST)	VAHEPVAPPEDKES[Phospho (ST)]ESEAK	31.05	2	2	8	26	1	0.0005	756 : Phosphatidate cytidylyltransferase 2 OS=Homo sapiens GN=CDS2 PE=1 SV=1	,O95674	51384	1.201	0.182	1.669	0.166	2.711	0.535	244024	0.03	504899	0.64	302476	0.07	820035	0.05	203211	0.04
220	RSLSPR	398.197	2	Phospho (ST)	RSLS[Phospho (ST)]PR	33.1	9	3	265	270	1	0.0005	1099 : Pre-mRNA-splicing factor 38B OS=Homo sapiens GN=PRPF38B PE=1 SV=1	,Q5VTL8	64429	NAN	NAN	0.834	0.326	0.214	0.864	0	0	2.73155e+06	1.12	3.27577e+06	0.66	701492	0.4	0	0
221	KGAAIPAK	378.242	2			25.07	1	1	125	132	1	-0.001	9 : Nucleolin OS=Homo sapiens GN=NCL PE=1 SV=3	,P19338	76568	NAN	NAN	0.586	0.541	0.27	0.803	0	0	30208.4	0.07	51514.1	0.12	13926.8	0.67	0	0
222	HTIIPAKSPEK	434.226	3	Phospho (ST)	HTIIPAKS[Phospho (ST)]PEK	48.9	5	2	1908	1918	1	-0.0027	657 : Myoferlin OS=Homo sapiens GN=MYOF PE=1 SV=1	,Q9NZM1	234561	1.069	0.111	9999	NAN	9999	NAN	204595	0.05	229175	0.06	0	0	147241	0.65	191443	0.07
223	SGKNSQEDSEDSEDKDVK	1078.9	2	2 Phospho (ST)	S[Phospho (ST)]GKNSQEDSEDS[Phospho (ST)]EDKDVK	24.22	1	1	50	67	2	0.0013	547 : Nuclear ubiquitous casein and cyclin-dependent kinases substrate OS=Homo sapiens GN=NUCKS1 PE=1 SV=1	,Q9H1E3	27280	NAN	NAN	0.471	0.653	0.785	0.281	0	0	7686.24	0.17	16326.4	1.1	12808.2	0.46	0	0
224	ITPPAAKPGSPQAK	721.873	2	Phospho (ST)	ITPPAAKPGS[Phospho (ST)]PQAK	35.73	2	1	669	682	0	-0.0011	555 : Nuclear pore complex protein Nup214 OS=Homo sapiens GN=NUP214 PE=1 SV=2	,P35658	213488	0.154	0.826	0.357	0.766	-9999	NAN	35933.6	0.2	45478.2	0.85	127258	0.8	0	0	233316	0.01
225	STQIENQHQGAQDTSDLMSPSKR	885.387	3	Oxidation (M); Phospho (ST)	STQIENQHQGAQDTSDLM[Oxidation (M)]S[Phospho (ST)]PSKR	36.75	2	2	213	235	1	-0.0038	570 : Integrator complex subunit 10 OS=Homo sapiens GN=INTS10 PE=1 SV=2	,Q9NVR2	82183	1.094	0.127	0.477	0.648	-9999	NAN	459817	0.06	8650.51	0.16	18140.2	0.08	0	0	420417	0.12
226	KAAVLSDSEDEEK	750.827	2	Phospho (ST)	KAAVLSDS[Phospho (ST)]EDEEK	53.58	2	1	393	405	1	-0.0002	30 : Protein IWS1 homolog OS=Homo sapiens GN=IWS1 PE=1 SV=2	,Q96ST2	91899	6.43	0.876	0.539	0.588	0.51	0.535	143472	0.14	286050	1.09	530885	0.11	270797	0.93	22312.7	0.48
227	KPGPSGPSESPK	624.287	2	Phospho (ST)	KPGPSGPSES[Phospho (ST)]PK	40.18	6	2	498	509	0	-0.0007	160 : Zinc finger protein 828 OS=Homo sapiens GN=ZNF828 PE=1 SV=2	,Q96JM3	89043	NAN	NAN	3.502	0.621	4.216	0.733	0	0	187432	0.45	53527.1	0.21	225683	0.13	0	0
228	ISLSKSPTKTDPK	494.591	3	Phospho (ST)	ISLSKSPTKT[Phospho (ST)]DPK	26.97	1	1	265	277	2	-0.0039	347 : Zinc finger protein 326 OS=Homo sapiens GN=ZNF326 PE=1 SV=2	,Q5BKZ1	65613	0.386	0.484	1.564	0.119	1.297	0.064	2.42971e+06	0.03	79517.2	0.96	50848.2	0.81	65964.8	0.43	6.2872e+06	0.03
229	RKPSPEPEGEVGPPK	561.941	3	Phospho (ST)	RKPS[Phospho (ST)]PEPEGEVGPPK	37.42	3	2	357	371	1	-0.0016	408 : Interferon regulatory factor 2-binding protein 2 OS=Homo sapiens GN=IRF2BP2 PE=1 SV=2	,Q7Z5L9	60987	0.423	0.431	0.5	0.627	0.389	0.668	778817	0.04	1919546	0.69	3.83871e+06	0.04	1.49417e+06	0.25	1.83964e+06	0.06
230	SLETENR	424.708	2			39.59	6	3	100	106	0	-0.0019	12 : Keratin, type I cytoskeletal 18 OS=Homo sapiens GN=KRT18 PE=1 SV=2	,P05783	48029	NAN	NAN	0.465	0.658	0.336	0.729	0	0	106942	0.1	229924	0.21	77152.6	0.08	0	0
231	NQVNSESDSDSEESKKPR	1098.43	2	2 Phospho (ST)	NQVNSESDS[Phospho (ST)]DS[Phospho (ST)]EESKKPR	28.09	1	1	1318	1335	1	0.0016	495 : Transcriptional regulator ATRX OS=Homo sapiens GN=ATRX PE=1 SV=4	,P46100	282349	NAN	NAN	0.34	0.781	0.643	0.404	0	0	4944.61	0.67	14541.8	0.88	9346.38	0.32	0	0
232	AALAPAKESPR	595.799	2	Phospho (ST)	AALAPAKES[Phospho (ST)]PR	59.29	8	3	898	908	1	0	17 : Treacle protein OS=Homo sapiens GN=TCOF1 PE=1 SV=2	,Q13428	152013	1.395	0.274	0.034	0.999	6.413	0.861	7334660	0.16	50333.6	0.36	1.49359e+06	1.34	9578087	0.67	5.25805e+06	0.08
233	EAARSPDKPGGSPSASR	875.399	2	Phospho (ST)	EAARSPDKPGGSPSAS[Phospho (ST)]R	37.09	1	1	45	61	1	-0.001	194 : Nucleolar complex protein 2 homolog OS=Homo sapiens GN=NOC2L PE=1 SV=3	,Q9Y3T9	84852	NAN	NAN	2.885	0.516	1.376	0.103	0	0	420372	0.09	145690	0.33	200498	0.3	0	0
234	MESDSDSDKSSDNSGLKR	685.272	3	Oxidation (M); Phospho (ST)	M[Oxidation (M)]ESDSDS[Phospho (ST)]DKSSDNSGLKR	27.08	1	1	140	157	2	0.0004	71 : Hepatoma-derived growth factor-related protein 2 OS=Homo sapiens GN=HDGFRP2 PE=1 SV=1	,Q7Z4V5	74272	NAN	NAN	0.297	0.826	0.618	0.431	0	0	47977.2	0.77	161346	0.47	99766.5	0.18	0	0
235	KPGPSGPSESPK	624.287	2	Phospho (ST)	KPGPSGPS[Phospho (ST)]ESPK	38.57	2	1	498	509	0	-0.0008	160 : Zinc finger protein 828 OS=Homo sapiens GN=ZNF828 PE=1 SV=2	,Q96JM3	89043	NAN	NAN	5.46	0.799	4.996	0.792	0	0	248962	0.09	45601.5	0.23	227846	0.14	0	0
236	GMLPDPK	387.195	2	Oxidation (M)	GM[Oxidation (M)]LPDPK	31.38	5	2	200	206	0	-0.0024	51 : ADP/ATP translocase 3 OS=Homo sapiens GN=SLC25A6 PE=1 SV=4	,P12236	32845	0.568	0.274	1.357	0.016	4.615	0.766	200867	0.28	232894	0.24	171595	0.53	791903	1.12	353687	0.04
237	EKSATRPSPSPER	507.907	3	Phospho (ST)	EKS[Phospho (ST)]ATRPSPSPER	28.03	2	1	344	356	1	0.0008	19 : Serine/arginine repetitive matrix protein 2 OS=Homo sapiens GN=SRRM2 PE=1 SV=2	,Q9UQ35	299438	NAN	NAN	3.466	0.616	2.296	0.438	0	0	327426	0.03	94458.6	0.08	216865	0.07	0	0
238	MESDSDSDKSSDNSGLK	949.355	2	Oxidation (M); Phospho (ST)	M[Oxidation (M)]ESDS[Phospho (ST)]DSDKSSDNSGLK	25.46	1	1	140	156	1	0.0029	71 : Hepatoma-derived growth factor-related protein 2 OS=Homo sapiens GN=HDGFRP2 PE=1 SV=1	,Q7Z4V5	74272	NAN	NAN	0.575	0.553	1.021	0.103	0	0	5067.43	0.76	8814.71	0.75	9001.35	0.64	0	0
239	NSQEDSEDSEDKDVK	942.824	2	2 Phospho (ST)	NSQEDS[Phospho (ST)]EDS[Phospho (ST)]EDKDVK	52.53	27	3	53	67	1	-0.0005	547 : Nuclear ubiquitous casein and cyclin-dependent kinases substrate OS=Homo sapiens GN=NUCKS1 PE=1 SV=1	,Q9H1E3	27280	NAN	NAN	1.012	0.197	2.975	0.582	0	0	74402.5	1.14	73556.4	0.45	218841	0.72	0	0
240	RPMEEDGEEKSPSKK	609.604	3	Phospho (ST)	RPMEEDGEEKS[Phospho (ST)]PSKK	41.85	1	1	372	386	2	-0.001	176 : Interleukin enhancer-binding factor 3 OS=Homo sapiens GN=ILF3 PE=1 SV=3	,Q12906	95279	NAN	NAN	69.606	1	1.304	0.072	0	0	3.52556e+06	0.57	50650	0.14	66040.9	0.2	0	0
241	SSAASSPAAGRSPADHR	852.876	2	Phospho (ST)	SSAASSPAAGRS[Phospho (ST)]PADHR	26.29	1	1	343	359	1	-0.0002	1142 : Transcription factor SOX-4 OS=Homo sapiens GN=SOX4 PE=1 SV=1	,Q06945	47234	NAN	NAN	0.491	0.632	0.285	0.785	0	0	13629.8	0.36	27755.2	0.52	7899.66	0.27	0	0
242	TEIKEEEDQPSTSATQSSPAPGQSK	904.732	3	Phospho (ST)	TEIKEEEDQPSTSATQSS[Phospho (ST)]PAPGQSK	30.54	1	1	1021	1045	1	-0.0057	1571 : Histone acetyltransferase p300 OS=Homo sapiens GN=EP300 PE=1 SV=2	,Q09472	263990	0.505	0.34	9999	NAN	9999	NAN	108921	0.12	25088.4	0.77	0	0	72350.4	0.19	215602	0.08
243	SETAPAETATPAPVEKSPAKK	730.693	3	Phospho (ST)	SETAPAETAT[Phospho (ST)]PAPVEKSPAKK	35.02	3	2	2	22	2	-0.005	150 : Histone H1.5 OS=Homo sapiens GN=HIST1H1B PE=1 SV=3	,P16401	22566	0.439	0.418	NAN	NAN	NAN	NAN	317136	0.1	0	0	0	0	0	0	721791	0.07
244	AQLGGPEAAKSDETAAK	862.398	2	Phospho (ST)	AQLGGPEAAKS[Phospho (ST)]DETAAK	48.36	2	1	189	205	1	-0.0002	891 : Heat shock protein beta-1 OS=Homo sapiens GN=HSPB1 PE=1 SV=2	,P04792	22768	0.238	0.692	12.834	0.96	2.692	0.528	27780.9	0.48	433375	0.11	33766.8	0.35	90884.2	0.6	116519	0.23
245	RKSLSDSESDDSK	767.325	2	Phospho (ST)	RKSLSDSES[Phospho (ST)]DDSK	26.23	1	1	91	103	2	0.0001	145 : Chromobox protein homolog 3 OS=Homo sapiens GN=CBX3 PE=1 SV=4	,Q13185	20798	NAN	NAN	0.116	0.973	0.151	0.928	0	0	16791.1	0.58	145335	0.71	22005.8	0.71	0	0
246	RSPSVSSPEPAEK	725.831	2	Phospho (ST)	RSPSVSS[Phospho (ST)]PEPAEK	41.77	11	4	1726	1738	1	-0.0029	19 : Serine/arginine repetitive matrix protein 2 OS=Homo sapiens GN=SRRM2 PE=1 SV=2	,Q9UQ35	299438	0.288	0.616	11.091	0.945	4.304	0.742	574574	0.53	4.74547e+06	0.01	427862	0.56	1.84143e+06	0.14	1993159	0.48
247	AGAGMITQHSSNASPINR	954.423	2	Oxidation (M); Phospho (ST)	AGAGM[Oxidation (M)]ITQHSSNAS[Phospho (ST)]PINR	51.53	2	1	989	1006	0	-0.0047	234 : SAFB-like transcription modulator OS=Homo sapiens GN=SLTM PE=1 SV=2	,Q9NWH9	117079	0.056	0.968	-9999	NAN	28.945	0.995	22171.2	0.2	0	0	3438.73	0.76	99535.1	0.98	393405	0.01
248	NTPSQHSHSIQHSPER	1001.4	2	2 Phospho (ST)	NT[Phospho (ST)]PSQHSHSIQHS[Phospho (ST)]PER	31.18	1	1	256	271	0	0.0013	63 : Bcl-2-associated transcription factor 1 OS=Homo sapiens GN=BCLAF1 PE=1 SV=2	,Q9NYF8	106059	-9999	NAN	1.593	0.127	0.183	0.897	0	0	27808.8	0.03	17461.7	0.19	3201.9	0.84	37466.9	0.13
249	TIEELRDK	502.274	2			31.75	2	1	158	165	1	-0.0028	1503 : Keratin, type I cytoskeletal 13 OS=Homo sapiens GN=KRT13 PE=1 SV=3	,P13646	49555	0.036	0.986	0.522	0.605	0.137	0.941	11542.2	0.37	9908.78	0.79	18982.5	0.6	2592.43	0.07	316242	0.07
250	GARSPEDGPSAR	640.274	2	Phospho (ST)	GARS[Phospho (ST)]PEDGPSAR	26.48	1	1	859	870	1	-0.0009	1413 : Arf-GAP with SH3 domain, ANK repeat and PH domain-containing protein 3 OS=Homo sapiens GN=ASAP3 PE=1 SV=1	,Q8TDY4	99094	NAN	NAN	0.59	0.541	0.806	0.259	0	0	21103.1	0.1	35775.5	0.09	28818	0.03	0	0
251	KPMKTSPEMDIQNPDDGAR	747.988	3	2 Oxidation (M); Phospho (ST)	KPM[Oxidation (M)]KTS[Phospho (ST)]PEM[Oxidation (M)]DIQNPDDGAR	33.57	1	1	3123	3141	1	-0.0023	93 : Antigen KI-67 OS=Homo sapiens GN=MKI67 PE=1 SV=2	,P46013	358474	0.544	0.296	9999	NAN	NAN	NAN	56051.2	0.04	4576.81	0.47	0	0	0	0	103046	0.01
252	SHISDQSPLSSK	683.304	2	Phospho (ST)	SHISDQS[Phospho (ST)]PLSSK	50.54	6	2	345	356	0	-0.002	83 : Lamina-associated polypeptide 2, isoform alpha OS=Homo sapiens GN=TMPO PE=1 SV=2	,P42166	75446	1.499	0.318	2.278	0.376	1.987	0.347	639891	0.06	276412	0.59	121343	0.45	241105	0.61	427012	0.03
253	NQESSSDEQTPSRDDDSQSR	783.302	3	Phospho (ST)	NQESSSDEQT[Phospho (ST)]PSRDDDSQSR	28.52	2	1	1293	1312	1	-0.0004	1164 : NK-tumor recognition protein OS=Homo sapiens GN=NKTR PE=1 SV=2	,P30414	165577	NAN	NAN	9999	NAN	9999	NAN	0	0	11594.2	0.78	0	0	19070	0.07	0	0
254	RVESEESGDEEGK	765.801	2	Phospho (ST)	RVESEES[Phospho (ST)]GDEEGK	56.29	1	1	21	33	1	-0.0004	836 : Protein phosphatase 1 regulatory subunit 7 OS=Homo sapiens GN=PPP1R7 PE=1 SV=1	,Q15435	41539	NAN	NAN	0.74	0.404	0.587	0.458	0	0	93672.4	0.03	126606	0.37	74334.2	0.01	0	0
255	KRSPSPSPTPEAK	771.341	2	2 Phospho (ST)	KRSPS[Phospho (ST)]PS[Phospho (ST)]PTPEAK	31.14	2	2	300	312	2	-0.0008	316 : SWI/SNF complex subunit SMARCC2 OS=Homo sapiens GN=SMARCC2 PE=1 SV=1	,Q8TAQ2	132797	NAN	NAN	0.499	0.627	0.532	0.516	0	0	2.0472e+06	0.09	4.10578e+06	0.15	2185297	0.12	0	0
256	SMSPFRGPK	551.74	2	Oxidation (M); Phospho (ST)	SM[Oxidation (M)]S[Phospho (ST)]PFRGPK	23.55	1	1	141	149	1	-0.0015	1557 : Membrane-associated tyrosine- and threonine-specific cdc2-inhibitory kinase OS=Homo sapiens GN=PKMYT1 PE=1 SV=1	,Q99640	54487	0.32	0.57	1.329	0	0.864	0.213	17408.2	0.63	13685.9	0.75	10300.6	0.35	8896.3	0.21	54361.1	0.06
257	RSPVSTRPLPSASQK	564.291	3	Phospho (ST)	RS[Phospho (ST)]PVSTRPLPSASQK	30.16	1	1	215	229	1	-0.0041	705 : Protein LSM14 homolog A OS=Homo sapiens GN=LSM14A PE=1 SV=3	,Q8ND56	50499	1.328	0.243	4.01	0.683	5.624	0.826	2.43799e+06	0.02	5.75253e+06	0.7	1.43459e+06	0.03	8.06804e+06	0.04	1835202	0.04
258	AGYSTDESSSSSLHATR	918.374	2	Phospho (ST)	AGYST[Phospho (ST)]DESSSSSLHATR	37	3	1	407	423	0	-0.0044	523 : Fragile X mental retardation syndrome-related protein 2 OS=Homo sapiens GN=FXR2 PE=1 SV=2	,P51116	74178	2.122	0.503	0.047	0.997	0.985	0.127	82105.9	0.04	22675.8	0.16	480254	0.26	472902	0.07	38687.8	0.08
259	EAARSPDKPGGSPSASR	875.399	2	Phospho (ST)	EAARS[Phospho (ST)]PDKPGGSPSASR	34.21	1	1	45	61	1	-0.0005	194 : Nucleolar complex protein 2 homolog OS=Homo sapiens GN=NOC2L PE=1 SV=3	,Q9Y3T9	84852	NAN	NAN	3.494	0.616	1.672	0.236	0	0	420366	0.09	120309	0.69	201111	0.29	0	0
260	SSSVSSSAASSPERK	773.841	2	Phospho (ST)	SSSVSSSAAS[Phospho (ST)]SPERK	36.57	1	1	1447	1461	1	-0.0005	73 : PH-interacting protein OS=Homo sapiens GN=PHIP PE=1 SV=1	,Q8WWQ0	206518	NAN	NAN	9999	NAN	9999	NAN	0	0	4174.36	0.2	0	0	15033.7	0.07	0	0
261	KPMKTSPEMDIQNPDDGAR	747.988	3	2 Oxidation (M); Phospho (ST)	KPM[Oxidation (M)]KT[Phospho (ST)]SPEM[Oxidation (M)]DIQNPDDGAR	30.43	1	1	3123	3141	1	-0.002	93 : Antigen KI-67 OS=Homo sapiens GN=MKI67 PE=1 SV=2	,P46013	358474	0.544	0.296	-9999	NAN	-9999	NAN	56058.3	0.04	0	0	521533	0.8	0	0	103046	0.01
262	SPMSTNSSVHTGSDVEQDAEK	1151.46	2	Oxidation (M); Phospho (ST)	SPM[Oxidation (M)]ST[Phospho (ST)]NSSVHTGSDVEQDAEK	42.63	1	1	432	452	0	-0.0018	644 : Protein kinase C-binding protein 1 OS=Homo sapiens GN=ZMYND8 PE=1 SV=2	,Q9ULU4	131610	1.065	0.111	NAN	NAN	NAN	NAN	77164.9	0.06	0	0	0	0	0	0	72445.6	0.14
263	RPPSPEPSTK	588.276	2	Phospho (ST)	RPPS[Phospho (ST)]PEPSTK	38.43	6	2	2099	2108	0	-0.0007	1087 : Spectrin beta chain, brain 1 OS=Homo sapiens GN=SPTBN1 PE=1 SV=2	,Q01082	274439	NAN	NAN	3.347	0.593	2.309	0.445	0	0	368811	0.27	110187	0.25	254385	0.69	0	0
264	KDPFSPDKK	381.18	3	Phospho (ST)	KDPFS[Phospho (ST)]PDKK	31.12	1	1	193	201	2	-0.0045	702 : Breast cancer metastasis-suppressor 1-like protein OS=Homo sapiens GN=BRMS1L PE=1 SV=2	,Q5PSV4	37605	3.225	0.683	0.212	0.903	0.209	0.869	60991.9	0.31	144099	0.28	679792	0.25	142382	0.37	18910	0.36
265	LYNSEESRPYTNK	840.865	2	Phospho (ST)	LYNSEESRPYT[Phospho (ST)]NK	40.94	3	1	883	895	0	-0.0025	368 : Cell division cycle 2-related protein kinase 7 OS=Homo sapiens GN=CRKRS PE=1 SV=1	,Q9NYV4	164054	4.562	0.796	NAN	NAN	NAN	NAN	102858	0.08	0	0	0	0	0	0	22549.1	0.63
266	VSDGVTKSPEKR	691.837	2	Phospho (ST)	VSDGVTKS[Phospho (ST)]PEKR	27.49	1	1	1527	1538	2	-0.001	498 : Microtubule-associated protein 2 OS=Homo sapiens GN=MAP2 PE=1 SV=4	,P11137	199404	-9999	NAN	6.005	0.826	2.125	0.39	0	0	360351	0.09	60008.6	0.11	127509	0.47	6498.83	0.87
267	TADGRVSPAGGTLDDKPK	622.296	3	Phospho (ST)	TADGRVS[Phospho (ST)]PAGGTLDDKPK	50.98	6	2	838	855	1	-0.0041	470 : HMG box transcription factor BBX OS=Homo sapiens GN=BBX PE=1 SV=1	,Q8WY36	105064	0.288	0.616	1.168	0.096	2.26	0.431	424660	0.02	96091	0.15	82279.3	0.15	185979	0.12	1.47514e+06	0.09
268	RTDALTSSPGR	620.786	2	Phospho (ST)	RTDALT[Phospho (ST)]SSPGR	50.99	3	2	34	44	1	-0.0023	239 : DNA replication licensing factor MCM2 OS=Homo sapiens GN=MCM2 PE=1 SV=4	,P49736	101832	2.063	0.484	16.245	0.976	3.066	0.593	590540	0.08	1.33957e+06	1.22	82462.2	0.51	252839	0.61	286307	0.08
269	NHSGSRTPPVALNSSR	587.278	3	Phospho (ST)	NHSGSRT[Phospho (ST)]PPVALNSSR	34.17	2	1	2098	2113	1	-0.0043	19 : Serine/arginine repetitive matrix protein 2 OS=Homo sapiens GN=SRRM2 PE=1 SV=2	,Q9UQ35	299438	0.326	0.565	0.688	0.451	1.176	0	838287	0.03	265800	0.21	386366	1.02	454425	0.3	2.57327e+06	0.03
270	SAAQAAAQTNSNAAGK	730.858	2			90.63	9	3	53	68	0	-0.0003	672 : Plasminogen activator inhibitor 1 RNA-binding protein OS=Homo sapiens GN=SERBP1 PE=1 SV=2	,Q8NC51	44938	NAN	NAN	0.529	0.593	0.611	0.438	0	0	48525.8	0.08	91669.8	0.11	56032.6	0.14	0	0
271	EVSTNTAMIQTSK	713.347	2	Oxidation (M)	EVSTNTAM[Oxidation (M)]IQTSK	77.17	3	1	306	318	0	-0.003	1503 : Keratin, type I cytoskeletal 13 OS=Homo sapiens GN=KRT13 PE=1 SV=3	,P13646	49555	0.081	0.937	1.883	0.243	-9999	NAN	16316.6	0.35	11587.3	0.45	6154.13	0.54	0	0	201537	0.44
272	ETVQTTQSPTPVEK	812.876	2	Phospho (ST)	ETVQTTQS[Phospho (ST)]PTPVEK	27.76	1	1	610	623	0	-0.0021	1574 : Putative RNA-binding protein 16 OS=Homo sapiens GN=RBM16 PE=1 SV=1	,Q9UPN6	140433	0.632	0.205	NAN	NAN	NAN	NAN	33972.6	0.26	0	0	0	0	0	0	53795.1	0.06
273	RPPKSPEEEGQMSS	827.843	2	Oxidation (M); Phospho (ST)	RPPKSPEEEGQM[Oxidation (M)]S[Phospho (ST)]S	31.69	1	1	269	282	1	0	970 : Splicing factor, arginine/serine-rich 2B OS=Homo sapiens GN=SFRS2B PE=1 SV=1	,Q9BRL6	32268	NAN	NAN	1.21	0.072	1.523	0.174	0	0	93236	0.25	77034.5	0.29	117333	0.41	0	0
274	RRDSEEFGVK	434.865	3	Phospho (ST)	RRDS[Phospho (ST)]EEFGVK	38.44	3	1	200	209	2	-0.0036	513 : Tight junction protein ZO-3 OS=Homo sapiens GN=TJP3 PE=1 SV=2	,O95049	102738	4.319	0.781	0.625	0.503	1.262	0.048	145920	0.14	59729	0.32	95547.6	0.31	120559	0.04	33783.2	0.87
275	KGAGDGSDEEVDGK	722.285	2	Phospho (ST)	KGAGDGS[Phospho (ST)]DEEVDGK	78	26	3	1937	1950	1	-0.0007	35 : Myosin-9 OS=Homo sapiens GN=MYH9 PE=1 SV=4	,P35579	226392	-9999	NAN	0.819	0.34	0.052	0.994	0	0	6.13629e+06	0.67	7.48884e+06	1.39	388878	0.38	137.42	0.51
276	SSAASSPAAGRSPADHR	568.92	3	Phospho (ST)	SSAASSPAAGRS[Phospho (ST)]PADHR	34.79	3	2	343	359	1	-0.0012	1142 : Transcription factor SOX-4 OS=Homo sapiens GN=SOX4 PE=1 SV=1	,Q06945	47234	NAN	NAN	0.585	0.541	0.286	0.785	0	0	394883	0.05	675134	0.05	192781	0.36	0	0
277	AKPAMPQDSVPSPR	788.862	2	Oxidation (M); Phospho (ST)	AKPAM[Oxidation (M)]PQDSVPS[Phospho (ST)]PR	44.93	3	1	470	483	0	-0.0034	1524 : ATP-citrate synthase OS=Homo sapiens GN=ACLY PE=1 SV=3	,P53396	120762	0.072	0.948	0.004	1	2.662	0.522	19425.9	0.02	42428.1	0.41	11347019	1.41	30205256	0.32	268017	0.18
278	RKPNAGGSPAPVR	462.904	3	Phospho (ST)	RKPNAGGS[Phospho (ST)]PAPVR	39.93	1	1	392	404	1	-0.0017	1196 : MAP7 domain-containing protein 1 OS=Homo sapiens GN=MAP7D1 PE=1 SV=1	,Q3KQU3	92764	0.007	1	59.656	0.999	23.158	0.991	724.701	0.81	525002	0.16	8800.47	0.35	203805	0.32	104863	1.39
279	GSSEEDEDARTPDR	822.312	2	Phospho (ST)	GSSEEDEDART[Phospho (ST)]PDR	37.03	6	3	137	150	1	-0.0012	962 : LEM domain-containing protein 2 OS=Homo sapiens GN=LEMD2 PE=1 SV=1	,Q8NC56	56940	NAN	NAN	3.288	0.588	4.414	0.75	0	0	66276.8	0.33	20157.2	0.28	88971.8	0.49	0	0
280	SRSGSSPGLR	542.25	2	Phospho (ST)	SRS[Phospho (ST)]GSSPGLR	25.32	1	1	1439	1448	1	-0.0008	19 : Serine/arginine repetitive matrix protein 2 OS=Homo sapiens GN=SRRM2 PE=1 SV=2	,Q9UQ35	299438	-9999	NAN	0.782	0.369	0.907	0.182	0	0	225532	0.2	288356	0.14	261543	0.25	4423.01	1.03
281	RSSPVPPVPERR	486.251	3	Phospho (ST)	RSS[Phospho (ST)]PVPPVPERR	44.09	3	1	923	934	2	-0.0044	212 : Protein FAM83H OS=Homo sapiens GN=FAM83H PE=1 SV=2	,Q6ZRV2	127023	0.123	0.874	0.191	0.922	0.277	0.796	25788.8	0.43	320449	0.3	1.67972e+06	0.67	465339	0.9	209197	0.09
282	SKPNLPSESR	597.778	2	Phospho (ST)	SKPNLPS[Phospho (ST)]ESR	34.26	4	3	450	459	0	-0.0006	721 : Splicing factor, arginine/serine-rich 4 OS=Homo sapiens GN=SFRS4 PE=1 SV=2	,Q08170	56645	3.878	0.746	1.844	0.236	0.563	0.484	1.03784e+06	0.15	1.2522e+06	0.49	678986	0.13	382035	0.57	267631	0.09
283	SRAEAESMYQIK	476.896	3	Oxidation (M)	SRAEAESM[Oxidation (M)]YQIK	28.74	2	1	274	285	1	-0.0045	1 : Keratin, type II cytoskeletal 8 OS=Homo sapiens GN=KRT8 PE=1 SV=7	,P05787	53671	1.138	0.151	0.292	0.829	2.241	0.425	297631	0.06	23086.1	1.04	79040.6	1.02	177153	1.34	261499	0.15
284	SVSTPSEAGSQDSGDGAVGSR	1015.92	2	Phospho (ST)	SVST[Phospho (ST)]PSEAGSQDSGDGAVGSR	73.97	2	2	92	112	0	-0.0041	550 : Cytoplasmic dynein 1 intermediate chain 2 OS=Homo sapiens GN=DYNC1I2 PE=1 SV=3	,Q13409	71412	0.197	0.758	NAN	NAN	9999	NAN	26213.1	0.43	0	0	0	0	40588	0.38	132924	0.13
285	KVVVSPTKK	533.307	2	Phospho (ST)	KVVVSPT[Phospho (ST)]KK	23.12	2	2	63	71	2	0	9 : Nucleolin OS=Homo sapiens GN=NCL PE=1 SV=3	,P19338	76568	NAN	NAN	0.983	0.213	0.428	0.627	0	0	401802	0.03	408928	0.15	175100	0.08	0	0
286	QEVVAGDVGTAR	641.289	2	Phospho (ST)	QEVVAGDVGT[Phospho (ST)]AR	25.06	1	1	540	551	0	-0.0117	1276 : Xin actin-binding repeat-containing protein 1 OS=Homo sapiens GN=XIRP1 PE=1 SV=1	,Q702N8	198439	NAN	NAN	1.922	0.259	0.341	0.724	0	0	725593	0.99	377427	0.11	128774	0.3	0	0
287	RPSGSEQSDNESVQSGR	950.394	2	Phospho (ST)	RPSGSEQS[Phospho (ST)]DNESVQSGR	74.62	10	3	1095	1111	0	0.0003	86 : RNA polymerase-associated protein CTR9 homolog OS=Homo sapiens GN=CTR9 PE=1 SV=1	,Q6PD62	133420	NAN	NAN	1.016	0.19	0.877	0.205	0	0	111797	0.11	110015	0.44	96434.7	0.32	0	0
288	GLQTSQDAR	488.246	2			39.47	1	1	65	73	0	0.0002	278 : Calreticulin OS=Homo sapiens GN=CALR PE=1 SV=1	,P27797	48112	NAN	NAN	0.598	0.528	0.923	0.174	0	0	89562.5	0.63	149857	0.08	138391	0.41	0	0
289	AEVLGHKTPEPAPR	527.93	3	Phospho (ST)	AEVLGHKT[Phospho (ST)]PEPAPR	36.17	2	2	135	148	1	-0.0039	384 : Septin-9 OS=Homo sapiens GN=SEPT9 PE=1 SV=2	,Q9UHD8	65361	0.649	0.19	NAN	NAN	9999	NAN	154071	0.08	0	0	0	0	64956.4	0.59	237398	0.07
290	LLEGEEER	487.742	2			28.61	1	1	379	386	0	-0.0024	20 : Lamin-A/C OS=Homo sapiens GN=LMNA PE=1 SV=1	,P02545	74095	9999	NAN	0.481	0.642	0.22	0.858	114449	0.07	106268	0.64	220941	0.24	48519.7	0.7	0	0
291	AEIEKSPGGGR	590.771	2	Phospho (ST)	AEIEKS[Phospho (ST)]PGGGR	26.5	1	1	198	208	1	-0.001	1273 : Telomerase-binding protein EST1A OS=Homo sapiens GN=SMG6 PE=1 SV=2	,Q86US8	160362	NAN	NAN	9999	NAN	9999	NAN	0	0	34443.1	0.06	0	0	19899.1	0.04	0	0
292	GRPPAEKLSPNPPK	523.269	3	Phospho (ST)	GRPPAEKLS[Phospho (ST)]PNPPK	28.64	1	1	1369	1382	1	-0.0053	886 : Probable global transcription activator SNF2L2 OS=Homo sapiens GN=SMARCA2 PE=1 SV=2	,P51531	181166	0.406	0.458	3.22	0.576	2.303	0.438	108062	0.05	790179	0.66	245434	0.05	565282	0.2	266146	0.17
293	SPAEVKSPEK	576.27	2	Phospho (ST)	SPAEVKS[Phospho (ST)]PEK	36.05	3	2	540	549	1	-0.0013	996 : Neurofilament heavy polypeptide OS=Homo sapiens GN=NEFH PE=1 SV=4	,P12036	112411	-9999	NAN	4.102	0.692	4.305	0.742	0	0	89710.1	0.29	21870.5	0.14	94161	0.09	48281.2	0
294	EPAITSQNSPEAR	740.326	2	Phospho (ST)	EPAITS[Phospho (ST)]QNSPEAR	26.13	1	1	92	104	0	-0.003	450 : Transcription elongation factor A protein 1 OS=Homo sapiens GN=TCEA1 PE=1 SV=2	,P23193	33948	1.169	0.166	68.232	1	15.745	0.976	175938	0.36	5288309	0.03	77504.9	0.3	1.22035e+06	1.23	150522	0.02
295	HSLSGSSPGMKDIPR	555.586	3	Oxidation (M); Phospho (ST)	HSLSGS[Phospho (ST)]SPGM[Oxidation (M)]KDIPR	30.88	1	1	1457	1471	1	-0.0019	19 : Serine/arginine repetitive matrix protein 2 OS=Homo sapiens GN=SRRM2 PE=1 SV=2	,Q9UQ35	299438	0.308	0.588	1.241	0.048	-9999	NAN	23834.6	0.1	16508.9	0.2	13299.4	0.79	0	0	77467.7	0.07
296	LYSSEESRPYTNK	827.359	2	Phospho (ST)	LYSSEESRPYT[Phospho (ST)]NK	37.21	1	1	861	873	0	-0.0037	623 : Cell division cycle 2-like protein kinase 5 OS=Homo sapiens GN=CDC2L5 PE=1 SV=2	,Q14004	164823	3.31	0.692	0.475	0.648	0.559	0.484	215400	0.05	65744.7	1.04	138295	0.12	77314.3	0.5	65078.7	0.58
297	RPDPDSDEDEDYERER	701.602	3	Phospho (ST)	RPDPDS[Phospho (ST)]DEDEDYERER	49.78	8	3	150	165	1	-0.0042	351 : Splicing factor 45 OS=Homo sapiens GN=RBM17 PE=1 SV=1	,Q96I25	44934	0.929	0.032	7.814	0.89	0.501	0.547	366941	0.14	151167	0.97	19344.5	0.31	9698.06	0.86	394825	0.11
298	SSTGGCSPCSGPGPSSPR	567.557	3	Phospho (ST)	SSTGGCS[Phospho (ST)]PCSGPGPSSPR	24.86	1	1	50	67	0	0.0166	1391 : Uncharacterized protein C8orf77 OS=Homo sapiens GN=C8orf77 PE=2 SV=1	,Q0IIN9	22464	NAN	NAN	0.056	0.996	0.722	0.333	0	0	64746.1	0.7	1.16067e+06	0.39	838208	0.18	0	0
299	SEVDMLK	419.203	2	Oxidation (M)	SEVDM[Oxidation (M)]LK	28.91	3	2	296	302	0	-0.0025	3 : Annexin A2 OS=Homo sapiens GN=ANXA2 PE=1 SV=2	,P07355	38580	0.95	0.04	5.718	0.813	1.643	0.228	543671	0.02	146905	0.65	25690.8	0.79	42221.7	0.13	572310	0.09
300	AGAAAGDSDEESRADDK	872.836	2	Phospho (ST)	AGAAAGDS[Phospho (ST)]DEESRADDK	45.74	2	1	330	346	1	-0.0001	1397 : Zinc finger and BTB domain-containing protein 7A OS=Homo sapiens GN=ZBTB7A PE=1 SV=1	,O95365	61401	NAN	NAN	0.334	0.789	0.429	0.627	0	0	4669.62	0.18	14001.2	0.63	6002.31	0.18	0	0
301	LVEDERSDREETESSEGEEAAAGGGAK	1016.72	3	3 Phospho (ST)	LVEDERSDREET[Phospho (ST)]ES[Phospho (ST)]S[Phospho (ST)]EGEEAAAGGGAK	29.97	1	1	335	361	2	-0.0055	767 : LAG1 longevity assurance homolog 2 OS=Homo sapiens GN=LASS2 PE=1 SV=1	,Q96G23	44847	0.824	0.048	0.392	0.733	0.548	0.497	266297	0.12	181702	0.57	463704	0.3	253898	0.71	323281	0.21
302	VAEDEAEAAAAAK	623.3	2			65.98	1	1	148	160	0	-0.0027	153 : 4F2 cell-surface antigen heavy chain OS=Homo sapiens GN=SLC3A2 PE=1 SV=3	,P08195	67952	0.279	0.632	1.333	0	1.864	0.311	100633	0.62	100706	0.69	75546.5	0.21	140785	0.16	360132	0.16
303	RLSSLR	406.212	2	Phospho (ST)	RLS[Phospho (ST)]SLR	30.14	3	2	233	238	1	-0.0042	75 : 40S ribosomal protein S6 OS=Homo sapiens GN=RPS6 PE=1 SV=1	,P62753	28663	0.376	0.497	0.437	0.688	0.432	0.621	198229	0.09	400206	0.3	916822	0.03	396391	0.09	526597	0.15
304	VDGPRSPSYGR	635.781	2	Phospho (ST)	VDGPRS[Phospho (ST)]PSYGR	32.14	6	4	194	204	1	0	554 : Splicing factor, arginine/serine-rich 1 OS=Homo sapiens GN=SFRS1 PE=1 SV=2	,Q07955	27728	0.632	0.205	21.995	0.989	9.443	0.931	11623927	0.03	34510820	0.01	1.56905e+06	0.73	14816051	0.18	18378594	0.06
305	VDDSPSTSGGSSDGDQR	873.826	2	Phospho (ST)	VDDSPS[Phospho (ST)]TSGGSSDGDQR	62.8	4	1	8	24	0	-0.0012	1427 : Ubiquitin-conjugating enzyme E2 E2 OS=Homo sapiens GN=UBE2E2 PE=1 SV=1	,Q96LR5	22241	NAN	NAN	9999	NAN	9999	NAN	0	0	29254.1	0.6	0	0	80775.8	0.06	0	0
306	KLEKEEEEGISQESSEEEQ	746.335	3			75.68	3	1	89	107	2	-0.0032	6 : High mobility group protein HMG-I/HMG-Y OS=Homo sapiens GN=HMGA1 PE=1 SV=3	,P17096	11669	9999	NAN	0.452	0.673	0.881	0.205	1.26866e+06	0.02	38743.8	0.96	85758.9	0.55	75572	0.65	0	0
307	ESSTSEGADQKMSSPEDDSDTKR	888.328	3	Oxidation (M); 2 Phospho (ST)	ESSTS[Phospho (ST)]EGADQKM[Oxidation (M)]S[Phospho (ST)]SPEDDSDTKR	26.93	1	1	371	393	2	-0.0006	881 : Scaffold attachment factor B1 OS=Homo sapiens GN=SAFB PE=1 SV=4	,Q15424	102580	NAN	NAN	0.781	0.369	1.099	0.048	0	0	58603.8	0.03	75054.3	0.69	82450.9	0.16	0	0
308	RGSPVPPVPERR	476.247	3	Phospho (ST)	RGS[Phospho (ST)]PVPPVPERR	25.16	1	1	912	923	2	-0.0053	212 : Protein FAM83H OS=Homo sapiens GN=FAM83H PE=1 SV=2	,Q6ZRV2	127023	0.099	0.911	0.404	0.72	0.956	0.143	26522.9	0.37	92406.2	0.41	228908	0.27	218906	0.14	268652	0.13
309	HDTPDPSPR	551.221	2	Phospho (ST)	HDT[Phospho (ST)]PDPSPR	35.95	1	1	145	153	0	-0.0004	206 : BUD13 homolog OS=Homo sapiens GN=BUD13 PE=1 SV=1	,Q9BRD0	70478	-9999	NAN	2.204	0.354	1.818	0.296	0	0	242369	0.09	109956	0.04	199860	0.05	130393	0.03
310	EAEEGEDDRDSANGEDDS	1010.33	2	Phospho (ST)	EAEEGEDDRDS[Phospho (ST)]ANGEDDS	57.31	54	3	289	306	1	0.0006	16 : Heterogeneous nuclear ribonucleoproteins C1/C2 OS=Homo sapiens GN=HNRNPC PE=1 SV=4	,P07910	33650	NAN	NAN	1.011	0.197	0.138	0.94	0	0	131642	0.35	130165	0.56	18006.7	0.22	0	0
311	TGRDTPENGETAIGAENSEK	719.309	3	Phospho (ST)	TGRDT[Phospho (ST)]PENGETAIGAENSEK	45.35	2	1	475	494	1	-0.0021	255 : Formin-binding protein 4 OS=Homo sapiens GN=FNBP4 PE=1 SV=2	,Q8N3X1	110181	1.803	0.418	8.973	0.916	6.637	0.869	210219	0.37	233314	0.76	26000.9	0.58	172566	1.28	116586	0.27
312	GNSRPGTPSAEGGSTSSTLR	666.966	3	Phospho (ST)	GNS[Phospho (ST)]RPGTPSAEGGSTSSTLR	28.55	1	1	383	402	0	-0.0044	564 : General transcription factor IIF subunit 1 OS=Homo sapiens GN=GTF2F1 PE=1 SV=2	,P35269	58205	0.204	0.746	12.219	0.956	18.488	0.984	26426.5	0.14	219328	0.03	17949.1	0.53	331849	0.08	129776	0.37
313	AENQVLAMR	524.265	2	Oxidation (M)	AENQVLAM[Oxidation (M)]R	50.21	3	1	205	213	0	-0.0018	334 : B-cell receptor-associated protein 31 OS=Homo sapiens GN=BCAP31 PE=1 SV=3	,P51572	27974	1.879	0.438	1.789	0.213	2.036	0.369	81727.5	0.16	131026	0.66	73229.4	0.23	149117	0.54	43505.9	0.25
314	NSQEDSEDSEDKDVK	902.841	2	Phospho (ST)	NSQEDSEDS[Phospho (ST)]EDKDVK	68.55	25	3	53	67	1	-0.0006	547 : Nuclear ubiquitous casein and cyclin-dependent kinases substrate OS=Homo sapiens GN=NUCKS1 PE=1 SV=1	,Q9H1E3	27280	NAN	NAN	0.352	0.77	0.023	0.999	0	0	1.40407e+06	1.3	3993513	0.97	90532.8	0.22	0	0
315	RPSGSEQSDNESVQSGR	950.394	2	Phospho (ST)	RPSGS[Phospho (ST)]EQSDNESVQSGR	75.78	8	2	1095	1111	0	0.0001	86 : RNA polymerase-associated protein CTR9 homolog OS=Homo sapiens GN=CTR9 PE=1 SV=1	,Q6PD62	133420	NAN	NAN	0.823	0.333	0.937	0.159	0	0	111006	0.11	134875	0.65	126356	0.1	0	0
316	ESSTSEGADQKMSSPEDDSDTKR	888.328	3	Oxidation (M); 2 Phospho (ST)	ESSTSEGADQKM[Oxidation (M)]S[Phospho (ST)]S[Phospho (ST)]PEDDSDTKR	32.84	9	3	371	393	2	-0.0013	881 : Scaffold attachment factor B1 OS=Homo sapiens GN=SAFB PE=1 SV=4	,Q15424	102580	NAN	NAN	0.369	0.754	0.49	0.559	0	0	41495.6	0.43	112339	0.46	55078	0.51	0	0
317	DKEVSDDEAEEK	737.285	2	Phospho (ST)	DKEVS[Phospho (ST)]DDEAEEK	74.91	20	3	227	238	1	0	8 : Heat shock protein HSP 90-alpha OS=Homo sapiens GN=HSP90AA1 PE=1 SV=5	,P07900	84607	NAN	NAN	0.707	0.431	0.208	0.872	0	0	2.59471e+06	0.21	3.67171e+06	0.98	761915	1.33	0	0
318	RAEVLGHKTPEPAPR	435.224	4	Phospho (ST)	RAEVLGHKT[Phospho (ST)]PEPAPR	47.99	6	3	134	148	2	-0.0062	384 : Septin-9 OS=Homo sapiens GN=SEPT9 PE=1 SV=2	,Q9UHD8	65361	0.967	0.056	2.272	0.369	7.381	0.89	484863	0.04	52176.5	0.38	22966.8	0.5	169525	0.57	501616	0.04
319	RPPKSPEEEGQMSS	827.843	2	Oxidation (M); Phospho (ST)	RPPKS[Phospho (ST)]PEEEGQM[Oxidation (M)]SS	44.81	15	3	269	282	1	-0.0005	970 : Splicing factor, arginine/serine-rich 2B OS=Homo sapiens GN=SFRS2B PE=1 SV=1	,Q9BRL6	32268	NAN	NAN	1.011	0.197	0.632	0.418	0	0	93125.5	0.26	92093.6	0.61	58206.1	0.06	0	0
320	RPMEEDGEEKSPSK	849.855	2	Phospho (ST)	RPMEEDGEEKS[Phospho (ST)]PSK	48.41	8	3	372	385	1	-0.0008	176 : Interleukin enhancer-binding factor 3 OS=Homo sapiens GN=ILF3 PE=1 SV=3	,Q12906	95279	-9999	NAN	2.227	0.362	0.537	0.51	0	0	686451	0.33	308288	0.14	165474	0.47	5818.75	0.69
321	AGLGSPERPPKTSPGSPR	624.31	3	Phospho (ST)	AGLGSPERPPKTSPGS[Phospho (ST)]PR	31.61	1	1	54	71	1	-0.0028	100 : Coiled-coil domain-containing protein 86 OS=Homo sapiens GN=CCDC86 PE=1 SV=1	,Q9H6F5	40211	0.139	0.85	9999	NAN	9999	NAN	304797	0.04	99374.2	1.23	0	0	102326	0.79	2.19735e+06	0.06
322	ESSTSEGADQKMSSPEDDSDTKR	861.672	3	Oxidation (M); Phospho (ST)	ESSTSEGADQKM[Oxidation (M)]S[Phospho (ST)]SPEDDSDTKR	43.13	6	2	371	393	2	-0.002	881 : Scaffold attachment factor B1 OS=Homo sapiens GN=SAFB PE=1 SV=4	,Q15424	102580	-9999	NAN	1.297	0.016	2.065	0.376	0	0	20831.6	0.35	16064.3	0.05	33169	0.08	11626.2	0.05
323	REEDEPEERSGDETPGSEVPGDK	875.357	3	Phospho (ST)	REEDEPEERSGDET[Phospho (ST)]PGSEVPGDK	26.45	1	1	152	174	2	-0.0055	374 : Heterogeneous nuclear ribonucleoprotein U-like protein 2 OS=Homo sapiens GN=HNRNPUL2 PE=1 SV=1	,Q1KMD3	85052	0.06	0.962	2.053	0.303	37.031	0.997	104104	0.64	50571.6	0.58	24631.5	0.31	912119	1.39	1.72108e+06	0.68
324	RRPSDENTIAPSEVQK	636.304	3	Phospho (ST)	RRPS[Phospho (ST)]DENTIAPSEVQK	27.96	1	1	791	806	1	-0.0036	604 : Liprin-beta-1 OS=Homo sapiens GN=PPFIBP1 PE=1 SV=2	,Q86W92	113952	2.432	0.565	4.582	0.737	7.974	0.905	572662	0.03	277338	0.24	60530	0.49	482693	0.75	235422	0.29
325	ISLSKSPTK	520.771	2	Phospho (ST)	ISLSKS[Phospho (ST)]PTK	51.62	6	2	265	273	1	-0.0022	347 : Zinc finger protein 326 OS=Homo sapiens GN=ZNF326 PE=1 SV=2	,Q5BKZ1	65613	0.435	0.418	2.535	0.438	1.95	0.34	1.67099e+06	0.01	64830.7	0.62	25571.8	0.56	49853.5	0.31	3.84496e+06	0.1
326	LGAGEGGEASVSPEKTSTTSK	1036.97	2	Phospho (ST)	LGAGEGGEASVSPEKT[Phospho (ST)]STTSK	59.7	1	1	1367	1387	1	-0.0047	17 : Treacle protein OS=Homo sapiens GN=TCOF1 PE=1 SV=2	,Q13428	152013	0.28	0.632	NAN	NAN	NAN	NAN	548653	0.06	0	0	0	0	0	0	1961277	0.03
327	SYSPDGKESPSDKK	802.846	2	Phospho (ST)	SYSPDGKES[Phospho (ST)]PSDKK	52.97	22	3	596	609	2	-0.0011	749 : Matrin-3 OS=Homo sapiens GN=MATR3 PE=1 SV=2	,P43243	94565	NAN	NAN	1.178	0.088	7.864	0.903	0	0	82045	0.59	69628.4	0.33	547575	0.86	0	0
328	SEAPNSSEEDSPIKSDKESVEQR	876.713	3	Phospho (ST)	SEAPNSSEEDS[Phospho (ST)]PIKSDKESVEQR	31.08	1	1	125	147	2	-0.0053	703 : ZZ-type zinc finger-containing protein 3 OS=Homo sapiens GN=ZZZ3 PE=1 SV=1	,Q8IYH5	101960	9999	NAN	0.503	0.621	-9999	NAN	80404	0.22	62021.9	0.05	123316	1.19	0	0	0	0
329	RPSQEQSASASSGQPQAPLNR	759.352	3	Phospho (ST)	RPSQEQS[Phospho (ST)]ASASSGQPQAPLNR	47.71	1	1	954	974	0	0.0007	358 : FK506-binding protein 15 OS=Homo sapiens GN=FKBP15 PE=1 SV=2	,Q5T1M5	133547	0.532	0.311	6.922	0.864	8.762	0.92	272319	0.23	451578	0.42	65240.4	0.68	571633	0.7	511458	0.05
330	GGHMDDGGYSMNFNMSSSR	699.927	3	3 Oxidation (M)	GGHM[Oxidation (M)]DDGGYSM[Oxidation (M)]NFNM[Oxidation (M)]SSSR	23.81	1	1	126	144	0	-0.0042	76 : Heterogeneous nuclear ribonucleoprotein G OS=Homo sapiens GN=RBMX PE=1 SV=3	,P38159	42306	5.169	0.829	NAN	NAN	9999	NAN	92754.8	0.12	0	0	0	0	3160.83	0.42	17945.4	0.37
331	MESDSDSDKSSDNSGLKR	679.94	3	Phospho (ST)	MESDSDSDKS[Phospho (ST)]SDNSGLKR	31.13	1	1	140	157	2	-0.0009	71 : Hepatoma-derived growth factor-related protein 2 OS=Homo sapiens GN=HDGFRP2 PE=1 SV=1	,Q7Z4V5	74272	-9999	NAN	1.829	0.228	1.487	0.159	0	0	680507	0.07	371992	0.63	553058	0.18	15065.5	0.59
332	ESRSPQQSAALPR	753.856	2	Phospho (ST)	ESRS[Phospho (ST)]PQQSAALPR	29.31	1	1	281	293	1	-0.0021	1548 : Condensin-2 complex subunit H2 OS=Homo sapiens GN=NCAPH2 PE=1 SV=1	,Q6IBW4	68184	0.669	0.174	0.133	0.963	0.192	0.888	239898	0.1	50231.2	0.34	378398	1.35	72585.5	0.58	358823	0.12
333	LGAGEGGEASVSPEKTSTTSK	1036.97	2	Phospho (ST)	LGAGEGGEASVS[Phospho (ST)]PEKTSTTSK	60.37	5	2	1367	1387	1	-0.0032	17 : Treacle protein OS=Homo sapiens GN=TCOF1 PE=1 SV=2	,Q13428	152013	0.28	0.632	NAN	NAN	9999	NAN	548652	0.06	0	0	0	0	13559.5	0.93	1.96136e+06	0.03
334	TGRDTPENGETAIGAENSEK	1078.46	2	Phospho (ST)	TGRDT[Phospho (ST)]PENGETAIGAENSEK	67.66	1	1	475	494	1	-0.0017	255 : Formin-binding protein 4 OS=Homo sapiens GN=FNBP4 PE=1 SV=2	,Q8N3X1	110181	1.463	0.303	NAN	NAN	9999	NAN	123837	0.11	0	0	0	0	77879.7	0.15	84642.9	0.07
335	RSTVVR	399.205	2	Phospho (ST)	RST[Phospho (ST)]VVR	23.25	2	2	274	279	1	-0.0006	1418 : Conserved oligomeric Golgi complex subunit 6 OS=Homo sapiens GN=COG6 PE=2 SV=2	,Q9Y2V7	73233	-9999	NAN	2.645	0.465	2.03	0.362	0	0	2491751	0.06	941988	0.11	1.91268e+06	0.08	970.331	0.24
336	ELDQDMVTEDEDDPGSHKR	771.304	3	Oxidation (M); Phospho (ST)	ELDQDM[Oxidation (M)]VT[Phospho (ST)]EDEDDPGSHKR	25.76	1	1	724	742	1	-0.0045	389 : Bromodomain adjacent to zinc finger domain protein 1A OS=Homo sapiens GN=BAZ1A PE=1 SV=2	,Q9NRL2	178592	2.143	0.503	1.039	0.174	0.949	0.151	324224	0.07	254995	0.23	245391	0.08	232946	0.12	151282	0.7
337	KDLKIK	372.752	2			21.45	3	2	1192	1197	2	-0.0009	1049 : Bromodomain-containing protein 4 OS=Homo sapiens GN=BRD4 PE=1 SV=2	,O60885	152124	1.284	0.228	1.184	0.088	-9999	NAN	291686	0.02	348028	0.65	293956	0.7	0	0	227114	0.03
338	AGLGSPERPPKTSPGSPR	624.31	3	Phospho (ST)	AGLGSPERPPKTS[Phospho (ST)]PGSPR	35.94	1	1	54	71	1	-0.0029	100 : Coiled-coil domain-containing protein 86 OS=Homo sapiens GN=CCDC86 PE=1 SV=1	,Q9H6F5	40211	0.111	0.893	9999	NAN	9999	NAN	244843	0.36	11367	0.52	0	0	91987.9	1.05	2197535	0.06
339	VDDSPSTSGGSSDGDQR	873.826	2	Phospho (ST)	VDDS[Phospho (ST)]PSTSGGSSDGDQR	56.91	1	1	8	24	0	-0.0012	1427 : Ubiquitin-conjugating enzyme E2 E2 OS=Homo sapiens GN=UBE2E2 PE=1 SV=1	,Q96LR5	22241	-9999	NAN	9999	NAN	9999	NAN	0	0	34078	0.49	0	0	80359.1	0.07	11551	0.56
340	AAEDDEDDDVDTKK	783.326	2			97.78	12	3	91	104	1	-0.0006	829 : Prothymosin alpha OS=Homo sapiens GN=PTMA PE=1 SV=2	,P06454	12196	NAN	NAN	0.378	0.746	0.489	0.559	0	0	51878.6	0.17	137176	0.22	67017.2	0.27	0	0
341	SRTSPITR	539.228	2	2 Phospho (ST)	SRT[Phospho (ST)]S[Phospho (ST)]PITR	30.06	1	1	1972	1979	1	-0.0006	19 : Serine/arginine repetitive matrix protein 2 OS=Homo sapiens GN=SRRM2 PE=1 SV=2	,Q9UQ35	299438	NAN	NAN	0.481	0.642	0.177	0.903	0	0	583408	0.19	1.21297e+06	0.25	215257	0.65	0	0
342	RTHSKPLPPLTAK	382.211	4	Phospho (ST)	RTHS[Phospho (ST)]KPLPPLTAK	28.73	1	1	288	300	1	-0.0044	712 : Inner nuclear membrane protein Man1 OS=Homo sapiens GN=LEMD3 PE=1 SV=2	,Q9Y2U8	99935	1.003	0.072	1.417	0.048	3.085	0.599	51467.2	0.19	98844	0.5	69746.7	0.12	215186	0.31	51298.1	0.04
343	RPSQEQSASASSGQPQAPLNR	759.352	3	Phospho (ST)	RPSQEQSAS[Phospho (ST)]ASSGQPQAPLNR	42.13	3	2	954	974	0	-0.0031	358 : FK506-binding protein 15 OS=Homo sapiens GN=FKBP15 PE=1 SV=2	,Q5T1M5	133547	0.527	0.311	7.178	0.874	134.971	1	267170	0.2	564442	0.2	78630.8	0.67	10612862	1.3	506861	0.04
344	LKSPFK	400.208	2	Phospho (ST)	LKS[Phospho (ST)]PFK	28.16	2	1	1642	1647	1	-0.0022	588 : Trinucleotide repeat-containing gene 18 protein OS=Homo sapiens GN=TNRC18 PE=1 SV=3	,O15417	314326	9999	NAN	0.404	0.72	0.368	0.692	25988.2	0.68	40690.8	0.4	100737	1.04	37112.5	0.57	0	0
345	VTSPEKAEEAK	634.792	2	Phospho (ST)	VTS[Phospho (ST)]PEKAEEAK	32.15	1	1	21	31	1	-0.0008	1112 : cAMP-regulated phosphoprotein 19 OS=Homo sapiens GN=ARPP19 PE=1 SV=2	,P56211	12315	NAN	NAN	9999	NAN	9999	NAN	0	0	158563	0.11	0	0	113664	0.09	0	0
346	KVVVSPTKK	533.307	2	Phospho (ST)	KVVVS[Phospho (ST)]PTKK	27.37	1	1	63	71	2	-0.0004	9 : Nucleolin OS=Homo sapiens GN=NCL PE=1 SV=3	,P19338	76568	-9999	NAN	0.983	0.213	0.428	0.627	0	0	401891	0.03	408707	0.15	174983	0.08	643969	0.12
347	RSASPERMD	564.729	2	Phospho (ST)	RSAS[Phospho (ST)]PERMD	34.05	8	3	230	238	2	0.0003	178 : Splicing factor, arginine/serine-rich 7 OS=Homo sapiens GN=SFRS7 PE=1 SV=1	,Q16629	27350	NAN	NAN	1.065	0.159	1.185	0	0	0	3583292	0.02	3.36323e+06	0.21	3.98667e+06	0.06	0	0
348	SSPCELR	396.188	2			22.96	3	1	545	551	0	-0.0026	609 : ALK tyrosine kinase receptor OS=Homo sapiens GN=ALK PE=1 SV=2	,Q9UM73	176315	0.227	0.711	0.034	0.999	0.188	0.893	119774	0.09	32590.6	0.89	945509	0.4	177606	0.77	527793	0.09
349	LSSSFSSR	435.718	2			35.09	5	2	1278	1285	0	-0.0026	389 : Bromodomain adjacent to zinc finger domain protein 1A OS=Homo sapiens GN=BAZ1A PE=1 SV=2	,Q9NRL2	178592	1.355	0.259	0.537	0.588	0.562	0.484	902352	0.05	814119	0.69	1.51632e+06	0.36	851951	0.13	665753	0.09
350	KSQENLGNPSK	641.295	2	Phospho (ST)	KS[Phospho (ST)]QENLGNPSK	30.84	2	1	20	30	1	-0.0008	1456 : Protein ITFG3 OS=Homo sapiens GN=ITFG3 PE=1 SV=1	,Q9H0X4	59622	0.175	0.792	2.197	0.347	0.343	0.72	1.13088e+06	1.27	824939	0.83	375510	0.1	128642	0.31	6.45192e+06	0.1
351	KPNAGGSPAPVR	615.803	2	Phospho (ST)	KPNAGGS[Phospho (ST)]PAPVR	30.53	2	2	393	404	0	-0.0013	1196 : MAP7 domain-containing protein 1 OS=Homo sapiens GN=MAP7D1 PE=1 SV=1	,Q3KQU3	92764	-9999	NAN	2.977	0.535	3.891	0.702	0	0	42171.7	0.11	14168.1	0.18	55133.3	0.27	323424	0.21
352	RRTPTPPPR	413.191	3	2 Phospho (ST)	RRT[Phospho (ST)]PT[Phospho (ST)]PPPR	25.17	1	1	570	578	2	-0.0011	43 : Serine/arginine repetitive matrix protein 1 OS=Homo sapiens GN=SRRM1 PE=1 SV=2	,Q8IYB3	102274	0.536	0.303	0.722	0.418	0.624	0.425	3.94051e+06	0.72	51272316	0.03	71021230	0.07	44345144	0.07	7347566	0.15
353	VEPSSQSPGRSPR	732.336	2	Phospho (ST)	VEPSSQSPGRS[Phospho (ST)]PR	29.6	2	1	11	23	1	-0.0001	1478 : ELKS/RAB6-interacting/CAST family member 1 OS=Homo sapiens GN=ERC1 PE=1 SV=1	,Q8IUD2	128008	-9999	NAN	11.69	0.951	4.604	0.766	0	0	670437	0.04	57353.2	0.46	264034	0.23	77744.6	0.44
354	AGAEDDEEKGEGTPREEGK	695.287	3	Phospho (ST)	AGAEDDEEKGEGT[Phospho (ST)]PREEGK	32.34	9	2	150	168	2	-0.0002	103 : Zinc finger CCCH domain-containing protein 18 OS=Homo sapiens GN=ZC3H18 PE=1 SV=1	,Q86VM9	106296	NAN	NAN	3.274	0.582	3.038	0.593	0	0	135997	0.54	41534.2	0.09	126164	0.11	0	0
355	QRSDDESPSTSSGSSDADQR	731.284	3	Phospho (ST)	QRS[Phospho (ST)]DDESPSTSSGSSDADQR	40.28	2	1	6	25	1	-0.0006	1195 : Ubiquitin-conjugating enzyme E2 E3 OS=Homo sapiens GN=UBE2E3 PE=1 SV=1	,Q969T4	22898	NAN	NAN	0.316	0.806	0.371	0.688	0	0	69672.7	0.22	220197	0.38	81612.1	0.51	0	0
356	ATPAQTPRSEDAR	740.333	2	Phospho (ST)	ATPAQTPRS[Phospho (ST)]EDAR	33.7	7	3	18	30	1	-0.0004	1088 : DNA replication licensing factor MCM4 OS=Homo sapiens GN=MCM4 PE=1 SV=5	,P33991	96498	0.649	0.19	0.573	0.553	0.486	0.565	13331.2	0.4	101084	0.12	176323	0.11	85727.8	0.16	20544.2	0.19
357	RPMEEDGEEKSPSK	849.855	2	Phospho (ST)	RPMEEDGEEKSPS[Phospho (ST)]K	48.04	5	3	372	385	1	-0.0006	176 : Interleukin enhancer-binding factor 3 OS=Homo sapiens GN=ILF3 PE=1 SV=3	,Q12906	95279	-9999	NAN	1.951	0.274	0.828	0.243	0	0	604293	0.67	309772	0.13	256444	0.24	8600.41	0.42
358	SRPTSEGSDIESTEPQK	964.416	2	Phospho (ST)	SRPT[Phospho (ST)]SEGSDIESTEPQK	34.8	1	1	254	270	0	-0.0039	241 : La-related protein 7 OS=Homo sapiens GN=LARP7 PE=1 SV=1	,Q4G0J3	66857	-9999	NAN	1.611	0.135	2.807	0.553	0	0	412303	0.49	255950	0.34	718400	0.1	227415	0.93
359	RPSQEQSASASSGQPQAPLNR	759.351	3	Phospho (ST)	RPS[Phospho (ST)]QEQSASASSGQPQAPLNR	64.7	2	2	954	974	0	-0.002	358 : FK506-binding protein 15 OS=Homo sapiens GN=FKBP15 PE=1 SV=2	,Q5T1M5	133547	0.437	0.418	5.596	0.806	7.815	0.901	221491	0.16	577643	0.11	103216	0.31	806678	0.07	506814	0.04
360	GDTPGHATPGHGGATSSAR	947.368	2	2 Phospho (ST)	GDT[Phospho (ST)]PGHAT[Phospho (ST)]PGHGGATSSAR	28.64	2	2	271	289	0	0.0009	159 : Splicing factor 3B subunit 1 OS=Homo sapiens GN=SF3B1 PE=1 SV=2	,O75533	145723	NAN	NAN	0.189	0.922	0.12	0.955	0	0	21256.7	0.5	112309	0.11	13491.6	0.27	0	0
361	ASSSGPRSPLDQR	719.327	2	Phospho (ST)	ASSSGPRS[Phospho (ST)]PLDQR	28.18	7	4	1670	1682	1	-0.0004	318 : Chromodomain-helicase-DNA-binding protein 1 OS=Homo sapiens GN=CHD1 PE=1 SV=1	,O14646	196398	1.371	0.266	1.751	0.197	0.574	0.471	568958	0.05	2.11904e+06	0.04	1.21035e+06	0.97	694267	0.54	414846	0.68
362	EAEDSDSDDNIKR	787.304	2	Phospho (ST)	EAEDS[Phospho (ST)]DSDDNIKR	31.56	2	1	507	519	1	-0.0009	30 : Protein IWS1 homolog OS=Homo sapiens GN=IWS1 PE=1 SV=2	,Q96ST2	91899	NAN	NAN	0.59	0.541	0.391	0.668	0	0	550058	0.05	932999	0.36	364967	0.37	0	0
363	LKGDDLQAIKK	410.246	3			34.53	4	2	188	198	2	-0.004	16 : Heterogeneous nuclear ribonucleoproteins C1/C2 OS=Homo sapiens GN=HNRNPC PE=1 SV=4	,P07910	33650	0.485	0.362	0.681	0.458	0.156	0.923	64541.9	0.1	558376	0.87	819916	0.19	128161	0.5	132982	0.08
364	DAMADIR	396.188	2			21.83	3	1	127	133	0	-0.0024	1559 : Coiled-coil domain-containing protein 158 OS=Homo sapiens GN=CCDC158 PE=2 SV=2	,Q5M9N0	127062	0.227	0.711	1.142	0.111	0.605	0.445	119786	0.09	1.26369e+06	1.38	1.10607e+06	0.43	668662	0.19	527785	0.09
365	RRTNSSSSSPVVLK	533.273	3	Phospho (ST)	RRT[Phospho (ST)]NSSSSSPVVLK	28.46	1	1	205	218	2	-0.0017	771 : Protein EMSY OS=Homo sapiens GN=EMSY PE=1 SV=2	,Q7Z589	141381	1.854	0.431	1.15	0.103	3.991	0.711	87183.6	0.05	27651.6	0.97	24039	0.47	95934.2	1.13	47019.4	0.11
366	TEISEMNR	498.227	2	Oxidation (M)	TEISEM[Oxidation (M)]NR	23.01	2	1	305	312	0	-0.0001	1 : Keratin, type II cytoskeletal 8 OS=Homo sapiens GN=KRT8 PE=1 SV=7	,P05787	53671	NAN	NAN	0.7	0.438	0.722	0.333	0	0	53972.9	0.5	77069.3	0.13	55613.8	0.4	0	0
367	RPDSPTRPTLR	459.232	3	Phospho (ST)	RPDS[Phospho (ST)]PTRPTLR	34.7	6	3	786	796	0	0.0003	472 : Uncharacterized protein KIAA0819 OS=Homo sapiens GN=KIAA0819 PE=1 SV=2	,O94909	126449	1.474	0.303	4.746	0.75	0.707	0.347	676955	0.02	1.10651e+06	0.35	233136	0.56	164785	0.56	459370	0.09
368	RRSPSPAPPPR	459.878	3	2 Phospho (ST)	RRS[Phospho (ST)]PS[Phospho (ST)]PAPPPR	27.6	1	1	558	568	2	0.0003	43 : Serine/arginine repetitive matrix protein 1 OS=Homo sapiens GN=SRRM1 PE=1 SV=2	,Q8IYB3	102274	0.113	0.89	0.715	0.425	0.671	0.376	543189	0.94	37899084	0.04	53000980	0.08	35556550	0.02	4814901	0.17
369	HASSSPESPKPAPAPGSHR	1028.93	2	2 Phospho (ST)	HASSS[Phospho (ST)]PES[Phospho (ST)]PKPAPAPGSHR	33.51	1	1	433	451	0	-0.0006	19 : Serine/arginine repetitive matrix protein 2 OS=Homo sapiens GN=SRRM2 PE=1 SV=2	,Q9UQ35	299438	-9999	NAN	1.277	0.032	0.15	0.928	0	0	23151.2	0.39	18133.1	0.34	2718.23	0.18	18447.3	0.37
370	SIKPSDSPR	533.75	2	Phospho (ST)	SIKPSDS[Phospho (ST)]PR	28.48	2	1	342	350	0	0.0004	533 : Zinc finger protein 592 OS=Homo sapiens GN=ZNF592 PE=1 SV=2	,Q92610	137441	0.077	0.943	3.44	0.61	1.87	0.311	6437.11	0.32	585128	0.05	170110	0.1	318032	0.38	83708	0.31
371	GGPGKLSPR	474.737	2	Phospho (ST)	GGPGKLS[Phospho (ST)]PR	43.91	8	3	1356	1364	1	-0.0002	65 : Tumor suppressor p53-binding protein 1 OS=Homo sapiens GN=TP53BP1 PE=1 SV=2	,Q12888	213443	0.263	0.653	3.77	0.653	2.672	0.522	293991	0.93	5203480	0	1380263	0.02	3688103	0.05	1.11855e+06	0.04
372	RLSPAER	454.721	2	Phospho (ST)	RLS[Phospho (ST)]PAER	30.67	7	3	211	217	1	0.0002	761 : Transcription factor ETV6 OS=Homo sapiens GN=ETV6 PE=1 SV=1	,P41212	52967	NAN	NAN	1.515	0.096	1.042	0.088	0	0	1.65765e+06	0.03	1.09412e+06	0.07	1.13971e+06	0.07	0	0
373	KLSGDQPAAR	561.769	2	Phospho (ST)	KLS[Phospho (ST)]GDQPAAR	47.49	8	3	1348	1357	1	0	17 : Treacle protein OS=Homo sapiens GN=TCOF1 PE=1 SV=2	,Q13428	152013	NAN	NAN	0.427	0.697	0.487	0.565	0	0	541182	0.02	1.26715e+06	0.04	616677	0.07	0	0
374	SPEIQR	365.198	2			24.47	3	2	295	300	0	-0.0009	197 : 60S ribosomal protein L4 OS=Homo sapiens GN=RPL4 PE=1 SV=5	,P36578	47667	0.083	0.934	0.654	0.478	0.389	0.668	3025.15	0.77	69298.8	0.44	106024	0.36	41286.8	0.09	36483.6	0.12
375	ETMQSLNDR	555.248	2	Oxidation (M)	ETM[Oxidation (M)]QSLNDR	37.97	3	1	82	90	0	-0.0004	12 : Keratin, type I cytoskeletal 18 OS=Homo sapiens GN=KRT18 PE=1 SV=2	,P05783	48029	9999	NAN	0.346	0.778	0.514	0.535	10268.5	0.58	39259	0.61	113311	0.02	58272	0.1	0	0
376	QLEGRLALPSR	413.909	3			23.75	1	1	551	561	1	-0.0037	1588 : Protein FAM75A4 OS=Homo sapiens GN=FAM75A4 PE=3 SV=2	,Q4VX67	148661	NAN	NAN	0.53	0.593	-9999	NAN	0	0	11415.9	0.14	21542.8	0.84	0	0	0	0
377	LVGATATSSPPPK	653.324	2	Phospho (ST)	LVGATATSS[Phospho (ST)]PPPK	56.45	1	1	8	20	0	-0.0037	1525 : Forty-two-three domain-containing protein 1 OS=Homo sapiens GN=FYTTD1 PE=1 SV=2	,Q96QD9	35777	0.786	0.072	0.376	0.746	1.5	0.166	35545.2	0.42	10392	0.24	27612.8	0.38	41406.8	0.94	45248.2	0.14
378	VGSSNFR	383.695	2			55.96	13	5	41	47	0	-0.0021	1 : Keratin, type II cytoskeletal 8 OS=Homo sapiens GN=KRT8 PE=1 SV=7	,P05787	53671	1.067	0.111	0.495	0.627	0.379	0.678	269752	0.29	418869	0.03	845671	0.27	320441	0.06	252703	0.06
379	RSSPSARPPDVPGQQPQAAK	718.687	3	Phospho (ST)	RSS[Phospho (ST)]PSARPPDVPGQQPQAAK	35.19	4	2	81	100	1	-0.0005	661 : Zinc finger protein 91 homolog OS=Homo sapiens GN=ZFP91 PE=1 SV=1	,Q96JP5	63406	0.167	0.803	9999	NAN	9999	NAN	244491	0.04	41408	0.31	0	0	30803.3	0.64	1462056	0.05
380	VVEVGSK	359.21	2			26.85	1	1	167	173	0	-0.0013	89 : Pyruvate kinase isozymes M1/M2 OS=Homo sapiens GN=PKM2 PE=1 SV=4	,P14618	57900	NAN	NAN	0.762	0.383	0.509	0.541	0	0	160753	0.43	211100	0.31	107355	0.07	0	0
381	LGVIEDHSNR	380.53	3			32.63	4	2	494	503	0	-0.004	31 : Endoplasmin OS=Homo sapiens GN=HSP90B1 PE=1 SV=1	,P14625	92411	1.387	0.274	0.827	0.333	0.674	0.376	98981.2	0.02	264627	0.27	320026	0.03	215760	0.05	71359.5	0.31
382	MESDSDSDKSSDNSGLKR	679.94	3	Phospho (ST)	MESDSDS[Phospho (ST)]DKSSDNSGLKR	25.4	1	1	140	157	2	0.0001	71 : Hepatoma-derived growth factor-related protein 2 OS=Homo sapiens GN=HDGFRP2 PE=1 SV=1	,Q7Z4V5	74272	1.569	0.34	0.848	0.318	0.903	0.19	26353.8	0.86	520506	0.34	613743	0.32	554246	0.18	16792.5	0.51
383	ETSAATLSPGASSR	707.813	2	Phospho (ST)	ETS[Phospho (ST)]AATLSPGASSR	31.63	1	1	237	250	0	-0.0019	1523 : Testis-expressed sequence 264 protein OS=Homo sapiens GN=TEX264 PE=1 SV=1	,Q9Y6I9	34167	0.119	0.881	3.668	0.642	0.84	0.236	13861.3	0.61	61702.8	0.89	16820.2	0.19	14125.2	0.6	116796	0.3
384	EAEDSDSDDNIKR	787.304	2	Phospho (ST)	EAEDSDS[Phospho (ST)]DDNIKR	51.22	8	3	507	519	1	-0.0007	30 : Protein IWS1 homolog OS=Homo sapiens GN=IWS1 PE=1 SV=2	,Q96ST2	91899	NAN	NAN	0.59	0.541	0.39	0.668	0	0	550060	0.05	932999	0.36	363635	0.37	0	0
385	RPGFSPTSHR	407.854	3	Phospho (ST)	RPGFS[Phospho (ST)]PTSHR	29.56	3	2	897	906	0	-0.0051	294 : General transcription factor 3C polypeptide 2 OS=Homo sapiens GN=GTF3C2 PE=1 SV=2	,Q8WUA4	100616	0.966	0.056	126.257	1	3.71	0.683	1155047	0.05	234355	0.24	1856.18	0.57	6886.62	0.24	1.19608e+06	0.05
386	HVQGILR	411.75	2			16.89	1	1	26	32	0	-0.0021	430 : Small nuclear ribonucleoprotein G-like protein OS=Homo sapiens PE=3 SV=2	,A8MWD9	8538	1.39	0.274	0.654	0.478	-9999	NAN	39747.8	0.11	10275.7	0.76	15716.8	1.15	0	0	28602.1	0.08
387	ETSAATLSPGASSR	707.813	2	Phospho (ST)	ETSAATLS[Phospho (ST)]PGASSR	43.48	2	1	237	250	0	-0.0021	1523 : Testis-expressed sequence 264 protein OS=Homo sapiens GN=TEX264 PE=1 SV=1	,Q9Y6I9	34167	0.087	0.928	2.415	0.411	3.424	0.648	11632.4	0.92	29948.9	0.72	12400.4	0.55	42464.6	0.36	133220	0.14
388	GAGDGSDEEVDGK	658.238	2	Phospho (ST)	GAGDGS[Phospho (ST)]DEEVDGK	34.84	5	1	1938	1950	0	-0.0005	35 : Myosin-9 OS=Homo sapiens GN=MYH9 PE=1 SV=4	,P35579	226392	NAN	NAN	0.6	0.528	0.637	0.411	0	0	118801	0.19	197953	0.74	126148	0.19	0	0
389	GPPSPPAPVMHSPSR	805.362	2	Oxidation (M); Phospho (ST)	GPPSPPAPVM[Oxidation (M)]HS[Phospho (ST)]PSR	44.7	8	2	221	235	0	-0.0022	356 : SNW domain-containing protein 1 OS=Homo sapiens GN=SNW1 PE=1 SV=1	,Q13573	61456	0.527	0.318	9999	NAN	9999	NAN	184372	0.13	66042.1	0.17	0	0	59758.2	0.15	350151	0.34
390	MESDSDSDKSSDNSGLKR	679.94	3	Phospho (ST)	MESDSDSDKSS[Phospho (ST)]DNSGLKR	25.48	1	1	140	157	2	-0.0026	71 : Hepatoma-derived growth factor-related protein 2 OS=Homo sapiens GN=HDGFRP2 PE=1 SV=1	,Q7Z4V5	74272	1.8	0.418	1.11	0.127	0.948	0.151	27118.2	0.81	679930	0.07	612522	0.32	580550	0.13	15068.8	0.59
391	VGMADANSPPKPLSKPR	620.972	3	Oxidation (M); Phospho (ST)	VGM[Oxidation (M)]ADANS[Phospho (ST)]PPKPLSKPR	39.23	3	2	120	136	0	-0.0034	648 : DNA (cytosine-5)-methyltransferase 1 OS=Homo sapiens GN=DNMT1 PE=1 SV=2	,P26358	183050	1.562	0.34	9999	NAN	NAN	NAN	344383	0.08	8393.46	0.45	0	0	0	0	220484	0.1
392	RSSPSARPPDVPGQQPQAAK	718.685	3	Phospho (ST)	RSSPS[Phospho (ST)]ARPPDVPGQQPQAAK	32.59	1	1	81	100	1	-0.005	661 : Zinc finger protein 91 homolog OS=Homo sapiens GN=ZFP91 PE=1 SV=1	,Q96JP5	63406	0.165	0.81	9999	NAN	9999	NAN	240944	0.06	39324.5	0.42	0	0	42184.2	0.11	1462001	0.05
393	RLISPYKK	362.201	3	Phospho (ST)	RLIS[Phospho (ST)]PYKK	23.38	1	1	358	365	2	-0.0031	789 : Histone acetyltransferase type B catalytic subunit OS=Homo sapiens GN=HAT1 PE=1 SV=1	,O14929	49481	1.327	0.243	11.043	0.944	10.321	0.941	259682	0.12	421800	0.68	38195.8	0.27	394230	0.37	195719	0.32
394	VQEKPDSPGGSTQIQR	903.921	2	Phospho (ST)	VQEKPDS[Phospho (ST)]PGGSTQIQR	59.72	8	4	1284	1299	0	-0.0004	179 : Myosin-IXb OS=Homo sapiens GN=MYO9B PE=1 SV=2	,Q13459	243406	0.442	0.411	88.08	1	115.166	1	88639.2	0.11	755262	0.05	8574.74	0.7	987515	0.16	200515	0.09
395	SGSALLQSQSSTEDPK	429.442	4	Phospho (ST)	SGSALLQSQSS[Phospho (ST)]TEDPK	27.43	1	1	515	530	0	-0.0078	777 : E3 ubiquitin-protein ligase BRE1A OS=Homo sapiens GN=RNF20 PE=1 SV=2	,Q5VTR2	113592	3.028	0.658	9999	NAN	NAN	NAN	52829.6	0.21	4874.45	0.47	0	0	0	0	17449.3	0.72
396	MQNSDDERPQASDEEHR	713.939	3	Oxidation (M); Phospho (ST)	M[Oxidation (M)]QNS[Phospho (ST)]DDERPQASDEEHR	36.58	6	2	243	259	0	0.0011	220 : RNA polymerase-associated protein LEO1 OS=Homo sapiens GN=LEO1 PE=1 SV=1	,Q8WVC0	75359	9999	NAN	1.656	0.159	0.244	0.832	15860.5	0.73	62551.1	0.23	37780.2	0.16	9205.78	0.67	0	0
397	KDDTDDEIAK	575.267	2			56.82	5	2	90	99	1	-0.0007	45 : Calnexin OS=Homo sapiens GN=CANX PE=1 SV=2	,P27824	67526	-9999	NAN	1.321	0.008	0.493	0.553	0	0	86915	0.47	65807.9	0.35	32451.6	0.54	21752.9	0.29
398	IRHDSSDTSPPR	764.303	2	2 Phospho (ST)	IRHDS[Phospho (ST)]S[Phospho (ST)]DTSPPR	30.71	5	2	180	191	1	-0.0009	206 : BUD13 homolog OS=Homo sapiens GN=BUD13 PE=1 SV=1	,Q9BRD0	70478	NAN	NAN	0.497	0.627	0.328	0.737	0	0	90821.1	0.17	182674	0.18	59877.3	0.28	0	0
399	KPALVAK	363.747	2			14.84	1	1	189	195	0	-0.0012	132 : Elongation factor 1-delta OS=Homo sapiens GN=EEF1D PE=1 SV=5	,P29692	31103	9999	NAN	0.879	0.296	0.27	0.803	1735.04	0.59	102110	0.02	116213	0.09	31323.8	0.67	0	0
400	RYPSSISSSPQK	708.828	2	Phospho (ST)	RYPSSISSS[Phospho (ST)]PQK	36.94	6	3	601	612	1	-0.0022	535 : Ubiquitin-associated protein 2-like OS=Homo sapiens GN=UBAP2L PE=1 SV=2	,Q14157	114465	1.102	0.135	21.553	0.988	26.916	0.994	1.00879e+06	0.02	410101	0.11	19027.7	0.99	512141	0.51	915676	0.07
401	QRSDDESPSTSSGSSDADQR	1096.42	2	Phospho (ST)	QRS[Phospho (ST)]DDESPSTSSGSSDADQR	78.83	3	2	6	25	1	-0.0003	1195 : Ubiquitin-conjugating enzyme E2 E3 OS=Homo sapiens GN=UBE2E3 PE=1 SV=1	,Q969T4	22898	NAN	NAN	-9999	NAN	0.292	0.778	0	0	0	0	41623.4	0.32	12163.6	0.14	0	0
402	KGSPTPGFSTR	607.781	2	Phospho (ST)	KGS[Phospho (ST)]PTPGFSTR	43.61	9	2	879	889	1	-0.0017	212 : Protein FAM83H OS=Homo sapiens GN=FAM83H PE=1 SV=2	,Q6ZRV2	127023	0.299	0.599	10.416	0.937	29.883	0.995	1.39033e+06	0.02	413848	0.96	39731.9	0.04	1.18731e+06	0.42	4.64787e+06	0.04
403	GPASDSETEDASR	701.262	2	Phospho (ST)	GPASDS[Phospho (ST)]ETEDASR	76.65	17	3	310	322	0	-0.0006	30 : Protein IWS1 homolog OS=Homo sapiens GN=IWS1 PE=1 SV=2	,Q96ST2	91899	NAN	NAN	1.38	0.024	0.925	0.166	0	0	456839	0.07	330925	0.33	306112	0.41	0	0
404	MMVAGFK	408.192	2	2 Oxidation (M)	M[Oxidation (M)]M[Oxidation (M)]VAGFK	33.41	1	1	537	543	0	-0.0027	37 : Heterogeneous nuclear ribonucleoprotein U OS=Homo sapiens GN=HNRNPU PE=1 SV=6	,Q00839	90528	1.396	0.274	1.96	0.274	0.486	0.565	70109.8	0.63	59393.1	0.39	30295.7	0.75	14729.2	0.41	50221.1	0.05
405	AEGEPQEESPLKSK	804.86	2	Phospho (ST)	AEGEPQEES[Phospho (ST)]PLKSK	53.99	5	3	169	182	1	-0.001	63 : Bcl-2-associated transcription factor 1 OS=Homo sapiens GN=BCLAF1 PE=1 SV=2	,Q9NYF8	106059	0.837	0.04	9999	NAN	9999	NAN	251568	0.05	308693	0.08	0	0	165683	0.08	300620	0.16
406	TSLMSAESPTPR	686.793	2	Oxidation (M); Phospho (ST)	TSLM[Oxidation (M)]SAES[Phospho (ST)]PTPR	32.52	2	1	18	29	0	-0.0024	704 : Presenilin-2 OS=Homo sapiens GN=PSEN2 PE=1 SV=1	,P49810	50107	0.376	0.497	1.995	0.289	1.008	0.111	131492	0.64	4.04979e+06	0.01	2.0302e+06	0.67	2.04719e+06	0.33	349552	0.4
407	RPQSPGASPSQAER	774.351	2	Phospho (ST)	RPQS[Phospho (ST)]PGASPSQAER	29.28	2	1	733	746	0	-0.0018	626 : Msx2-interacting protein OS=Homo sapiens GN=SPEN PE=1 SV=1	,Q96T58	402004	0.239	0.692	2.321	0.383	7.102	0.884	88371.7	1.17	12676.4	0.46	5462.07	0.44	38792.8	0.16	370129	0.05
408	HVQLLGR	411.75	2			19.01	1	1	754	760	0	-0.0021	1560 : Cytoplasmic FMR1-interacting protein 1 OS=Homo sapiens GN=CYFIP1 PE=1 SV=1	,Q7L576	145089	1.39	0.274	0.11	0.976	-9999	NAN	39742	0.11	2404.4	0.04	21880.7	0.88	0	0	28596.9	0.08
409	MDSDEDEKEGEEEK	875.305	2	Phospho (ST)	MDS[Phospho (ST)]DEDEKEGEEEK	56.64	16	3	375	388	1	-0.0013	30 : Protein IWS1 homolog OS=Homo sapiens GN=IWS1 PE=1 SV=2	,Q96ST2	91899	NAN	NAN	0.564	0.565	0.522	0.522	0	0	125810	0.1	223161	0.46	116468	0.1	0	0
410	MESDSDSDKSSDNSGLKR	1019.41	2	Phospho (ST)	MESDSDS[Phospho (ST)]DKSSDNSGLKR	63.42	5	3	140	157	2	0.0014	71 : Hepatoma-derived growth factor-related protein 2 OS=Homo sapiens GN=HDGFRP2 PE=1 SV=1	,Q7Z4V5	74272	NAN	NAN	0.889	0.281	0.368	0.692	0	0	28149.5	0.07	31653.7	0.23	11649.1	0.19	0	0
411	TSLMSAESPTPR	686.794	2	Oxidation (M); Phospho (ST)	TSLM[Oxidation (M)]SAESPT[Phospho (ST)]PR	30.62	1	1	18	29	0	-0.0013	704 : Presenilin-2 OS=Homo sapiens GN=PSEN2 PE=1 SV=1	,P49810	50107	0.339	0.547	1.312	0.008	0.712	0.34	152613	0.35	3982143	0.04	3.03606e+06	0.02	2.16132e+06	0.39	449601	0.03
412	TSRRSEDLDNATEVNPK	671.307	3	Phospho (ST)	TS[Phospho (ST)]RRSEDLDNATEVNPK	43.87	1	1	343	359	2	-0.0022	1515 : Sciellin OS=Homo sapiens GN=SCEL PE=1 SV=2	,O95171	77504	0.094	0.918	2.865	0.51	1.969	0.347	24996.9	0.09	117329	0.34	40946.3	1.3	80633.3	0.36	266053	0.09
413	AQYEDIANRSR	701.808	2	Phospho (ST)	AQYEDIANRS[Phospho (ST)]R	31.81	3	1	265	275	1	-0.003	1 : Keratin, type II cytoskeletal 8 OS=Homo sapiens GN=KRT8 PE=1 SV=7	,P05787	53671	0.244	0.683	1.643	0.151	1.949	0.34	358179	0.95	392598	0.02	238999	0.32	465738	0.02	1467625	0.04
414	KLSPLR	397.219	2	Phospho (ST)	KLS[Phospho (ST)]PLR	37.16	7	2	529	534	1	-0.0023	546 : Histone-lysine N-methyltransferase MLL5 OS=Homo sapiens GN=MLL5 PE=1 SV=1	,Q8IZD2	204838	0.491	0.354	1.015	0.197	0.546	0.497	79803	0.03	68756	0.18	67768.4	0.53	37026.3	0.13	162396	0.23
415	STESLQANVQR	616.815	2			41.24	2	1	106	116	0	-0.0001	659 : 60S ribosomal protein L13 OS=Homo sapiens GN=RPL13 PE=1 SV=4	,P26373	24247	6.48	0.876	1.092	0.143	0.431	0.621	39923.3	0.1	167970	0.22	153889	0.41	66278.6	0.56	6160.86	0.12
416	KQQQEPTGEPSPK	767.351	2	Phospho (ST)	KQQQEPTGEPS[Phospho (ST)]PK	43.96	9	3	34	46	1	-0.0007	817 : High mobility group protein HMGI-C OS=Homo sapiens GN=HMGA2 PE=1 SV=1	,P52926	11825	-9999	NAN	1.168	0.096	2.139	0.397	0	0	88086.6	0.23	75396.1	0.02	161268	0.14	30684.1	0.14
417	QINYKEDSESDGSQK	904.37	2	Phospho (ST)	QINYKEDS[Phospho (ST)]ESDGSQK	33.33	2	2	1214	1228	1	0.0003	26 : Remodeling and spacing factor 1 OS=Homo sapiens GN=RSF1 PE=1 SV=2	,Q96T23	163720	2.921	0.642	4.157	0.697	2.074	0.376	134480	0.29	249184	0.43	59937.8	0.68	124325	0.3	46033.7	0.4
418	VQEVPK	350.205	2			41.93	3	2	92	97	0	-0.0011	79 : 60S ribosomal protein L18 OS=Homo sapiens GN=RPL18 PE=1 SV=2	,Q07020	21621	-9999	NAN	0.349	0.774	0.374	0.688	0	0	24962.6	0.57	71552.9	0.04	26731.8	0.07	26068.1	1.09
419	KHEAFESDLAAHQDR	439.21	4			51.52	3	1	455	469	1	-0.0043	123 : Alpha-actinin-4 OS=Homo sapiens GN=ACTN4 PE=1 SV=2	,O43707	104788	9999	NAN	0.803	0.354	2.301	0.438	134946	0.09	39709.2	0.56	49422.3	0.38	113742	0.84	0	0
420	VEQATKPSFESGR	758.344	2	Phospho (ST)	VEQATKPS[Phospho (ST)]FESGR	36.75	1	1	81	93	0	-0.0026	76 : Heterogeneous nuclear ribonucleoprotein G OS=Homo sapiens GN=RBMX PE=1 SV=3	,P38159	42306	0.234	0.697	2.743	0.484	7.661	0.897	10096.7	0.78	62364.9	0.2	22735.3	0.24	174168	0.57	43127.6	0.51
421	KGVITVK	372.752	2			28.72	4	3	196	202	1	-0.0012	4 : 60 kDa heat shock protein, mitochondrial OS=Homo sapiens GN=HSPD1 PE=1 SV=2	,P10809	61016	1.284	0.228	0.622	0.51	0.412	0.642	291701	0.02	332272	0.27	534388	0.2	220211	0.04	227122	0.03
422	SPSSPELNNK	576.748	2	Phospho (ST)	SPSS[Phospho (ST)]PELNNK	33.31	7	4	1499	1508	0	-0.0011	19 : Serine/arginine repetitive matrix protein 2 OS=Homo sapiens GN=SRRM2 PE=1 SV=2	,Q9UQ35	299438	0.291	0.61	12.98	0.961	25.339	0.993	71245.6	0.45	237251	0.71	18278.3	0.8	463161	0.46	244478	0.1
423	ITHSPDSVK	532.245	2	Phospho (ST)	ITHS[Phospho (ST)]PDSVK	32.75	2	2	649	657	0	-0.0003	1215 : Probable JmjC domain-containing histone demethylation protein 2C OS=Homo sapiens GN=JMJD1C PE=1 SV=2	,Q15652	284349	0.208	0.737	0.693	0.445	0.68	0.369	19841.8	0.98	70317.9	0.06	101539	0.11	69070.1	0.08	95197.9	0.08
424	LVESPKEGK	533.762	2	Phospho (ST)	LVES[Phospho (ST)]PKEGK	33.08	1	1	335	343	1	-0.0004	1211 : Cyclin-L2 OS=Homo sapiens GN=CCNL2 PE=1 SV=1	,Q96S94	58111	0.939	0.032	2.068	0.311	1.003	0.111	85928.3	0.5	354606	0.44	171495	0.1	171930	0.1	91496.4	0.45
425	EDAANNYAR	512.228	2			25.99	4	2	97	105	0	-0.0003	40 : Tubulin alpha-1C chain OS=Homo sapiens GN=TUBA1C PE=1 SV=1	,Q9BQE3	49863	2.458	0.57	0.734	0.411	0.701	0.354	90010	0.74	182313	0.22	248441	0.29	174134	0.05	36626.1	0.15
426	IESPKLER	526.262	2	Phospho (ST)	IES[Phospho (ST)]PKLER	23.8	1	1	807	814	1	-0.0023	788 : Heat shock protein 105 kDa OS=Homo sapiens GN=HSPH1 PE=1 SV=1	,Q92598	96804	0.325	0.565	6.286	0.838	5.146	0.803	896182	0.01	18332350	0.7	2916498	0.06	15007185	0.76	2755896	0.03
427	STESDVKADGDSK	709.787	2	Phospho (ST)	STES[Phospho (ST)]DVKADGDSK	40.53	3	2	235	247	1	-0.0008	567 : LAS1-like protein OS=Homo sapiens GN=LAS1L PE=1 SV=2	,Q9Y4W2	83013	-9999	NAN	0.518	0.605	0.586	0.458	0	0	48026	0.08	92644.9	0.24	54323	0.07	79440.1	0.13
428	GEEGSDDDETENGPKPK	942.363	2	Phospho (ST)	GEEGS[Phospho (ST)]DDDETENGPKPK	72.85	18	3	966	982	0	-0.0012	86 : RNA polymerase-associated protein CTR9 homolog OS=Homo sapiens GN=CTR9 PE=1 SV=1	,Q6PD62	133420	-9999	NAN	0.431	0.692	0.5	0.547	0	0	98302.2	0.13	228278	0.4	114127	0.11	6854.69	0.15
429	VSAQEVR	394.716	2			45.65	8	3	65	71	0	-0.0021	125 : Ezrin OS=Homo sapiens GN=EZR PE=1 SV=4	,P15311	69370	0.193	0.762	0.487	0.637	0.399	0.658	2497.1	0.04	115706	0.09	237456	0.03	94852.5	0.04	12907.3	0.8
430	SPPASSAASADQHSQSGSSSDNTER	847.675	3	Phospho (ST)	SPPASSAASADQHSQSGS[Phospho (ST)]SSDNTER	30.68	1	1	136	160	0	-0.0024	1219 : YY1-associated factor 2 OS=Homo sapiens GN=YAF2 PE=1 SV=3	,Q8IY57	19889	2.286	0.535	7.341	0.879	7.679	0.899	23550.9	0.97	41444.8	0.27	5645.5	0.32	43351.4	0.18	10304.3	0.26
431	IMADIR	367.695	2	Oxidation (M)	IM[Oxidation (M)]ADIR	38.2	7	3	248	253	0	-0.0029	12 : Keratin, type I cytoskeletal 18 OS=Homo sapiens GN=KRT18 PE=1 SV=2	,P05783	48029	2.494	0.576	0.456	0.668	0.358	0.702	1.04076e+06	0.02	41796.9	0.71	91692.4	1.01	32796.6	0.68	417382	0.48
432	TSRRSEDLDNATEVNPK	671.307	3	Phospho (ST)	T[Phospho (ST)]SRRSEDLDNATEVNPK	50.11	2	1	343	359	2	-0.0036	1515 : Sciellin OS=Homo sapiens GN=SCEL PE=1 SV=2	,O95171	77504	0.103	0.905	13.382	0.963	8.922	0.923	27420.9	0.15	151493	0.13	11320.4	0.76	101005	0.25	266050	0.09
433	AAEEGGANQSPR	633.756	2	Phospho (ST)	AAEEGGANQS[Phospho (ST)]PR	29.59	3	3	73	84	0	-0.0079	1241 : Carbohydrate sulfotransferase 7 OS=Homo sapiens GN=CHST7 PE=1 SV=2	,Q9NS84	54232	0.214	0.729	0.315	0.806	0.335	0.729	152484	1.4	76426	0.09	242823	0.21	81461.1	0.44	711932	1
434	SPPASSAASADQHSQSGSSSDNTER	847.675	3	Phospho (ST)	SPPASSAASADQHSQS[Phospho (ST)]GSSSDNTER	30.55	1	1	136	160	0	-0.0017	1219 : YY1-associated factor 2 OS=Homo sapiens GN=YAF2 PE=1 SV=3	,Q8IY57	19889	1.609	0.354	2.717	0.484	2.977	0.582	16578.3	1.28	43194.4	0.24	15895.1	0.76	47327.4	0.06	10305.6	0.26
435	RYSPSPPPK	594.746	2	2 Phospho (ST)	RYS[Phospho (ST)]PS[Phospho (ST)]PPPK	29.59	2	2	603	611	1	-0.0024	43 : Serine/arginine repetitive matrix protein 1 OS=Homo sapiens GN=SRRM1 PE=1 SV=2	,Q8IYB3	102274	0.151	0.829	0.626	0.503	0.681	0.369	146304	0.3	4.10325e+06	0.2	6556728	0.66	4.46214e+06	0.27	965912	0.04
436	ILATDVSSKNTPDSK	828.397	2	Phospho (ST)	ILATDVSSKNT[Phospho (ST)]PDSK	52.08	4	2	120	134	1	-0.0017	329 : Centromere protein C 1 OS=Homo sapiens GN=CENPC1 PE=1 SV=1	,Q03188	106861	1.056	0.103	0.55	0.576	0.417	0.637	98222.2	0.05	85831.4	0.98	156197	0.91	65175	0.95	92999.3	0.08
437	AQGEPVAGHESPK	693.806	2	Phospho (ST)	AQGEPVAGHES[Phospho (ST)]PK	55.27	8	2	789	801	0	-0.0012	885 : Protein transport protein Sec31A OS=Homo sapiens GN=SEC31A PE=1 SV=3	,O94979	132931	NAN	NAN	1.281	0.024	0.901	0.19	0	0	194446	0.09	151778	1.24	136749	0.03	0	0
438	GKKDSSSSGSGSDNDVEVIK	692.643	3	Phospho (ST)	GKKDSSSSGS[Phospho (ST)]GSDNDVEVIK	45.86	2	1	1937	1956	2	0.0002	495 : Transcriptional regulator ATRX OS=Homo sapiens GN=ATRX PE=1 SV=4	,P46100	282349	3.67	0.729	1.54	0.103	1.133	0.032	57404.8	0.19	31594.4	0.71	20521	0.2	23259	0.99	15641.5	0.49
439	RSPPAPGLQPMR	701.835	2	Oxidation (M); Phospho (ST)	RS[Phospho (ST)]PPAPGLQPM[Oxidation (M)]R	30.84	2	1	199	210	1	-0.0034	1176 : Fos-related antigen 2 OS=Homo sapiens GN=FOSL2 PE=1 SV=1	,P15408	35172	0.651	0.19	11.996	0.953	9.139	0.927	2.10096e+06	0.06	1.14162e+06	0.02	95168.6	0.45	869747	0.04	3227709	0.11
440	RPAAAAAAGSASPR	667.322	2	Phospho (ST)	RPAAAAAAGSAS[Phospho (ST)]PR	40.44	2	1	142	155	0	-0.0012	1471 : ATPase WRNIP1 OS=Homo sapiens GN=WRNIP1 PE=1 SV=2	,Q96S55	72088	0.611	0.228	7.952	0.895	16.044	0.977	103974	0.17	103410	0.14	13004	0.18	208630	0.08	170186	0.23
441	ILATDVSSKNTPDSK	828.397	2	Phospho (ST)	ILATDVSSKNTPDS[Phospho (ST)]K	42.86	1	1	120	134	1	-0.0016	329 : Centromere protein C 1 OS=Homo sapiens GN=CENPC1 PE=1 SV=1	,Q03188	106861	1.653	0.369	6.456	0.847	3.481	0.653	98223.7	0.05	153294	0.22	23744.4	0.86	82645.4	0.7	59409.6	0.42
442	DFDSSEDEKHSK	792.268	2	2 Phospho (ST)	DFDS[Phospho (ST)]S[Phospho (ST)]EDEKHSK	23.81	3	1	846	857	1	-0.0011	495 : Transcriptional regulator ATRX OS=Homo sapiens GN=ATRX PE=1 SV=4	,P46100	282349	NAN	NAN	0.385	0.737	0.415	0.637	0	0	24627.1	0.25	63943.3	0.75	26532.2	0.34	0	0
443	LPQSSSSESSPPSPQPTK	960.932	2	Phospho (ST)	LPQSSSS[Phospho (ST)]ESSPPSPQPTK	29.06	1	1	412	429	0	-0.001	19 : Serine/arginine repetitive matrix protein 2 OS=Homo sapiens GN=SRRM2 PE=1 SV=2	,Q9UQ35	299438	9999	NAN	9999	NAN	9999	NAN	71815.5	0.12	217778	1.13	0	0	7933.69	0.78	0	0
444	RSPASIDR	491.229	2	Phospho (ST)	RS[Phospho (ST)]PASIDR	23.08	1	1	1180	1187	1	-0.001	1313 : Signal-induced proliferation-associated 1-like protein 1 OS=Homo sapiens GN=SIPA1L1 PE=1 SV=4	,O43166	199904	0.734	0.119	0.416	0.706	0.513	0.535	22232.3	0.87	105057	0.51	252553	0.11	129490	0.04	30304.3	0.48
445	RRTPSPPPR	408.52	3	2 Phospho (ST)	RRT[Phospho (ST)]PS[Phospho (ST)]PPPR	31.45	3	3	579	587	2	-0.0003	43 : Serine/arginine repetitive matrix protein 1 OS=Homo sapiens GN=SRRM1 PE=1 SV=2	,Q8IYB3	102274	0.338	0.547	0.757	0.39	0.233	0.844	3307136	1.08	54062796	0.1	71450456	0.08	16651672	1.33	9782388	0.13
446	RPQSPGASPSQAER	774.351	2	Phospho (ST)	RPQSPGAS[Phospho (ST)]PSQAER	37.84	1	1	733	746	0	-0.0008	626 : Msx2-interacting protein OS=Homo sapiens GN=SPEN PE=1 SV=1	,Q96T58	402004	0.241	0.688	1.778	0.205	6.318	0.858	88382	1.17	10675	0.1	6004.09	0.27	37936.6	0.19	367048	0.04
447	RSETPPHWR	415.855	3	Phospho (ST)	RSET[Phospho (ST)]PPHWR	28.46	1	1	355	363	1	-0.003	625 : Peptidyl-prolyl cis-trans isomerase G OS=Homo sapiens GN=PPIG PE=1 SV=2	,Q13427	88564	1.128	0.151	1.164	0.096	1.887	0.318	2.5893e+06	0.03	144876	0.17	124496	0.3	234880	0.14	2.29588e+06	0.7
448	TEESPASDEAGEK	715.272	2	Phospho (ST)	TEES[Phospho (ST)]PASDEAGEK	51.19	4	2	83	95	0	-0.0011	913 : Non-histone chromosomal protein HMG-14 OS=Homo sapiens GN=HMGN1 PE=1 SV=3	,P05114	10653	-9999	NAN	2.569	0.451	3.033	0.588	0	0	63406.8	0.47	24678.1	0.32	74847.6	0.07	7579.92	0.21
449	SPQRSPLQSAESSPTAGK	954.445	2	Phospho (ST)	SPQRSPLQSAES[Phospho (ST)]SPTAGK	42.62	1	1	790	807	1	-0.0029	385 : Testis-expressed sequence 2 protein OS=Homo sapiens GN=TEX2 PE=1 SV=2	,Q8IWB9	125224	1.305	0.236	NAN	NAN	NAN	NAN	269927	0.14	0	0	0	0	0	0	206845	0.04
450	DAVTYTEHAK	567.774	2			55.58	9	4	69	78	0	-0.0018	25 : Histone H4 OS=Homo sapiens GN=HIST1H4A PE=1 SV=2	,P62805	11360	1.956	0.458	2.345	0.39	1.854	0.303	3.70522e+06	0.22	8990837	0.12	3833618	0.12	7.10669e+06	0.24	1.89455e+06	0.08
451	AVVVSPKEENK	640.317	2	Phospho (ST)	AVVVS[Phospho (ST)]PKEENK	37.52	7	3	336	346	1	-0.0003	692 : Cyclin-K OS=Homo sapiens GN=CCNK PE=1 SV=2	,O75909	64199	0.552	0.289	20.955	0.987	11.064	0.95	223379	0.07	664824	0.25	31727	0.33	351032	1.2	405019	0.06
452	VGDVTPQVK	511.748	2	Phospho (ST)	VGDVT[Phospho (ST)]PQVK	56.93	7	2	245	253	0	-0.0024	17 : Treacle protein OS=Homo sapiens GN=TCOF1 PE=1 SV=2	,Q13428	152013	9999	NAN	2.406	0.411	5.199	0.806	107081	0.09	26281.1	0.4	10923.9	0.23	56792.3	0.67	0	0
453	SPPASSAASADQHSQSGSSSDNTER	847.676	3	Phospho (ST)	SPPASSAASADQHSQSGSSSDNT[Phospho (ST)]ER	33.53	5	2	136	160	0	-0.0025	1219 : YY1-associated factor 2 OS=Homo sapiens GN=YAF2 PE=1 SV=3	,Q8IY57	19889	2.29	0.535	2.43	0.418	2.397	0.465	23599.6	0.97	48958.3	0.2	20144.2	0.53	48295.5	0.04	10305.5	0.26
454	IDDRDSDEEGASDR	553.875	3	Phospho (ST)	IDDRDS[Phospho (ST)]DEEGASDR	24.13	1	1	777	790	1	-0.0017	983 : ATP-dependent RNA helicase DDX54 OS=Homo sapiens GN=DDX54 PE=1 SV=2	,Q8TDD1	98534	9999	NAN	0.496	0.627	0.354	0.706	41817.4	0.53	545492	0.07	1.09878e+06	0.44	389400	0.28	0	0
455	KPSPEPEGEVGPPK	764.357	2	Phospho (ST)	KPS[Phospho (ST)]PEPEGEVGPPK	44.86	6	2	358	371	0	-0.0027	408 : Interferon regulatory factor 2-binding protein 2 OS=Homo sapiens GN=IRF2BP2 PE=1 SV=2	,Q7Z5L9	60987	0.438	0.418	137.412	1	14.515	0.971	247217	0.28	517681	0.07	3767.35	0.3	54684	0.41	564122	0.2
456	SPQRSPLQSAESSPTAGK	954.445	2	Phospho (ST)	S[Phospho (ST)]PQRSPLQSAESSPTAGK	37.68	1	1	790	807	1	-0.0037	385 : Testis-expressed sequence 2 protein OS=Homo sapiens GN=TEX2 PE=1 SV=2	,Q8IWB9	125224	1.305	0.236	-9999	NAN	-9999	NAN	269938	0.14	0	0	33087.5	0.46	0	0	206843	0.04
457	GKGGVTGSPEASISGSK	799.873	2	Phospho (ST)	GKGGVTGS[Phospho (ST)]PEASISGSK	76.28	3	1	5724	5740	1	-0.0021	217 : Neuroblast differentiation-associated protein AHNAK OS=Homo sapiens GN=AHNAK PE=1 SV=2	,Q09666	628699	0.023	0.995	NAN	NAN	NAN	NAN	9962.99	0.42	0	0	0	0	0	0	432018	0.04
458	NELVQK	365.708	2			29.45	2	1	4	9	0	-0.0012	85 : 14-3-3 protein zeta/delta OS=Homo sapiens GN=YWHAZ PE=1 SV=1	,P63104	27728	3.954	0.754	1.271	0.032	0.761	0.296	6303.16	1.11	150790	0.17	118612	0.52	90235.5	0.07	1594.04	0.03
459	RSPSPAPPPR	571.279	2	Phospho (ST)	RS[Phospho (ST)]PSPAPPPR	47.39	5	2	559	568	1	-0.0017	43 : Serine/arginine repetitive matrix protein 1 OS=Homo sapiens GN=SRRM1 PE=1 SV=2	,Q8IYB3	102274	0.945	0.04	5.826	0.82	2.184	0.411	85837.6	0.03	361125	0.3	61986	0.02	135400	0.23	90807.2	0.39
460	QAVEMKNDKSEEEQSSSSVK	779.334	3	Oxidation (M); Phospho (ST)	QAVEM[Oxidation (M)]KNDKS[Phospho (ST)]EEEQSSSSVK	34.76	1	1	224	243	2	-0.0076	16 : Heterogeneous nuclear ribonucleoproteins C1/C2 OS=Homo sapiens GN=HNRNPC PE=1 SV=4	,P07910	33650	1.07	0.111	3.064	0.547	7.553	0.895	132530	0.69	9717.57	0.32	3171.16	0.63	23952.3	0.18	123843	0.08
461	YEPSDKDRQSPPPAK	897.906	2	Phospho (ST)	YEPSDKDRQS[Phospho (ST)]PPPAK	33.09	1	1	833	847	2	-0.0005	103 : Zinc finger CCCH domain-containing protein 18 OS=Homo sapiens GN=ZC3H18 PE=1 SV=1	,Q86VM9	106296	-9999	NAN	9999	NAN	9999	NAN	0	0	200803	0.54	0	0	6761.75	0.57	314261	0.19
462	KAKSPTPSPSPPR	795.33	2	3 Phospho (ST)	KAKS[Phospho (ST)]PT[Phospho (ST)]PS[Phospho (ST)]PSPPR	37.34	5	3	788	800	2	-0.0009	43 : Serine/arginine repetitive matrix protein 1 OS=Homo sapiens GN=SRRM1 PE=1 SV=2	,Q8IYB3	102274	-9999	NAN	0.718	0.425	0.914	0.174	0	0	191655	0.1	267049	0.62	244135	0.04	115073	0.42
463	KAKSPTPSPSPPR	795.33	2	3 Phospho (ST)	KAKS[Phospho (ST)]PTPS[Phospho (ST)]PS[Phospho (ST)]PPR	34.34	2	1	788	800	2	-0.0007	43 : Serine/arginine repetitive matrix protein 1 OS=Homo sapiens GN=SRRM1 PE=1 SV=2	,Q8IYB3	102274	-9999	NAN	0.589	0.541	0.759	0.303	0	0	189627	0.07	321773	0.27	244323	0.05	114606	0.49
464	MESDSDSDKSSDNSGLKR	1059.39	2	2 Phospho (ST)	MESDS[Phospho (ST)]DSDKS[Phospho (ST)]SDNSGLKR	30.47	1	1	140	157	2	-0.0005	71 : Hepatoma-derived growth factor-related protein 2 OS=Homo sapiens GN=HDGFRP2 PE=1 SV=1	,Q7Z4V5	74272	NAN	NAN	0.534	0.593	0.6	0.445	0	0	78510.9	0.35	146990	0.44	88228.3	0.43	0	0
465	KVGDDIAK	423.239	2			27.01	1	1	41	48	1	-0.0014	377 : 60S ribosomal protein L12 OS=Homo sapiens GN=RPL12 PE=1 SV=1	,P30050	17808	-9999	NAN	2.509	0.431	0.83	0.243	0	0	198725	0.01	79204.9	0.99	65763.9	0.41	45653.5	0.4
466	DKEVSDDEAEEKEDK	615.914	3	Phospho (ST)	DKEVS[Phospho (ST)]DDEAEEKEDK	43.06	15	3	227	241	2	-0.0014	8 : Heat shock protein HSP 90-alpha OS=Homo sapiens GN=HSP90AA1 PE=1 SV=5	,P07900	84607	0.195	0.758	2.214	0.354	0.391	0.668	3263.42	1.07	1.84599e+06	0.07	833922	0.55	325698	0.21	16720.6	0.65
467	IDDRDSDEEGASDR	830.31	2	Phospho (ST)	IDDRDS[Phospho (ST)]DEEGASDR	53.77	7	3	777	790	1	-0.0012	983 : ATP-dependent RNA helicase DDX54 OS=Homo sapiens GN=DDX54 PE=1 SV=2	,Q8TDD1	98534	4.554	0.796	0.513	0.61	0.373	0.688	97719.9	0.86	762857	0.08	1.48835e+06	0.42	554558	0.25	21456.1	0.2
468	ERVALAK	393.745	2			29.99	1	1	204	210	1	-0.0013	1121 : Uncharacterized protein C2orf77 OS=Homo sapiens GN=C2orf77 PE=2 SV=1	,Q0VFZ6	65711	-9999	NAN	8.231	0.901	1.02	0.103	0	0	51689	0.05	6280.02	0.39	6408.64	0.38	37363.4	0.23
469	AETEEAAHSVSQEMSVNSPTAQESQR	967.072	3	Oxidation (M); Phospho (ST)	AETEEAAHSVSQEM[Oxidation (M)]SVNSPT[Phospho (ST)]AQESQR	32.76	1	1	173	198	0	-0.0033	1543 : Zinc finger and BTB domain-containing protein 40 OS=Homo sapiens GN=ZBTB40 PE=1 SV=4	,Q9NUA8	138030	0.2	0.754	1.931	0.266	2.764	0.541	28147.5	0.59	78442.5	0.14	40629	0.4	112306	0.07	140738	0.5
470	DKKSPLIESTANMDNNQSQK	782.02	3	Oxidation (M); Phospho (ST)	DKKS[Phospho (ST)]PLIESTANM[Oxidation (M)]DNNQSQK	46.45	5	3	296	315	2	0.0002	398 : Protein phosphatase 1 regulatory subunit 12A OS=Homo sapiens GN=PPP1R12A PE=1 SV=1	,O14974	115211	1.311	0.236	19.889	0.986	34.879	0.997	247702	0.12	265900	0.23	13369.1	0.68	466306	0.25	188897	0.01
471	LGAGEGGEASVSPEK	734.32	2	Phospho (ST)	LGAGEGGEAS[Phospho (ST)]VSPEK	35.53	1	1	1367	1381	0	-0.0026	17 : Treacle protein OS=Homo sapiens GN=TCOF1 PE=1 SV=2	,Q13428	152013	0.566	0.274	2.319	0.383	4.746	0.778	1097493	0.04	103215	0.24	44508.7	0.27	211255	0.08	1938217	0.04
472	QGSITSPQANEQSVTPQRR	722.008	3	Phospho (ST)	QGSITSPQANEQSVT[Phospho (ST)]PQRR	29.56	2	1	852	870	1	-0.0026	19 : Serine/arginine repetitive matrix protein 2 OS=Homo sapiens GN=SRRM2 PE=1 SV=2	,Q9UQ35	299438	0.203	0.746	17.506	0.98	13.62	0.968	73391.3	0.41	65890	0.09	3763.91	0.13	51264.5	0.16	361868	0.17
473	SRLSPR	398.197	2	Phospho (ST)	SRLS[Phospho (ST)]PR	23.49	1	1	1589	1594	1	-0.0012	19 : Serine/arginine repetitive matrix protein 2 OS=Homo sapiens GN=SRRM2 PE=1 SV=2	,Q9UQ35	299438	0.005	1	2.598	0.458	2.72	0.535	4931.99	0.57	221526	0.09	85259.6	0.19	231869	0.1	899148	0.69
474	SEDESETEDEEEK	818.274	2	Phospho (ST)	SEDES[Phospho (ST)]ETEDEEEK	46.63	2	1	668	680	0	-0.0028	742 : DNA replication licensing factor MCM3 OS=Homo sapiens GN=MCM3 PE=1 SV=3	,P25205	90924	NAN	NAN	0.497	0.627	0.366	0.692	0	0	15772.5	0.35	31748.7	0.65	11621.8	0.11	0	0
475	YETELAMR	514.738	2	Oxidation (M)	YETELAM[Oxidation (M)]R	40.67	3	1	168	175	0	-0.0016	12 : Keratin, type I cytoskeletal 18 OS=Homo sapiens GN=KRT18 PE=1 SV=2	,P05783	48029	2.607	0.599	-9999	NAN	0.872	0.213	54223.4	0.48	0	0	49834.4	0.64	43452.7	0.05	20802.4	0.37
476	SEDPPTTPIR	596.764	2	Phospho (ST)	SEDPPT[Phospho (ST)]TPIR	26.63	1	1	1050	1059	0	-0.003	65 : Tumor suppressor p53-binding protein 1 OS=Homo sapiens GN=TP53BP1 PE=1 SV=2	,Q12888	213443	0.529	0.311	1.411	0.04	2.472	0.484	520600	0.4	102812	0.84	72842.7	0.83	180080	0.93	984832	0.25
477	MESDSDSDKSSDNSGLKR	1059.39	2	2 Phospho (ST)	MESDSDS[Phospho (ST)]DKSS[Phospho (ST)]DNSGLKR	36.91	1	1	140	157	2	-0.0018	71 : Hepatoma-derived growth factor-related protein 2 OS=Homo sapiens GN=HDGFRP2 PE=1 SV=1	,Q7Z4V5	74272	NAN	NAN	0.311	0.81	0.487	0.565	0	0	55632.7	0.08	178835	0.41	87044.1	0.42	0	0
478	SHQNSPTELNK	667.79	2	Phospho (ST)	SHQNSPT[Phospho (ST)]ELNK	37.12	2	2	948	958	0	-0.0012	1096 : Retinoblastoma-like protein 2 OS=Homo sapiens GN=RBL2 PE=1 SV=3	,Q08999	128286	0.677	0.166	8.992	0.916	5.498	0.82	16090.9	1.26	186201	0.07	20706.8	0.29	113855	0.09	23761.1	0.1
479	SNSPDKFK	501.718	2	Phospho (ST)	SNS[Phospho (ST)]PDKFK	23.19	1	1	417	424	1	-0.0002	875 : Coiled-coil domain-containing protein 6 OS=Homo sapiens GN=CCDC6 PE=1 SV=1	,Q16204	65875	12.339	0.959	0.556	0.57	0.406	0.648	366538	0.71	2307790	0.03	4.1516e+06	0.07	1685030	0.06	29706.4	0.16
480	SRSESETSTMAAK	732.805	2	Phospho (ST)	SRSESETS[Phospho (ST)]TMAAK	34.63	1	1	143	155	1	-0.0009	646 : Uncharacterized protein C18orf25 OS=Homo sapiens GN=C18orf25 PE=1 SV=2	,Q96B23	43298	NAN	NAN	0.34	0.781	0.381	0.678	0	0	651650	0.25	1.91401e+06	0.11	728680	0.05	0	0
481	SRSESETSTMAAK	732.805	2	Phospho (ST)	SRS[Phospho (ST)]ESETSTMAAK	57.17	9	3	143	155	1	-0.0014	646 : Uncharacterized protein C18orf25 OS=Homo sapiens GN=C18orf25 PE=1 SV=2	,Q96B23	43298	NAN	NAN	0.342	0.781	0.379	0.678	0	0	655255	0.25	1.91432e+06	0.1	725313	0.05	0	0
482	KESKEEETSIDVAGKPNEVTK	580.298	4			36.52	1	1	459	479	2	-0.002	380 : Monocarboxylate transporter 1 OS=Homo sapiens GN=SLC16A1 PE=1 SV=2	,P53985	53923	4.499	0.792	2.392	0.404	2.203	0.411	33202.4	0.14	126495	0.12	52891.6	0.83	116526	0.15	7380.74	0.61
483	SLSRSPLPSR	590.296	2	Phospho (ST)	SLSRS[Phospho (ST)]PLPSR	29.59	1	1	341	350	1	-0.0033	368 : Cell division cycle 2-related protein kinase 7 OS=Homo sapiens GN=CRKRS PE=1 SV=1	,Q9NYV4	164054	0.568	0.274	3.71	0.648	7.346	0.89	1065300	0.02	80525.5	0.62	21707.1	0.3	159451	0.25	1.87616e+06	0.1
484	SGAQASSTPLSPTR	720.329	2	Phospho (ST)	SGAQASSTPLS[Phospho (ST)]PTR	65.29	7	2	12	25	0	-0.0016	20 : Lamin-A/C OS=Homo sapiens GN=LMNA PE=1 SV=1	,P02545	74095	0.086	0.93	4.554	0.733	3.223	0.621	258664	0.4	261175	0.2	57350.5	0.11	184852	0.48	2.99871e+06	0.06
485	TPDTIR	351.692	2			23.95	1	1	394	399	0	-0.0014	271 : Clathrin heavy chain 1 OS=Homo sapiens GN=CLTC PE=1 SV=5	,Q00610	191493	-9999	NAN	0.453	0.673	0.278	0.796	0	0	20522.9	0.26	45336.5	0.09	12582.8	0.22	1772.97	0.28
486	ILSVDGNK	423.239	2			24.51	1	1	440	447	0	-0.0014	844 : Transcription elongation factor SPT5 OS=Homo sapiens GN=SUPT5H PE=1 SV=1	,O00267	120925	0.228	0.706	1.812	0.221	0.525	0.522	8767.46	0.74	203525	0.02	112290	0.62	58931.4	0.62	38388.7	0.35
487	KAEPSEVDMNSPK	764.323	2	Oxidation (M); Phospho (ST)	KAEPSEVDM[Oxidation (M)]NS[Phospho (ST)]PK	36.11	1	1	61	73	1	-0.0019	81 : Nucleolar RNA helicase 2 OS=Homo sapiens GN=DDX21 PE=1 SV=5	,Q9NR30	87290	0.104	0.903	0.822	0.34	0.349	0.715	8721.22	0.95	46001.5	0.08	55941.8	0.09	19519.4	0.66	83966.5	0.08
488	MESDSDSDKSSDNSGLKR	1059.39	2	2 Phospho (ST)	MESDSDSDKS[Phospho (ST)]S[Phospho (ST)]DNSGLKR	35.74	2	2	140	157	2	-0.0017	71 : Hepatoma-derived growth factor-related protein 2 OS=Homo sapiens GN=HDGFRP2 PE=1 SV=1	,Q7Z4V5	74272	NAN	NAN	0.353	0.77	0.477	0.57	0	0	65225.6	0.22	184844	0.42	88256	0.43	0	0
489	AIGSTSKPQESPK	705.337	2	Phospho (ST)	AIGSTSKPQES[Phospho (ST)]PK	64.68	6	2	231	243	0	-0.0011	293 : DNA repair protein XRCC1 OS=Homo sapiens GN=XRCC1 PE=1 SV=1	,P18887	69483	1.016	0.08	11.72	0.951	9.791	0.936	82665.7	1.03	367809	0.01	31382.3	0.35	307267	0.11	81376.9	0.17
490	TYESGSESGDSDESESKSEQR	791.966	3	Phospho (ST)	TYESGSESGDS[Phospho (ST)]DESESKSEQR	26.26	1	1	1621	1641	1	0	1215 : Probable JmjC domain-containing histone demethylation protein 2C OS=Homo sapiens GN=JMJD1C PE=1 SV=2	,Q15652	284349	NAN	NAN	0.963	0.228	0.414	0.642	0	0	28246.7	0.09	29331.8	0.4	12154.9	0.57	0	0
491	TYESGSESGDSDESESKSEQR	791.966	3	Phospho (ST)	TYESGSES[Phospho (ST)]GDSDESESKSEQR	28.4	1	1	1621	1641	1	-0.0019	1215 : Probable JmjC domain-containing histone demethylation protein 2C OS=Homo sapiens GN=JMJD1C PE=1 SV=2	,Q15652	284349	NAN	NAN	0.658	0.478	0.613	0.431	0	0	18387	0.61	27961.1	0.42	17132	0.48	0	0
492	KPSTSDDSDSNFEK	818.82	2	Phospho (ST)	KPSTSDDS[Phospho (ST)]DSNFEK	50.27	10	3	1467	1480	0	0.0002	82 : DNA topoisomerase 2-alpha OS=Homo sapiens GN=TOP2A PE=1 SV=3	,P11388	174276	12.275	0.959	0.785	0.369	0.243	0.832	778025	0.01	904911	0.06	1.15289e+06	0.31	280641	0.17	63385.2	0.21
493	EAEDSDSDDNIKR	827.287	2	2 Phospho (ST)	EAEDS[Phospho (ST)]DS[Phospho (ST)]DDNIKR	43.06	12	3	507	519	1	-0.001	30 : Protein IWS1 homolog OS=Homo sapiens GN=IWS1 PE=1 SV=2	,Q96ST2	91899	NAN	NAN	0.472	0.653	0.574	0.471	0	0	174820	0.36	370444	0.74	212701	0.13	0	0
494	KAKSPTPSPSPPR	755.346	2	2 Phospho (ST)	KAKS[Phospho (ST)]PTPS[Phospho (ST)]PSPPR	54.16	3	3	788	800	2	-0.0014	43 : Serine/arginine repetitive matrix protein 1 OS=Homo sapiens GN=SRRM1 PE=1 SV=2	,Q8IYB3	102274	0.152	0.829	0.899	0.274	0.861	0.221	2452.67	0.19	166584	0.11	185343	0.32	159662	0.07	16171.9	0.07
495	DSYVGDEAQSK	599.763	2			55.15	11	4	51	61	0	-0.003	13 : Actin, cytoplasmic 1 OS=Homo sapiens GN=ACTB PE=1 SV=1	,P60709	41710	1.869	0.438	0.831	0.333	0.486	0.565	865965	0.06	2.53739e+06	0.02	3.05211e+06	0.16	1.48345e+06	0.35	463355	0.06
496	HSPVQMNR	524.723	2	Phospho (ST)	HS[Phospho (ST)]PVQMNR	23.13	1	1	393	400	0	-0.0009	1069 : FCH domain only protein 2 OS=Homo sapiens GN=FCHO2 PE=1 SV=2	,Q0JRZ9	88869	0.102	0.907	0.679	0.458	0.667	0.383	8672.06	0.11	60918.8	0.08	89729.1	0.19	59872.3	0.14	85424.4	0.29
497	KESESEDSSDDEPLIKK	672.627	3	Phospho (ST)	KESESEDSS[Phospho (ST)]DDEPLIKK	37.56	2	1	299	315	2	-0.0025	60 : Protein DEK OS=Homo sapiens GN=DEK PE=1 SV=1	,P35659	42648	6.042	0.864	1.759	0.197	2.364	0.458	2993895	0.28	1.983e+06	0.64	1.1275e+06	0.65	2665692	0.05	495486	0.38
498	RSPSPAPPPR	571.279	2	Phospho (ST)	RSPS[Phospho (ST)]PAPPPR	27.33	1	1	559	568	1	-0.0012	43 : Serine/arginine repetitive matrix protein 1 OS=Homo sapiens GN=SRRM1 PE=1 SV=2	,Q8IYB3	102274	0.738	0.111	7.403	0.879	2.775	0.547	78254.7	0.76	360287	0.29	48667.2	0.36	135046	0.23	106017	0.17
499	APSASDSDSKADSDGAKPEPVAMAR	852.701	3	Oxidation (M); Phospho (ST)	APSASDS[Phospho (ST)]DSKADSDGAKPEPVAM[Oxidation (M)]AR	36.48	8	4	228	252	1	-0.0044	71 : Hepatoma-derived growth factor-related protein 2 OS=Homo sapiens GN=HDGFRP2 PE=1 SV=1	,Q7Z4V5	74272	0.819	0.048	2.077	0.311	1.573	0.197	340381	0.08	822439	0.18	395942	0.27	622974	0.3	415780	0.06
500	RYSPPIQR	548.767	2	Phospho (ST)	RYS[Phospho (ST)]PPIQR	34.91	1	1	595	602	1	-0.0029	43 : Serine/arginine repetitive matrix protein 1 OS=Homo sapiens GN=SRRM1 PE=1 SV=2	,Q8IYB3	102274	0.262	0.658	3.799	0.658	3.955	0.711	2.72693e+06	0.01	729928	0.01	192161	0.2	760055	0.07	10400658	0.06
501	VAASGAQDPEKSPDR	804.357	2	Phospho (ST)	VAASGAQDPEKS[Phospho (ST)]PDR	36.72	6	2	413	427	1	-0.0004	980 : Centrosome and spindle pole-associated protein 1 OS=Homo sapiens GN=CSPP1 PE=1 SV=2	,Q1MSJ5	141664	NAN	NAN	2.596	0.451	1.009	0.111	0	0	52797.7	0.04	20337.9	0.15	20512.1	0.61	0	0
502	SGMSPEQSR	529.702	2	Phospho (ST)	SGMS[Phospho (ST)]PEQSR	20.63	1	1	1129	1137	0	-0.001	19 : Serine/arginine repetitive matrix protein 2 OS=Homo sapiens GN=SRRM2 PE=1 SV=2	,Q9UQ35	299438	NAN	NAN	371.253	1	331.37	1	0	0	3795888	1.34	10224.5	0.45	3.38811e+06	1.34	0	0
503	RPMEEDGEEKSPSK	566.906	3	Phospho (ST)	RPMEEDGEEKS[Phospho (ST)]PSK	42.8	6	3	372	385	1	-0.0004	176 : Interleukin enhancer-binding factor 3 OS=Homo sapiens GN=ILF3 PE=1 SV=3	,Q12906	95279	0.058	0.965	0.141	0.958	1.593	0.205	4621.99	0.24	207215	0.96	1472449	0.76	2345344	0.39	79560.4	0.53
504	KVDVERSPGGTPLTNK	593.299	3	Phospho (ST)	KVDVERS[Phospho (ST)]PGGTPLTNK	31.54	1	1	301	316	2	-0.0019	701 : Proline-rich protein 11 OS=Homo sapiens GN=PRR11 PE=1 SV=1	,Q96HE9	40060	1.003	0.072	0.118	0.971	0.895	0.19	112169	0.13	23121.2	0.45	196081	0.01	175428	0.6	111816	0.21
505	KAASPSPQSVR	644.278	2	2 Phospho (ST)	KAAS[Phospho (ST)]PS[Phospho (ST)]PQSVR	28.3	1	1	735	745	1	-0.0009	43 : Serine/arginine repetitive matrix protein 1 OS=Homo sapiens GN=SRRM1 PE=1 SV=2	,Q8IYB3	102274	9999	NAN	0.354	0.77	0.638	0.411	1713.23	0.18	215908	0.08	610120	0.15	389052	0.06	0	0
506	SETAPAETATPAPVEKSPAK	687.995	3	Phospho (ST)	SETAPAETATPAPVEKS[Phospho (ST)]PAK	29.48	1	1	2	21	1	-0.0049	150 : Histone H1.5 OS=Homo sapiens GN=HIST1H1B PE=1 SV=3	,P16401	22566	0.751	0.103	9999	NAN	9999	NAN	1.00927e+06	0.03	31948.1	0.22	0	0	51586	0.16	1.34364e+06	0.15
507	MESDSDSDKSSDNSGLK	941.356	2	Phospho (ST)	MESDSDS[Phospho (ST)]DKSSDNSGLK	92.23	12	3	140	156	1	-0.0019	71 : Hepatoma-derived growth factor-related protein 2 OS=Homo sapiens GN=HDGFRP2 PE=1 SV=1	,Q7Z4V5	74272	NAN	NAN	0.533	0.593	0.429	0.627	0	0	248265	0.23	465766	0.28	199598	0.3	0	0
508	SETAPAETATPAPVEKSPAK	1031.49	2	Phospho (ST)	SETAPAETATPAPVEKS[Phospho (ST)]PAK	45.28	5	2	2	21	1	-0.0029	150 : Histone H1.5 OS=Homo sapiens GN=HIST1H1B PE=1 SV=3	,P16401	22566	0.584	0.251	NAN	NAN	NAN	NAN	809901	0.06	0	0	0	0	0	0	1.38642e+06	0.07
509	TYESGSESGDSDESESKSEQR	791.967	3	Phospho (ST)	TYESGSESGDSDES[Phospho (ST)]ESKSEQR	32.83	4	3	1621	1641	1	-0.0023	1215 : Probable JmjC domain-containing histone demethylation protein 2C OS=Homo sapiens GN=JMJD1C PE=1 SV=2	,Q15652	284349	NAN	NAN	0.778	0.376	0.522	0.522	0	0	22990.5	0.43	29553.5	0.4	15419.3	0.34	0	0
510	KLSPTEPK	490.246	2	Phospho (ST)	KLS[Phospho (ST)]PTEPK	33.13	3	2	74	81	1	-0.0006	787 : Secretory carrier-associated membrane protein 3 OS=Homo sapiens GN=SCAMP3 PE=1 SV=3	,O14828	38262	0.859	0.024	13.462	0.963	14.978	0.974	1086051	0.64	4.24954e+06	0.03	315673	0.08	4.72822e+06	0.05	1.26383e+06	0.1
511	ASESSSSEESSDDDDEEDQKKQPVQK	1015.38	3	2 Phospho (ST)	ASESSS[Phospho (ST)]S[Phospho (ST)]EESSDDDDEEDQKKQPVQK	27.05	1	1	123	148	2	-0.0015	52 : Nucleolar phosphoprotein p130 OS=Homo sapiens GN=NOLC1 PE=1 SV=2	,Q14978	73560	5.956	0.861	0.544	0.582	1.631	0.221	69577.6	1.04	17506.5	0.33	32206.6	0.52	52544	0.29	11682.1	0.3
512	ASESSSSEESSDDDDEEDQKKQPVQK	1015.38	3	2 Phospho (ST)	ASESSSS[Phospho (ST)]EES[Phospho (ST)]SDDDDEEDQKKQPVQK	41.8	3	2	123	148	2	-0.0019	52 : Nucleolar phosphoprotein p130 OS=Homo sapiens GN=NOLC1 PE=1 SV=2	,Q14978	73560	5.942	0.858	0.69	0.445	1.603	0.213	69574.1	1.04	22546.3	0.43	32668.1	0.54	52365.8	0.29	11709.6	0.3
513	RLSPSASPPR	574.284	2	Phospho (ST)	RLS[Phospho (ST)]PSASPPR	40.81	9	4	387	396	1	-0.0009	43 : Serine/arginine repetitive matrix protein 1 OS=Homo sapiens GN=SRRM1 PE=1 SV=2	,Q8IYB3	102274	0.372	0.497	4.505	0.729	5.592	0.826	3410480	0.01	579652	0.06	128663	0.18	719484	0.03	9156075	0.05
514	KPKEVMGGFSR	417.887	3	Oxidation (M)	KPKEVM[Oxidation (M)]GGFSR	25.49	1	1	1074	1084	1	-0.0065	1146 : Rho guanine nucleotide exchange factor 5 OS=Homo sapiens GN=ARHGEF5 PE=1 SV=2	,Q12774	176649	-9999	NAN	246.974	1	8.026	0.905	0	0	4.52574e+06	1	18324.8	1.15	147078	0.25	2934976	0.7
515	KAAESSSDSSDSDSSEDDEAPSKPAGTTK	989.401	3	Phospho (ST)	KAAESSSDSSDS[Phospho (ST)]DSSEDDEAPSKPAGTTK	29.64	1	1	357	385	1	-0.0009	52 : Nucleolar phosphoprotein p130 OS=Homo sapiens GN=NOLC1 PE=1 SV=2	,Q14978	73560	9999	NAN	2.531	0.438	1.277	0.056	146375	0.55	25632.1	0.14	10126.6	0.17	12933.4	0.64	0	0
516	AALLKASPK	489.772	2	Phospho (ST)	AALLKAS[Phospho (ST)]PK	48.72	7	2	133	141	1	-0.0026	164 : 60S ribosomal protein L14 OS=Homo sapiens GN=RPL14 PE=1 SV=4	,P50914	23417	0.332	0.553	0.058	0.995	0.083	0.98	1.24968e+06	0.04	12596.6	0.53	218660	0.69	18163.2	1.19	3.76826e+06	0.11
517	DSDDDSSDDEQEKKPEAPK	738.956	3	Phospho (ST)	DSDDDS[Phospho (ST)]SDDEQEKKPEAPK	28.36	1	1	407	425	1	-0.0012	170 : Splicing factor 3B subunit 2 OS=Homo sapiens GN=SF3B2 PE=1 SV=1	,Q13435	97596	9999	NAN	1.75	0.197	0.597	0.451	4378.07	0.78	127332	0.04	72743.2	0.25	43406.7	0.12	0	0
518	GGDLMAYDR	507.22	2	Oxidation (M)	GGDLM[Oxidation (M)]AYDR	32.19	3	2	317	325	0	-0.0028	49 : Heterogeneous nuclear ribonucleoprotein K OS=Homo sapiens GN=HNRNPK PE=1 SV=1	,P61978	50944	0.994	0.072	4.796	0.754	1.801	0.289	73093.1	0.16	205021	0.73	42746.9	0.46	77001.7	0.9	73563.7	0.27
519	KKPDSPPKVLEPENK	447.232	4	Phospho (ST)	KKPDS[Phospho (ST)]PPKVLEPENK	25.91	1	1	744	758	2	-0.0066	26 : Remodeling and spacing factor 1 OS=Homo sapiens GN=RSF1 PE=1 SV=2	,Q96T23	163720	0.376	0.497	9999	NAN	9999	NAN	510988	0.88	77645.8	0.13	0	0	27541.8	0.24	1.36034e+06	0.31
520	SAAHSPLDTSK	597.264	2	Phospho (ST)	SAAHS[Phospho (ST)]PLDTSK	37.16	3	1	46	56	0	-0.0012	1310 : Solute carrier organic anion transporter family member 4A1 OS=Homo sapiens GN=SLCO4A1 PE=1 SV=2	,Q96BD0	77143	0.796	0.064	0.558	0.57	0.646	0.404	19768.5	0.41	37664.9	1.03	67513.4	0.11	43622.7	1.26	24844.6	0.37
521	EIQTAVR	408.731	2			45.58	12	5	94	100	0	-0.0007	38 : Histone H2B type 1-J OS=Homo sapiens GN=HIST1H2BJ PE=1 SV=3	,P06899	13896	1.337	0.251	0.999	0.205	0.804	0.266	1.76601e+06	0.05	3.24794e+06	0.49	3.25094e+06	0.67	2.61275e+06	0.07	1.32115e+06	0.17
522	ASESSSSEESSDDDDEEDQKKQPVQK	1015.38	3	2 Phospho (ST)	ASESSSSEES[Phospho (ST)]S[Phospho (ST)]DDDDEEDQKKQPVQK	26.49	3	2	123	148	2	-0.0019	52 : Nucleolar phosphoprotein p130 OS=Homo sapiens GN=NOLC1 PE=1 SV=2	,Q14978	73560	7.569	0.903	0.563	0.565	1.677	0.243	69556.9	1.04	17596.3	0.32	31233.2	0.64	52365.3	0.29	9189.81	0.38
523	MESDSDSDKSSDNSGLKR	1059.39	2	2 Phospho (ST)	MESDSDS[Phospho (ST)]DKS[Phospho (ST)]SDNSGLKR	28.32	3	2	140	157	2	-0.0002	71 : Hepatoma-derived growth factor-related protein 2 OS=Homo sapiens GN=HDGFRP2 PE=1 SV=1	,Q7Z4V5	74272	NAN	NAN	0.38	0.742	0.747	0.311	0	0	55755.2	0.07	146593	0.44	109573	0.19	0	0
524	RNSSSPVSPASVPGQR	853.403	2	Phospho (ST)	RNSSS[Phospho (ST)]PVSPASVPGQR	43.77	3	1	655	670	1	-0.0026	327 : Enhanced at puberty protein 1 OS=Homo sapiens GN=EAP1 PE=1 SV=1	,Q9H1B7	82607	0.14	0.847	-9999	NAN	-9999	NAN	21386.5	0.43	0	0	21894.3	0.94	0	0	152405	0.36
525	ENPPVEDSSDEDDKRNQGNLYDK	915.381	3	Phospho (ST)	ENPPVEDS[Phospho (ST)]SDEDDKRNQGNLYDK	37.84	3	2	491	513	2	-0.0033	307 : Dolichyl-diphosphooligosaccharide--protein glycosyltransferase subunit STT3B OS=Homo sapiens GN=STT3B PE=1 SV=1	,Q8TCJ2	93614	0.4	0.465	1.254	0.04	2.23	0.425	329485	0.07	152409	0.3	121573	0.63	271131	0.43	823455	0.09
526	FSDEEDGRDSDEEGAEGHR	739.603	3	Phospho (ST)	FSDEEDGRDS[Phospho (ST)]DEEGAEGHR	53.56	4	3	341	359	1	-0.0052	635 : Large proline-rich protein BAT2 OS=Homo sapiens GN=BAT2 PE=1 SV=2	,P48634	228721	8.932	0.927	0.689	0.451	0.335	0.729	327668	0.12	2.02986e+06	0.59	2.94534e+06	0.29	986324	1.03	36684.3	0.11
527	DSDDDSSDDEQEKKPEAPK	738.957	3	Phospho (ST)	DSDDDSS[Phospho (ST)]DDEQEKKPEAPK	25.23	1	1	407	425	1	0.001	170 : Splicing factor 3B subunit 2 OS=Homo sapiens GN=SF3B2 PE=1 SV=1	,Q13435	97596	9999	NAN	1.503	0.088	0.41	0.642	4175.88	0.46	118880	0.08	79099.5	0.26	32462.9	0.32	0	0
528	SKSPPKSPEEEGAVSS	888.36	2	2 Phospho (ST)	S[Phospho (ST)]KSPPKS[Phospho (ST)]PEEEGAVSS	31.45	4	3	206	221	2	0	414 : Splicing factor, arginine/serine-rich 2 OS=Homo sapiens GN=SFRS2 PE=1 SV=4	,Q01130	25461	0.236	0.697	0.636	0.497	0.66	0.39	397666	0.17	31612760	0.02	49728876	0.06	32836778	0.08	1.68216e+06	0.03
529	GVSVSSAR	381.709	2			29.2	3	2	44	51	0	-0.001	7 : Keratin, type I cytoskeletal 19 OS=Homo sapiens GN=KRT19 PE=1 SV=3	,P08727	44065	0.035	0.988	0.445	0.678	0.334	0.733	2085.74	0.78	200346	0.06	450588	0.05	150397	0.09	59745.6	0.91
530	TEESPASDEAGEK	715.272	2	Phospho (ST)	TEESPAS[Phospho (ST)]DEAGEK	49.07	5	2	83	95	0	-0.0007	913 : Non-histone chromosomal protein HMG-14 OS=Homo sapiens GN=HMGN1 PE=1 SV=3	,P05114	10653	9999	NAN	2.363	0.397	2.044	0.369	5005.41	0.04	86954.5	0.24	36794.8	0.19	75221.8	0.03	0	0
531	RWDQTADQTPGATPK	876.39	2	Phospho (ST)	RWDQTADQT[Phospho (ST)]PGATPK	32.9	1	1	199	213	1	-0.0014	159 : Splicing factor 3B subunit 1 OS=Homo sapiens GN=SF3B1 PE=1 SV=2	,O75533	145723	1.386	0.274	6.95	0.866	0.219	0.858	67029.7	0.37	552729	0.7	79532.8	0.57	17389.6	0.88	48359.7	0.15
532	MQNSDDERPQASDEEHR	708.607	3	Phospho (ST)	MQNS[Phospho (ST)]DDERPQASDEEHR	32.04	2	1	243	259	0	-0.0006	220 : RNA polymerase-associated protein LEO1 OS=Homo sapiens GN=LEO1 PE=1 SV=1	,Q8WVC0	75359	NAN	NAN	6.76	0.858	0.284	0.785	0	0	421166	0.02	62300	0.27	17721.7	0.57	0	0
533	AAAAAAALQAK	478.779	2			80.82	7	3	354	364	0	-0.0014	197 : 60S ribosomal protein L4 OS=Homo sapiens GN=RPL4 PE=1 SV=5	,P36578	47667	9999	NAN	0.987	0.213	0.496	0.553	98615.9	0.08	148605	0.51	150491	0.33	74599.8	0.99	0	0
534	AAIISAEGDSK	531.277	2			43.18	3	1	209	219	0	-0.0014	98 : Prohibitin OS=Homo sapiens GN=PHB PE=1 SV=1	,P35232	29786	1.59	0.347	2.354	0.397	0.892	0.197	59491.5	0.29	631192	0.03	268139	0.59	239122	0.19	37427.6	0.86
535	NEEPVRSPER	646.785	2	Phospho (ST)	NEEPVRS[Phospho (ST)]PER	35.29	7	3	304	313	1	-0.0002	1063 : SWI/SNF complex subunit SMARCC1 OS=Homo sapiens GN=SMARCC1 PE=1 SV=3	,Q92922	122790	0.529	0.311	10.954	0.944	5.194	0.803	270856	0.29	1.90681e+06	0.01	174074	0.24	904191	0.09	511763	0.57
536	LNTSDFQK	516.722	2	Phospho (ST)	LNT[Phospho (ST)]SDFQK	26.46	2	1	244	251	0	-0.0012	456 : Proline-rich AKT1 substrate 1 OS=Homo sapiens GN=AKT1S1 PE=1 SV=1	,Q96B36	27366	2.603	0.593	0.771	0.376	0.423	0.632	147836	0.07	21359.2	0.73	27703.2	0.01	11723.6	0.59	56798	0.2
537	NQASDSENEELPKPR	598.594	3	Phospho (ST)	NQASDS[Phospho (ST)]ENEELPKPR	27.63	1	1	284	298	0	-0.0019	30 : Protein IWS1 homolog OS=Homo sapiens GN=IWS1 PE=1 SV=2	,Q96ST2	91899	1.978	0.465	2.077	0.311	1.671	0.236	689110	0.1	8557232	0.7	4.11922e+06	0.02	6884727	0.33	348367	0.2
538	KGNSPNSEPPTPK	716.823	2	Phospho (ST)	KGNS[Phospho (ST)]PNSEPPTPK	28.94	2	1	377	389	1	-0.007	635 : Large proline-rich protein BAT2 OS=Homo sapiens GN=BAT2 PE=1 SV=2	,P48634	228721	-9999	NAN	8.712	0.911	16.435	0.979	0	0	93720	0.16	10758	0.08	176805	0.11	126848	0.03
539	RSESLSPR	506.234	2	Phospho (ST)	RSES[Phospho (ST)]LSPR	39.38	2	2	877	884	1	-0.0005	269 : SFRS2-interacting protein OS=Homo sapiens GN=SFRS2IP PE=1 SV=2	,Q99590	164551	0.277	0.632	0.381	0.742	0.29	0.781	140941	1.35	678912	0.2	1.78198e+06	0.08	517596	0.39	508997	0.1
540	SVSRSPVPEK	583.284	2	Phospho (ST)	SVSRS[Phospho (ST)]PVPEK	34.17	2	2	229	238	1	-0.0019	1325 : Splicing factor, arginine/serine-rich 5 OS=Homo sapiens GN=SFRS5 PE=1 SV=1	,Q13243	31245	0.474	0.376	4.936	0.766	8.527	0.916	3.8346e+06	0.73	652179	0.02	132125	0.38	1.12665e+06	0.09	8088428	0.08
541	AAATPESQEPQAK	664.327	2			31.05	1	1	145	157	0	-0.0016	1216 : MARCKS-related protein OS=Homo sapiens GN=MARCKSL1 PE=1 SV=2	,P49006	19517	0.239	0.692	2.583	0.451	0.292	0.778	8606.92	0.33	111111	0.66	43022.3	0.13	12542	0.23	36057.1	0.66
542	TNKSPEAKPLPGK	482.917	3	Phospho (ST)	TNKS[Phospho (ST)]PEAKPLPGK	45.79	4	2	64	76	1	-0.0004	61 : Putative ribosomal RNA methyltransferase NOP2 OS=Homo sapiens GN=NOP2 PE=1 SV=2	,P46087	89247	0.945	0.04	6.524	0.85	4.049	0.72	4758348	0.67	1.08944e+06	0.06	166978	0.1	676128	0.33	5.03642e+06	0.03
543	NQSHSSPSVSPSRSHSPSGSQTR	852.021	3	2 Phospho (ST)	NQSHSSPSVS[Phospho (ST)]PS[Phospho (ST)]RSHSPSGSQTR	30.71	1	1	1690	1712	1	0.0004	284 : Retinoblastoma-binding protein 6 OS=Homo sapiens GN=RBBP6 PE=1 SV=1	,Q7Z6E9	201442	0.266	0.648	6.008	0.826	5.017	0.792	10798.8	0.64	36159.2	0.12	6018.42	0.59	30191.7	0.03	40612	0.26
544	SKSEDMDNVQSK	724.292	2	Phospho (ST)	SKS[Phospho (ST)]EDMDNVQSK	49.82	3	1	557	568	1	-0.0003	873 : Activating transcription factor 7-interacting protein 1 OS=Homo sapiens GN=ATF7IP PE=1 SV=2	,Q6VMQ6	136338	2.903	0.642	0.485	0.637	0.6	0.445	52614.2	0.3	397450	0.3	818749	0.7	491386	0.08	18121.7	0.87
545	KESKEETPEVTK	742.847	2	Phospho (ST)	KES[Phospho (ST)]KEETPEVTK	53.18	2	2	559	570	2	-0.0003	5 : Microtubule-associated protein 1B OS=Homo sapiens GN=MAP1B PE=1 SV=1	,P46821	270454	2.301	0.541	1.545	0.111	0.58	0.465	92298.1	0.63	80943.4	0.47	52390.2	0.5	30401.8	0.1	40114.1	0.28
546	VSLEPHQGPGTPESK	821.875	2	Phospho (ST)	VSLEPHQGPGT[Phospho (ST)]PESK	41.74	6	2	1990	2004	0	-0.0037	122 : Nuclear mitotic apparatus protein 1 OS=Homo sapiens GN=NUMA1 PE=1 SV=2	,Q14980	238115	0.398	0.465	0.583	0.547	0.775	0.289	243183	0.06	56051.8	0.67	96146.4	0.09	74470.5	0.48	610958	0.13
547	TAENFR	369.182	2			24.8	3	3	32	37	0	-0.0006	246 : Peptidyl-prolyl cis-trans isomerase A OS=Homo sapiens GN=PPIA PE=1 SV=2	,P62937	18001	0.034	0.988	0.625	0.503	0.331	0.733	6289.93	1.18	726727	0.01	1.16361e+06	0.03	385273	0.01	183519	0.03
548	STPLASPSPSPGRSPQR	901.432	2	Phospho (ST)	STPLASPSPSPGRS[Phospho (ST)]PQR	38.95	2	1	1209	1225	1	-0.0026	287 : Protein ELYS OS=Homo sapiens GN=AHCTF1 PE=1 SV=3	,Q8WYP5	252342	0.593	0.243	NAN	NAN	9999	NAN	451325	0.03	0	0	0	0	7589.69	0.66	760566	0.16
549	GSSEEDEDARTPDR	822.313	2	Phospho (ST)	GSS[Phospho (ST)]EEDEDARTPDR	54.99	8	3	137	150	1	0.0001	962 : LEM domain-containing protein 2 OS=Homo sapiens GN=LEMD2 PE=1 SV=1	,Q8NC56	56940	0.971	0.056	0.551	0.576	0.797	0.266	99714.3	0.23	193430	0.29	350803	0.37	279622	0.1	102655	0.06
550	HQEGEIFDTEKEK	530.585	3			36.82	1	1	227	239	1	-0.0027	440 : 60S ribosomal protein L6 OS=Homo sapiens GN=RPL6 PE=1 SV=3	,Q02878	32708	4.039	0.758	NAN	NAN	NAN	NAN	45190.1	0.09	0	0	0	0	0	0	11187.9	0.52
551	SYSPDGKESPSDK	738.798	2	Phospho (ST)	SYSPDGKES[Phospho (ST)]PSDK	45.61	8	3	596	608	1	-0.0004	749 : Matrin-3 OS=Homo sapiens GN=MATR3 PE=1 SV=2	,P43243	94565	1.141	0.151	0.921	0.259	0.694	0.354	88049.9	0.25	524103	0.08	569363	0.18	395275	0.06	77187.9	0.12
552	STPLASPSPSPGRSPQR	901.433	2	Phospho (ST)	STPLASPS[Phospho (ST)]PSPGRSPQR	35.39	1	1	1209	1225	1	-0.0009	287 : Protein ELYS OS=Homo sapiens GN=AHCTF1 PE=1 SV=3	,Q8WYP5	252342	0.593	0.243	9999	NAN	NAN	NAN	451333	0.03	13388.2	0.73	0	0	0	0	760516	0.16
553	KMSQPGSPSPK	612.277	2	Phospho (ST)	KMS[Phospho (ST)]QPGSPSPK	33.58	2	1	1529	1539	1	-0.0028	1198 : Chromodomain-helicase-DNA-binding protein 4 OS=Homo sapiens GN=CHD4 PE=1 SV=1	,Q14839	217853	0.184	0.778	1.553	0.111	2.276	0.431	928899	1.38	363398	0.05	234004	0.34	532497	0.11	5.04396e+06	0.09
554	NGLPGSRPGSPER	702.324	2	Phospho (ST)	NGLPGSRPGS[Phospho (ST)]PER	31.11	3	3	81	93	0	-0.0009	594 : Histone acetyltransferase KAT5 OS=Homo sapiens GN=KAT5 PE=1 SV=2	,Q92993	58545	1.307	0.236	0.05	0.997	0.029	0.999	257832	0.05	330898	0.49	6651806	1	192672	0.12	197265	0.15
555	AEDGATPSPSNETPKK	854.874	2	Phospho (ST)	AEDGATPSPSNET[Phospho (ST)]PKK	28.86	1	1	138	153	1	-0.001	637 : Myristoylated alanine-rich C-kinase substrate OS=Homo sapiens GN=MARCKS PE=1 SV=4	,P29966	31536	-9999	NAN	1.286	0.024	1.39	0.111	0	0	28542.8	0.2	22189.8	0.08	30854.2	0.31	8339.38	0.72
556	KAAESSSDSSDSDSSEDDEAPSKPAGTTK	989.401	3	Phospho (ST)	KAAESSSDSSDSDSS[Phospho (ST)]EDDEAPSKPAGTTK	36.28	1	1	357	385	1	-0.0015	52 : Nucleolar phosphoprotein p130 OS=Homo sapiens GN=NOLC1 PE=1 SV=2	,Q14978	73560	9999	NAN	2.738	0.484	1.59	0.205	147398	0.56	25639.8	0.14	9363.03	0.18	14883.1	0.41	0	0
557	STPLASPSPSPGRSPQR	601.29	3	Phospho (ST)	STPLASPSPSPGRS[Phospho (ST)]PQR	31.55	1	1	1209	1225	1	-0.0046	287 : Protein ELYS OS=Homo sapiens GN=AHCTF1 PE=1 SV=3	,Q8WYP5	252342	0.717	0.135	1.985	0.281	2.783	0.547	874670	0.15	118207	0.34	59550.4	0.93	165742	0.15	1.21967e+06	0.09
558	SKSEDMDNVQSK	724.292	2	Phospho (ST)	S[Phospho (ST)]KSEDMDNVQSK	51.99	6	3	557	568	1	-0.0002	873 : Activating transcription factor 7-interacting protein 1 OS=Homo sapiens GN=ATF7IP PE=1 SV=2	,Q6VMQ6	136338	8.407	0.918	0.372	0.75	0.374	0.688	56058.9	0.23	478605	0.03	1.28653e+06	0.12	481247	0.08	6668.46	0.2
559	SGMNVAR	367.684	2			54.36	2	2	67	73	0	-0.001	89 : Pyruvate kinase isozymes M1/M2 OS=Homo sapiens GN=PKM2 PE=1 SV=4	,P14618	57900	9999	NAN	0.667	0.465	0.417	0.637	9833.15	0.94	171001	0.02	256387	0.1	106828	0.05	0	0
560	KEEIIK	380.233	2			28.24	1	1	181	186	1	-0.0013	1055 : 60S ribosomal protein L19 OS=Homo sapiens GN=RPL19 PE=1 SV=1	,P84098	23451	1.989	0.471	3.177	0.57	1.829	0.296	5843.22	0.26	86087.1	0.83	27099.4	0.54	49557.3	1.38	2938.33	0.21
561	LLSQFLK	464.748	2	Phospho (ST)	LLS[Phospho (ST)]QFLK	29.63	4	2	38	44	0	-0.0024	571 : Coiled-coil domain-containing protein 65 OS=Homo sapiens GN=CCDC65 PE=1 SV=2	,Q8IXS2	57261	0.676	0.166	1.37	0.024	3.487	0.658	146109	0.14	4282	0.37	3126.32	0.26	10900.2	0.69	216140	0.03
562	TRLSPPR	453.73	2	Phospho (ST)	TRLS[Phospho (ST)]PPR	26.51	4	3	579	585	1	-0.0036	204 : RNA-binding protein 14 OS=Homo sapiens GN=RBM14 PE=1 SV=2	,Q96PK6	69449	0.297	0.605	3.647	0.637	4.12	0.724	7.47823e+06	0.02	1.27723e+06	0.47	350241	0.3	1443105	0.08	25143904	0.07
563	TGENFR	362.174	2			26.86	1	1	95	100	0	-0.0013	251 : 40S ribosomal protein S4, X isoform OS=Homo sapiens GN=RPS4X PE=1 SV=2	,P62701	29579	0.035	0.988	0.648	0.484	0.554	0.491	8167	0.77	63441.3	0.15	97843.1	0.27	54160.4	0.38	233678	0.21
564	AEAESMYQIK	593.275	2	Oxidation (M)	AEAESM[Oxidation (M)]YQIK	61.92	7	2	276	285	0	-0.0015	1 : Keratin, type II cytoskeletal 8 OS=Homo sapiens GN=KRT8 PE=1 SV=7	,P05787	53671	1.643	0.369	0.622	0.51	0.637	0.411	348828	0.1	280704	0.35	451651	0.38	287803	0.16	212320	0.64
565	IAGQVAAANK	471.771	2			35.87	1	1	134	143	0	-0.0014	1026 : 40S ribosomal protein S19 OS=Homo sapiens GN=RPS19 PE=1 SV=2	,P39019	16051	NAN	NAN	0.673	0.465	0.446	0.605	0	0	109013	0.08	161950	0.06	72202.4	0.14	0	0
566	MALSGGLR	410.72	2	Oxidation (M)	M[Oxidation (M)]ALSGGLR	25.21	1	1	7	14	0	-0.0021	784 : Palmitoyltransferase ZDHHC15 OS=Homo sapiens GN=ZDHHC15 PE=2 SV=1	,Q96MV8	39305	9999	NAN	1.047	0.174	0.66	0.39	20990.7	0.18	246420	0.02	235285	0.31	155182	0.2	0	0
567	ASVRGSSEEDEDAR	834.301	2	2 Phospho (ST)	ASVRGS[Phospho (ST)]S[Phospho (ST)]EEDEDAR	42.37	6	2	133	146	1	-0.0004	962 : LEM domain-containing protein 2 OS=Homo sapiens GN=LEMD2 PE=1 SV=1	,Q8NC56	56940	NAN	NAN	0.418	0.706	0.377	0.683	0	0	84734.9	0.1	202509	0.55	76444.3	0.38	0	0
568	YVDEENSDGETSNHR	916.34	2	Phospho (ST)	YVDEENS[Phospho (ST)]DGETSNHR	47.2	10	3	136	150	0	-0.0041	142 : Protein KRI1 homolog OS=Homo sapiens GN=KRI1 PE=1 SV=2	,Q8N9T8	83201	-9999	NAN	0.302	0.82	0.932	0.166	0	0	23801.3	0.13	78849.9	0.39	73454.4	0.71	16834.5	0.26
569	KLTSDEEGEPSGK	728.813	2	Phospho (ST)	KLT[Phospho (ST)]SDEEGEPSGK	59.23	8	3	627	639	1	-0.001	220 : RNA polymerase-associated protein LEO1 OS=Homo sapiens GN=LEO1 PE=1 SV=1	,Q8WVC0	75359	0.334	0.553	10.958	0.944	4.948	0.789	21155.5	0.83	231250	0.03	21103.4	0.32	104410	0.34	63391	0.42
570	LGAGGGSPEKSPSAQELK	598.287	3	Phospho (ST)	LGAGGGSPEKS[Phospho (ST)]PSAQELK	41.86	3	2	13	30	1	-0.0019	476 : STIP1 homology and U box-containing protein 1 OS=Homo sapiens GN=STUB1 PE=1 SV=2	,Q9UNE7	34834	0.656	0.182	0.187	0.923	0.655	0.397	55428.1	0.14	157519	0.13	841188	1.09	550841	0.39	84445.6	0.44
571	SSGAAAASAK	410.713	2			23.18	1	1	22	31	0	0.0032	1360 : Frizzled-8 OS=Homo sapiens GN=FZD8 PE=2 SV=1	,Q9H461	73252	0.374	0.497	0.589	0.541	0.334	0.729	9152.8	0.08	57326.6	0.14	97257.7	0.05	32504	0.07	24491	0.02
572	VQEKPDSPGGSTQIQR	602.95	3	Phospho (ST)	VQEKPDS[Phospho (ST)]PGGSTQIQR	37.97	2	2	1284	1299	0	-0.0003	179 : Myosin-IXb OS=Homo sapiens GN=MYO9B PE=1 SV=2	,Q13459	243406	0.611	0.228	78.67	1	100.473	1	86285.6	0.01	1480548	0.09	18819.6	0.63	1.89086e+06	0.07	141220	0.27
573	EEDEEPESPPEKK	811.827	2	Phospho (ST)	EEDEEPES[Phospho (ST)]PPEKK	33.23	5	3	207	219	1	0.0001	547 : Nuclear ubiquitous casein and cyclin-dependent kinases substrate OS=Homo sapiens GN=NUCKS1 PE=1 SV=1	,Q9H1E3	27280	9999	NAN	13.486	0.964	7.294	0.888	41051.9	0.46	6.31447e+06	0.12	468218	0.65	3415392	0.29	0	0
574	TPSPSLSESSEDEKPTK	989.899	2	2 Phospho (ST)	TPSPSLSES[Phospho (ST)]S[Phospho (ST)]EDEKPTK	29.67	1	1	140	156	0	-0.0017	706 : RNA-binding motif protein, X-linked 2 OS=Homo sapiens GN=RBMX2 PE=1 SV=2	,Q9Y388	37313	12.358	0.959	0.425	0.697	-9999	NAN	172241	0.04	343410	0.83	807292	0.7	0	0	13937.4	0.82
575	YSRSPYSR	365.825	3	Phospho (ST)	YSRS[Phospho (ST)]PYSR	36.3	2	2	155	162	1	-0.0012	970 : Splicing factor, arginine/serine-rich 2B OS=Homo sapiens GN=SFRS2B PE=1 SV=1	,Q9BRL6	32268	0.451	0.397	2.265	0.369	2.289	0.438	45627.9	0.78	374759	0.22	165446	0.09	378764	0.04	101088	0.51
576	EVESMGAHLNAYSTR	560.925	3	Oxidation (M)	EVESM[Oxidation (M)]GAHLNAYSTR	38.6	1	1	112	126	0	-0.0033	455 : Cytochrome b-c1 complex subunit 1, mitochondrial OS=Homo sapiens GN=UQCRC1 PE=1 SV=3	,P31930	52612	1.132	0.151	9999	NAN	9999	NAN	81879.5	0.13	49169.4	0.65	0	0	31895.2	0.66	72360.9	0.5
577	TNKSPEAKPLPGKLPK	446.996	4	Phospho (ST)	TNKS[Phospho (ST)]PEAKPLPGKLPK	23.84	1	1	64	79	2	-0.0063	61 : Putative ribosomal RNA methyltransferase NOP2 OS=Homo sapiens GN=NOP2 PE=1 SV=2	,P46087	89247	0.079	0.939	9999	NAN	NAN	NAN	71462.1	0.41	19724.9	0.9	0	0	0	0	899966	0.01
578	RRSPSPPPTR	410.875	3	Phospho (ST)	RRS[Phospho (ST)]PSPPPTR	29.12	1	1	547	556	2	-0.001	43 : Serine/arginine repetitive matrix protein 1 OS=Homo sapiens GN=SRRM1 PE=1 SV=2	,Q8IYB3	102274	0.529	0.311	0.986	0.213	10.908	0.948	21467	0.66	6927.72	0.55	7027.85	0.77	76658.8	0.49	40613.9	0.52
579	HSPQQPSNGSLR	694.309	2	Phospho (ST)	HS[Phospho (ST)]PQQPSNGSLR	35.93	4	3	328	339	0	-0.0007	841 : Tight junction protein ZO-1 OS=Homo sapiens GN=TJP1 PE=1 SV=3	,Q07157	195340	0.714	0.135	0.843	0.318	0.783	0.281	13931.9	0.61	215298	0.06	255275	0.34	199877	0.1	19500.8	0.24
580	AAEDDEDDDVDTK	719.278	2			100.41	15	3	91	103	0	-0.0008	829 : Prothymosin alpha OS=Homo sapiens GN=PTMA PE=1 SV=2	,P06454	12196	0.213	0.733	0.508	0.616	0.553	0.491	10215.2	0.72	94002.5	0.05	184984	0.14	102283	0.14	47924.5	0.68
581	AGEVFIHK	450.749	2			33.78	3	1	100	107	0	-0.0023	147 : Non-POU domain-containing octamer-binding protein OS=Homo sapiens GN=NONO PE=1 SV=4	,Q15233	54197	1.184	0.174	0.834	0.326	0.513	0.535	50913.2	0.08	49096.5	0.44	58899.9	0.49	30244.5	0.48	43003.3	0.1
582	DGQDAIAQSPEKESK	841.866	2	Phospho (ST)	DGQDAIAQS[Phospho (ST)]PEKESK	73.51	16	5	281	295	1	-0.003	234 : SAFB-like transcription modulator OS=Homo sapiens GN=SLTM PE=1 SV=2	,Q9NWH9	117079	0.981	0.064	4.362	0.715	3.401	0.642	482571	0.07	1.61751e+06	0.27	370795	0.04	1.26117e+06	0.33	492049	0.01
583	MESDSDSDKSSDNSGLK	941.356	2	Phospho (ST)	MESDS[Phospho (ST)]DSDKSSDNSGLK	46.96	6	3	140	156	1	-0.0019	71 : Hepatoma-derived growth factor-related protein 2 OS=Homo sapiens GN=HDGFRP2 PE=1 SV=1	,Q7Z4V5	74272	NAN	NAN	0.59	0.535	0.346	0.715	0	0	307456	0.1	520673	0.23	180096	0.66	0	0
584	LGAGGGSPEKSPSAQELK	598.287	3	Phospho (ST)	LGAGGGS[Phospho (ST)]PEKSPSAQELK	28.21	1	1	13	30	1	-0.0008	476 : STIP1 homology and U box-containing protein 1 OS=Homo sapiens GN=STUB1 PE=1 SV=2	,Q9UNE7	34834	0.568	0.274	3.243	0.582	5.62	0.826	59549.3	0.07	2.89066e+06	1.34	891368	0.96	5.00977e+06	0.67	104767	0.11
585	EMLQQSK	432.218	2			28.7	1	1	401	407	0	-0.0008	8 : Heat shock protein HSP 90-alpha OS=Homo sapiens GN=HSP90AA1 PE=1 SV=5	,P07900	84607	-9999	NAN	0.678	0.458	0.353	0.711	0	0	599221	0.05	884012	0.35	311966	0.34	27029.4	0.61
586	IRTSPTFR	529.262	2	Phospho (ST)	IRTS[Phospho (ST)]PTFR	27.01	2	1	40	47	1	-0.0028	713 : 60S ribosomal protein L23a OS=Homo sapiens GN=RPL23A PE=1 SV=1	,P62750	17684	0.65	0.19	9.943	0.931	13.076	0.964	1.94203e+06	0.02	2.15206e+06	0.05	216436	0.11	2830080	0.06	2.9887e+06	0.04
587	ADAETLR	388.2	2			26.18	1	1	19	25	0	-0.0014	835 : Annexin A5 OS=Homo sapiens GN=ANXA5 PE=1 SV=2	,P08758	35914	0.434	0.425	0.695	0.445	0.904	0.182	69650.5	0.16	98870	0.57	142169	0.14	128453	0.11	160628	0.11
588	RSSPVPPVPER	650.823	2	Phospho (ST)	RSS[Phospho (ST)]PVPPVPER	30.81	3	2	923	933	1	-0.0026	212 : Protein FAM83H OS=Homo sapiens GN=FAM83H PE=1 SV=2	,Q6ZRV2	127023	0.243	0.688	8.813	0.913	10.317	0.941	2.23969e+06	0.03	187099	0.22	21229.1	0.8	219029	0.07	9219609	0.1
589	RRTASPPPPPK	455.214	3	2 Phospho (ST)	RRT[Phospho (ST)]AS[Phospho (ST)]PPPPPK	36.52	4	3	612	622	2	-0.0006	43 : Serine/arginine repetitive matrix protein 1 OS=Homo sapiens GN=SRRM1 PE=1 SV=2	,Q8IYB3	102274	0.565	0.274	0.799	0.354	0.712	0.34	785955	0.9	17732362	0.04	22206706	0.07	15816997	0.02	1390335	0.15
590	DTLRTPPR	518.251	2	Phospho (ST)	DTLRT[Phospho (ST)]PPR	25.35	2	2	1204	1211	1	-0.0027	19 : Serine/arginine repetitive matrix protein 2 OS=Homo sapiens GN=SRRM2 PE=1 SV=2	,Q9UQ35	299438	0.724	0.127	4.453	0.724	2.006	0.354	1.50865e+06	0.02	751642	0.06	168809	0.7	338568	0.85	2083447	0.09
591	SSDSDLSPPR	570.73	2	Phospho (ST)	SSDSDLS[Phospho (ST)]PPR	26.83	1	1	385	394	0	-0.0032	206 : BUD13 homolog OS=Homo sapiens GN=BUD13 PE=1 SV=1	,Q9BRD0	70478	0.228	0.706	0.372	0.75	0.776	0.289	38406.7	0.47	312236	0.59	839048	1.3	651360	0.38	168456	0.24
592	CMEIFGPR	484.72	2	Oxidation (M)	CM[Oxidation (M)]EIFGPR	35.07	1	1	213	220	0	-0.0007	1569 : Gap junction beta-4 protein OS=Homo sapiens GN=GJB4 PE=1 SV=1	,Q9NTQ9	30399	0.648	0.19	21.571	0.988	22.06	0.99	2.1e+06	0.47	4.99356e+06	0.48	231496	0.12	5106898	0.51	3238967	0.57
593	RDSSESQLASTESDKPTTGR	744.664	3	Phospho (ST)	RDSSESQLAST[Phospho (ST)]ESDKPTTGR	41.36	2	2	64	83	1	0.0008	646 : Uncharacterized protein C18orf25 OS=Homo sapiens GN=C18orf25 PE=1 SV=2	,Q96B23	43298	0.766	0.088	11.046	0.945	6.527	0.864	102231	0.13	415104	0.3	37580.9	0.63	245285	0.14	133393	0.64
594	RDSPLQGSGQQNSQAGQR	665.299	3	Phospho (ST)	RDSPLQGS[Phospho (ST)]GQQNSQAGQR	38.38	1	1	637	654	1	-0.0007	509 : Mitogen-activated protein kinase kinase kinase kinase 4 OS=Homo sapiens GN=MAP4K4 PE=1 SV=2	,O95819	142013	2.44	0.565	9.8	0.93	8.862	0.922	78311.6	0.66	295293	0.04	30131.2	0.22	267011	0.08	32096.1	0.67
595	YMNSDTTSPELR	755.299	2	Oxidation (M); Phospho (ST)	YM[Oxidation (M)]NSDTTS[Phospho (ST)]PELR	46.67	1	1	1105	1116	0	-0.0018	1531 : Paired amphipathic helix protein Sin3a OS=Homo sapiens GN=SIN3A PE=1 SV=2	,Q96ST3	145085	0.352	0.528	0.328	0.796	1.05	0.08	70834.2	0.51	149284	0.15	455536	0.89	478539	1.03	201276	0.17
596	HQASDSENEEPPKPR	600.923	3	Phospho (ST)	HQASDS[Phospho (ST)]ENEEPPKPR	49.47	9	3	193	207	0	-0.0002	30 : Protein IWS1 homolog OS=Homo sapiens GN=IWS1 PE=1 SV=2	,Q96ST2	91899	3.248	0.688	3.255	0.582	1.294	0.064	552367	0.7	3.87875e+06	0.76	1.19175e+06	0.34	1.54262e+06	1	170066	0.29
597	SSSISEEKGDSDDEKPR	649.272	3	Phospho (ST)	SSSISEEKGDS[Phospho (ST)]DDEKPR	37.42	9	3	206	222	1	-0.0012	250 : Apoptotic chromatin condensation inducer in the nucleus OS=Homo sapiens GN=ACIN1 PE=1 SV=1	,Q9UKV3	151797	1.408	0.281	1.832	0.228	1.438	0.135	1.3647e+06	0.34	5.79408e+06	0.68	3.16308e+06	1.2	4547703	0.51	969020	0.08
598	VGSEIER	395.208	2			26.2	1	1	430	436	0	-0.0015	23 : Heterogeneous nuclear ribonucleoprotein M OS=Homo sapiens GN=HNRNPM PE=1 SV=3	,P52272	77464	0.179	0.785	0.636	0.497	0.271	0.803	348784	0.95	66525.6	0.43	104524	0.1	28300.2	0.28	1.95267e+06	0.7
599	KEAESSPFVER	426.881	3			25.71	1	1	547	557	1	-0.004	31 : Endoplasmin OS=Homo sapiens GN=HSP90B1 PE=1 SV=1	,P14625	92411	9999	NAN	0.384	0.737	0.303	0.766	20181	0.49	26677.8	0.71	69389	0.82	20993.4	0.3	0	0
600	MGPGATAGGAEK	523.75	2			24.85	2	1	176	187	0	-0.0002	88 : Ras-related protein Rab-1A OS=Homo sapiens GN=RAB1A PE=1 SV=3	,P62820	22663	1.204	0.19	0.315	0.806	0.518	0.528	12421.4	0.67	35659	0.3	113297	0.23	58666.1	0.17	10317.4	0.32
601	KGTTPPRSPEASPK	806.86	2	2 Phospho (ST)	KGTT[Phospho (ST)]PPRS[Phospho (ST)]PEASPK	25.41	1	1	458	471	2	-0.0005	1274 : Junctophilin-1 OS=Homo sapiens GN=JPH1 PE=1 SV=2	,Q9HDC5	71642	-9999	NAN	0.57	0.559	0.515	0.535	0	0	74392.5	0.07	130528	0.02	67250.8	0.06	55647.4	0.16
602	KMEESDEEAVQAK	795.323	2	Oxidation (M); Phospho (ST)	KM[Oxidation (M)]EES[Phospho (ST)]DEEAVQAK	49.72	9	3	688	700	1	-0.0007	196 : Lysine-specific demethylase 2A OS=Homo sapiens GN=KDM2A PE=1 SV=3	,Q9Y2K7	132708	3.802	0.742	0.592	0.535	0.247	0.829	605806	0.33	239295	0.01	404313	0.13	99730.7	0.4	159331	0.04
603	KDDVFNSIQSAGK	496.892	3	Phospho (ST)	KDDVFNS[Phospho (ST)]IQSAGK	25.21	1	1	1932	1944	1	-0.0132	1489 : Xin actin-binding repeat-containing protein 2 OS=Homo sapiens GN=XIRP2 PE=2 SV=2	,A4UGR9	382063	-9999	NAN	0.401	0.72	0.55	0.497	0	0	78179.3	0.41	194867	0.11	107085	0.09	21173	0.17
604	SHSPSASQSGSQLR	754.828	2	Phospho (ST)	SHS[Phospho (ST)]PSASQSGSQLR	50.16	7	2	1591	1604	0	-0.0009	1016 : LIM domain only protein 7 OS=Homo sapiens GN=LMO7 PE=1 SV=2	,Q8WWI1	192590	0.665	0.174	0.595	0.535	0.498	0.553	321523	0.65	65024.2	0.06	109245	0.14	54409.1	0.4	483788	0.03
605	EREVDEDSEPER	785.307	2	Phospho (ST)	EREVDEDS[Phospho (ST)]EPER	47.55	15	3	75	86	1	0	903 : U4/U6.U5 tri-snRNP-associated protein 2 OS=Homo sapiens GN=USP39 PE=1 SV=2	,Q53GS9	65340	16.091	0.976	1.079	0.151	0.728	0.326	233340	0.29	1097877	0.48	1017520	0.16	741181	0.32	14501	0.18
606	SSSISEEKGDSDDEKPR	973.403	2	Phospho (ST)	SSSISEEKGDS[Phospho (ST)]DDEKPR	75.92	13	2	206	222	1	-0.0014	250 : Apoptotic chromatin condensation inducer in the nucleus OS=Homo sapiens GN=ACIN1 PE=1 SV=1	,Q9UKV3	151797	1.501	0.318	0.638	0.491	0.153	0.927	171499	0.43	315785	0.7	494983	0.65	75652.9	0.59	114227	0.02
607	NNTAAETEDDESDGEDR	974.339	2	Phospho (ST)	NNTAAETEDDES[Phospho (ST)]DGEDR	94.08	21	3	2661	2677	0	-0.0011	437 : Nipped-B-like protein OS=Homo sapiens GN=NIPBL PE=1 SV=2	,Q6KC79	315854	9999	NAN	0.709	0.431	0.501	0.547	24191.4	0.7	136647	0.12	192829	0.49	96574.2	0.05	0	0
608	AKSPTPSPSPPR	731.282	2	3 Phospho (ST)	AKS[Phospho (ST)]PT[Phospho (ST)]PS[Phospho (ST)]PSPPR	35.54	9	3	789	800	1	-0.0007	43 : Serine/arginine repetitive matrix protein 1 OS=Homo sapiens GN=SRRM1 PE=1 SV=2	,Q8IYB3	102274	0.071	0.95	0.972	0.221	0.705	0.347	29468.7	0.79	1495871	0.2	1.5385e+06	0.69	1.08483e+06	0.66	417534	0.13
609	ASPSSPGRQDSDEDDGPQR	1040.91	2	Phospho (ST)	ASPSSPGRQDS[Phospho (ST)]DEDDGPQR	39.21	4	1	102	120	1	-0.001	513 : Tight junction protein ZO-3 OS=Homo sapiens GN=TJP3 PE=1 SV=2	,O95049	102738	NAN	NAN	0.88	0.289	0.599	0.445	0	0	18251	0.14	20742.2	0.17	12419	0.22	0	0
610	DKEVSDDEAEEKEDK	923.367	2	Phospho (ST)	DKEVS[Phospho (ST)]DDEAEEKEDK	67.14	14	3	227	241	2	-0.0005	8 : Heat shock protein HSP 90-alpha OS=Homo sapiens GN=HSP90AA1 PE=1 SV=5	,P07900	84607	NAN	NAN	0.741	0.404	0.355	0.706	0	0	114666	0.5	154664	0.57	54959.9	0.51	0	0
611	RSESLSPR	506.235	2	Phospho (ST)	RS[Phospho (ST)]ESLSPR	36.93	2	1	877	884	1	0	269 : SFRS2-interacting protein OS=Homo sapiens GN=SFRS2IP PE=1 SV=2	,Q99590	164551	1.284	0.228	0.371	0.75	0.368	0.692	352375	0.75	682642	0.29	1.83917e+06	0.1	676412	0.06	274498	0.06
612	AGLGSPERPPK	594.791	2	Phospho (ST)	AGLGS[Phospho (ST)]PERPPK	39.5	8	4	54	64	0	-0.0037	100 : Coiled-coil domain-containing protein 86 OS=Homo sapiens GN=CCDC86 PE=1 SV=1	,Q9H6F5	40211	0.643	0.197	24.679	0.992	21.856	0.989	1.66547e+06	0.02	2891796	0.03	117175	0.67	2.56094e+06	0.52	2589825	0.05
613	ESSPIPSPTSDRK	740.837	2	Phospho (ST)	ESSPIPS[Phospho (ST)]PTSDRK	27.77	2	1	2163	2175	1	-0.0016	1087 : Spectrin beta chain, brain 1 OS=Homo sapiens GN=SPTBN1 PE=1 SV=2	,Q01082	274439	0.29	0.616	-9999	NAN	3.084	0.599	353210	0.27	0	0	114825	0.07	354152	0.99	1.21728e+06	0.35
614	GDDDEESDEEAVKK	823.308	2	Phospho (ST)	GDDDEES[Phospho (ST)]DEEAVKK	47.95	7	2	613	626	1	0.0002	457 : U4/U6 small nuclear ribonucleoprotein Prp3 OS=Homo sapiens GN=PRPF3 PE=1 SV=2	,O43395	77481	9999	NAN	0.478	0.648	0.357	0.706	72687.4	0.22	1.00112e+06	0.28	2.09286e+06	0.27	747992	0.29	0	0
615	GEIKDSSPSSSPSPK	791.854	2	Phospho (ST)	GEIKDSSPS[Phospho (ST)]SSPSPK	55.53	5	2	333	347	1	-0.001	627 : Rab11 family-interacting protein 1 OS=Homo sapiens GN=RAB11FIP1 PE=1 SV=2	,Q6WKZ4	137111	0.418	0.438	10.503	0.939	26.123	0.993	158097	0.43	138481	0.03	13184.8	0.36	344430	0.07	378540	0.63
616	KAAESSSDSSDSDSSEDDEAPSKPAGTTK	1016.06	3	2 Phospho (ST)	KAAESSSDSSDS[Phospho (ST)]DS[Phospho (ST)]SEDDEAPSKPAGTTK	40.1	4	2	357	385	1	-0.0007	52 : Nucleolar phosphoprotein p130 OS=Homo sapiens GN=NOLC1 PE=1 SV=2	,Q14978	73560	9999	NAN	1.039	0.174	1.371	0.103	102940	0.68	82813.6	0.2	79704	0.58	109298	0.18	0	0
617	SDSEGSDYTPGKK	725.79	2	Phospho (ST)	S[Phospho (ST)]DSEGSDYTPGKK	26.6	3	1	103	115	1	0.001	1198 : Chromodomain-helicase-DNA-binding protein 4 OS=Homo sapiens GN=CHD4 PE=1 SV=1	,Q14839	217853	0.334	0.553	0.447	0.678	0.535	0.51	20184.5	0.47	60672.8	0.29	135692	0.3	72595.7	0.08	60480.9	0.37
618	LSGSSEDEEDSGKGEPTAK	668.275	3	Phospho (ST)	LSGSSEDEEDS[Phospho (ST)]GKGEPTAK	26.69	1	1	329	347	1	-0.0012	803 : HIRA-interacting protein 3 OS=Homo sapiens GN=HIRIP3 PE=1 SV=3	,Q9BW71	61920	9999	NAN	0.614	0.516	6.01	0.844	151200	0.82	79474.7	0.7	129499	0.73	778282	0.84	0	0
619	SDSEGSDYTPGKK	725.791	2	Phospho (ST)	SDS[Phospho (ST)]EGSDYTPGKK	28.08	2	2	103	115	1	0.0003	1198 : Chromodomain-helicase-DNA-binding protein 4 OS=Homo sapiens GN=CHD4 PE=1 SV=1	,Q14839	217853	0.489	0.354	0.626	0.503	0.517	0.528	32909.9	0.64	76216.9	0.11	121798	0.35	63019.3	0.26	67258.8	0.47
620	DEDEKQDSDSESEDDGPTAR	768.947	3	Phospho (ST)	DEDEKQDSDSES[Phospho (ST)]EDDGPTAR	40.38	2	1	225	244	1	-0.0005	342 : Protein SDA1 homolog OS=Homo sapiens GN=SDAD1 PE=1 SV=2	,Q9NVU7	79812	9999	NAN	1.492	0.08	0.733	0.326	7308.56	0.33	67842.8	0.59	45459.3	0.55	33340.2	0.15	0	0
621	KDSDSGSDSDSDQENAASGSNASGSESDQDER	1105.4	3	Phospho (ST)	KDSDSGSDS[Phospho (ST)]DSDQENAASGSNASGSESDQDER	93.35	5	2	19	50	1	-0.0001	220 : RNA polymerase-associated protein LEO1 OS=Homo sapiens GN=LEO1 PE=1 SV=1	,Q8WVC0	75359	NAN	NAN	0.601	0.528	0.264	0.81	0	0	16965.3	0.24	28241.7	0.24	7459.79	0.53	0	0
622	SIVFHR	379.718	2			22.97	1	1	135	140	0	-0.0018	447 : GTP-binding nuclear protein Ran OS=Homo sapiens GN=RAN PE=1 SV=3	,P62826	24408	1.558	0.34	1.056	0.166	0.815	0.259	50528.4	0.08	142130	0.38	134564	0.61	109605	0.73	32441.2	0.18
623	ISSSSFSR	435.718	2			36.37	7	4	33	40	0	-0.0026	1 : Keratin, type II cytoskeletal 8 OS=Homo sapiens GN=KRT8 PE=1 SV=7	,P05787	53671	1.355	0.259	0.616	0.516	0.663	0.383	902352	0.05	837087	0.62	1359692	0.57	901989	0.05	665747	0.09
624	LSGSSEDEEDSGKGEPTAK	1001.91	2	Phospho (ST)	LSGSSEDEEDS[Phospho (ST)]GKGEPTAK	60.84	12	3	329	347	1	-0.0002	803 : HIRA-interacting protein 3 OS=Homo sapiens GN=HIRIP3 PE=1 SV=3	,Q9BW71	61920	NAN	NAN	1.704	0.174	1.437	0.135	0	0	46522.6	0.39	27294.7	0.03	39210.8	0.08	0	0
625	GEIKDSSPSSSPSPK	791.853	2	Phospho (ST)	GEIKDSS[Phospho (ST)]PSSSPSPK	40.89	1	1	333	347	1	-0.0011	627 : Rab11 family-interacting protein 1 OS=Homo sapiens GN=RAB11FIP1 PE=1 SV=2	,Q6WKZ4	137111	0.424	0.431	10.958	0.944	21.599	0.989	160533	0.44	138637	0.03	12651.6	0.46	273266	0.29	378691	0.63
626	RDSPLQGSGQQNSQAGQR	665.299	3	Phospho (ST)	RDS[Phospho (ST)]PLQGSGQQNSQAGQR	59.01	4	3	637	654	1	-0.0012	509 : Mitogen-activated protein kinase kinase kinase kinase 4 OS=Homo sapiens GN=MAP4K4 PE=1 SV=2	,O95819	142013	0.893	0	9.806	0.93	8.945	0.923	44963.8	0.22	295431	0.04	30128.9	0.22	269499	0.07	50354.4	0.32
627	RRSFSISPSR	424.878	3	Phospho (ST)	RRS[Phospho (ST)]FSISPSR	27.44	1	1	1946	1955	2	-0.0023	537 : SON protein OS=Homo sapiens GN=SON PE=1 SV=3	,P18583	263680	0.468	0.383	1.348	0.008	3.485	0.658	73423.6	0.25	34294.4	0.9	25434.7	0.75	88651.4	0.7	156867	0.5
628	KDSDSGSDSDSDQENAASGSNASGSESDQDER	1105.4	3	Phospho (ST)	KDSDSGSDSDS[Phospho (ST)]DQENAASGSNASGSESDQDER	79.81	1	1	19	50	1	-0.0005	220 : RNA polymerase-associated protein LEO1 OS=Homo sapiens GN=LEO1 PE=1 SV=1	,Q8WVC0	75359	NAN	NAN	0.601	0.528	0.371	0.688	0	0	16189.7	0.39	26916.9	0.15	9976.04	0.31	0	0
629	HMDPPPAPVQDRSPSPR	660.63	3	Oxidation (M); Phospho (ST)	HM[Oxidation (M)]DPPPAPVQDRS[Phospho (ST)]PSPR	31.33	2	2	2197	2213	1	0.0001	5 : Microtubule-associated protein 1B OS=Homo sapiens GN=MAP1B PE=1 SV=1	,P46821	270454	2.123	0.503	12.823	0.96	6.086	0.847	2185029	0.06	1945716	0.24	151733	0.62	923468	0.36	1.02928e+06	0.14
630	KLTSDEEGEPSGK	728.811	2	Phospho (ST)	KLTS[Phospho (ST)]DEEGEPSGK	48.51	22	4	627	639	1	-0.0004	220 : RNA polymerase-associated protein LEO1 OS=Homo sapiens GN=LEO1 PE=1 SV=1	,Q8WVC0	75359	2.525	0.582	1.399	0.04	0.581	0.465	195902	0.04	1.79148e+06	0.05	1.28018e+06	0.41	744241	0.45	77577.2	0.01
631	TKPTQAAGPSSPQKPPTPEETK	813.038	3	2 Phospho (ST)	TKPTQAAGPSS[Phospho (ST)]PQKPPT[Phospho (ST)]PEETK	32.43	2	2	437	458	0	0.0003	293 : DNA repair protein XRCC1 OS=Homo sapiens GN=XRCC1 PE=1 SV=1	,P18887	69483	0.635	0.205	0.954	0.236	1.006	0.111	825966	0.05	5.72775e+06	0.04	6.00595e+06	0.05	6.03904e+06	0.05	1.30039e+06	0.07
632	HQASDSENEEPPKPR	940.864	2	2 Phospho (ST)	HQAS[Phospho (ST)]DS[Phospho (ST)]ENEEPPKPR	39.47	4	2	193	207	0	0.0001	30 : Protein IWS1 homolog OS=Homo sapiens GN=IWS1 PE=1 SV=2	,Q96ST2	91899	NAN	NAN	1.761	0.197	3.629	0.673	0	0	24931.5	0.3	14158.1	0.46	51376	0.5	0	0
633	HQASDSENEEPPKPR	600.923	3	Phospho (ST)	HQAS[Phospho (ST)]DSENEEPPKPR	33.83	6	2	193	207	0	-0.0002	30 : Protein IWS1 homolog OS=Homo sapiens GN=IWS1 PE=1 SV=2	,Q96ST2	91899	3.171	0.678	5.664	0.81	2.616	0.51	547183	0.7	3.40026e+06	0.45	600301	0.67	1.57046e+06	0.9	172577	0.03
634	VVPEDGSPEKR	646.797	2	Phospho (ST)	VVPEDGS[Phospho (ST)]PEKR	39.81	6	3	531	541	1	-0.0006	1194 : Splicing factor, arginine/serine-rich 17A OS=Homo sapiens GN=SFRS17A PE=1 SV=2	,Q02040	80686	0.361	0.516	3.675	0.642	2.374	0.458	256002	0.26	1.02576e+06	0.01	279098	0.04	662482	0.2	710004	0.05
635	RDSPLQGSGQQNSQAGQR	997.445	2	Phospho (ST)	RDS[Phospho (ST)]PLQGSGQQNSQAGQR	82.76	5	2	637	654	1	-0.0003	509 : Mitogen-activated protein kinase kinase kinase kinase 4 OS=Homo sapiens GN=MAP4K4 PE=1 SV=2	,O95819	142013	0.596	0.243	9.821	0.93	7.665	0.897	6688.1	0.7	71104.9	0.14	7240.13	0.57	55492.1	0.1	11227.5	0.35
636	FLEQQNK	453.733	2			35.56	10	4	111	117	0	-0.0001	1 : Keratin, type II cytoskeletal 8 OS=Homo sapiens GN=KRT8 PE=1 SV=7	,P05787	53671	0.666	0.174	0.709	0.431	0.374	0.688	981210	0.03	2303333	0.03	3.24962e+06	0.01	1.21473e+06	0.09	1473189	0.15
637	DSDDDSSDDEQEKKPEAPK	765.612	3	2 Phospho (ST)	DSDDDS[Phospho (ST)]S[Phospho (ST)]DDEQEKKPEAPK	23.65	2	1	407	425	1	-0.0011	170 : Splicing factor 3B subunit 2 OS=Homo sapiens GN=SF3B2 PE=1 SV=1	,Q13435	97596	NAN	NAN	0.864	0.303	0.91	0.182	0	0	125237	0.29	144955	0.62	131876	0.07	0	0
638	HELSPPQKR	586.284	2	Phospho (ST)	HELS[Phospho (ST)]PPQKR	27.74	1	1	71	79	1	-0.0011	518 : Serrate RNA effector molecule homolog OS=Homo sapiens GN=SRRT PE=1 SV=1	,Q9BXP5	100604	0.741	0.111	39.256	0.998	4.323	0.742	615176	0.67	664801	0.14	16934.9	0.76	73216.6	0.87	830101	0.36
639	RFDDAVVQSDMK	476.225	3	Oxidation (M)	RFDDAVVQSDM[Oxidation (M)]K	38.12	2	1	77	88	1	-0.0036	14 : Heat shock cognate 71 kDa protein OS=Homo sapiens GN=HSPA8 PE=1 SV=1	,P11142	70854	1.183	0.174	4.735	0.75	6.298	0.856	110420	0.05	69459.8	0.28	14668.2	0.39	92381.6	0.23	93369.4	0.29
640	RSEDESETEDEEEKSQEDQEQK	948.679	3	2 Phospho (ST)	RSEDES[Phospho (ST)]ET[Phospho (ST)]EDEEEKSQEDQEQK	31.35	2	1	667	688	2	-0.0016	742 : DNA replication licensing factor MCM3 OS=Homo sapiens GN=MCM3 PE=1 SV=3	,P25205	90924	9999	NAN	0.398	0.724	0.64	0.411	171816	0.15	214079	0.56	537771	0.26	344004	0.26	0	0
641	KNSSTDQGSDEEGSLQK	945.391	2	Phospho (ST)	KNSSTDQGS[Phospho (ST)]DEEGSLQK	86.02	16	3	1060	1076	1	-0.001	664 : General transcription factor 3C polypeptide 1 OS=Homo sapiens GN=GTF3C1 PE=1 SV=4	,Q12789	238725	1.392	0.274	0.667	0.465	0.683	0.369	44391.6	0.54	171594	0.24	257084	0.41	175628	0.27	31898.6	0.14
642	AKSPTPSPSPPR	731.283	2	3 Phospho (ST)	AKSPT[Phospho (ST)]PS[Phospho (ST)]PS[Phospho (ST)]PPR	30.79	4	4	789	800	1	0	43 : Serine/arginine repetitive matrix protein 1 OS=Homo sapiens GN=SRRM1 PE=1 SV=2	,Q8IYB3	102274	0.137	0.853	0.934	0.251	1.078	0.064	27709.8	0.87	1.32274e+06	0.71	1.4158e+06	1.12	1.52654e+06	0.39	202185	0.99
643	NTTIPTK	387.721	2			25.21	1	1	417	423	0	-0.0012	14 : Heat shock cognate 71 kDa protein OS=Homo sapiens GN=HSPA8 PE=1 SV=1	,P11142	70854	0.507	0.333	0.618	0.51	0.416	0.637	37461.2	0.67	422376	0.04	683547	0.04	284625	0.07	73834.8	0.66
644	VKYETELAMR	419.215	3	Oxidation (M)	VKYETELAM[Oxidation (M)]R	26.76	2	1	166	175	1	-0.0035	12 : Keratin, type I cytoskeletal 18 OS=Homo sapiens GN=KRT18 PE=1 SV=2	,P05783	48029	8.124	0.915	-9999	NAN	-9999	NAN	187521	0.13	0	0	16469.7	0.04	0	0	23082.4	1.29
645	GEIKDSSPSSSPSPK	791.853	2	Phospho (ST)	GEIKDSSPSS[Phospho (ST)]SPSPK	51.45	1	1	333	347	1	-0.0013	627 : Rab11 family-interacting protein 1 OS=Homo sapiens GN=RAB11FIP1 PE=1 SV=2	,Q6WKZ4	137111	0.312	0.582	9999	NAN	9999	NAN	113214	0.66	114191	0.27	0	0	344486	0.07	362657	0.63
646	RGSPVPPVPER	635.817	2	Phospho (ST)	RGS[Phospho (ST)]PVPPVPER	38.8	10	2	912	922	1	-0.0028	212 : Protein FAM83H OS=Homo sapiens GN=FAM83H PE=1 SV=2	,Q6ZRV2	127023	0.252	0.673	10.016	0.933	13.017	0.964	1035648	0.01	624072	0.14	62305.4	0.23	811032	0.09	4.10465e+06	0.61
647	AKSPTPSPSPPR	691.299	2	2 Phospho (ST)	AKS[Phospho (ST)]PT[Phospho (ST)]PSPSPPR	31.9	4	2	789	800	1	-0.0003	43 : Serine/arginine repetitive matrix protein 1 OS=Homo sapiens GN=SRRM1 PE=1 SV=2	,Q8IYB3	102274	0.877	0.008	0.942	0.243	0.899	0.19	1453762	0.93	8857633	0.21	9398055	0.39	8447495	0.3	1.65815e+06	0.28
648	VQEHEDSGDSEVENEAK	991.385	2	Phospho (ST)	VQEHEDS[Phospho (ST)]GDSEVENEAK	81.43	12	5	115	131	0	0.0002	68 : U3 small nucleolar RNA-associated protein 18 homolog OS=Homo sapiens GN=UTP18 PE=1 SV=3	,Q9Y5J1	61964	1.823	0.425	0.655	0.478	0.828	0.243	186421	0.21	606934	0.37	926614	0.09	767449	0.11	102271	0.34
649	SPADPTDLGGQTSPRR	867.893	2	Phospho (ST)	SPADPTDLGGQTS[Phospho (ST)]PRR	29.59	1	1	551	566	1	-0.003	1547 : Vinexin OS=Homo sapiens GN=SORBS3 PE=1 SV=1	,O60504	75283	0.426	0.431	7.93	0.895	9.377	0.93	23668.9	0.31	116776	0.35	14726.1	0.61	138082	0.4	55595.4	0.14
650	KAAVLSDSEDEEKASAK	619.954	3	Phospho (ST)	KAAVLSDS[Phospho (ST)]EDEEKASAK	70.33	12	5	393	409	2	-0.0014	30 : Protein IWS1 homolog OS=Homo sapiens GN=IWS1 PE=1 SV=2	,Q96ST2	91899	1.18	0.174	1.08	0.151	1.323	0.08	658485	0.04	671078	0.04	621391	0.13	822166	0.26	558166	0.1
651	SPSPSSPAAVNHHSSSDISPVSNESTSSSPGK	1067.8	3	Phospho (ST)	SPSPSSPAAVNHHSSSDIS[Phospho (ST)]PVSNESTSSSPGK	29.61	1	1	247	278	0	-0.0034	708 : Peroxisomal membrane protein PEX14 OS=Homo sapiens GN=PEX14 PE=1 SV=1	,O75381	41212	0.357	0.522	NAN	NAN	NAN	NAN	12612.3	0.76	0	0	0	0	0	0	35293.6	0.44
652	KAAESSSDSSDSDSSEDDEAPSKPAGTTK	1016.06	3	2 Phospho (ST)	KAAESSSDSSDSDS[Phospho (ST)]S[Phospho (ST)]EDDEAPSKPAGTTK	37.03	8	3	357	385	1	-0.0015	52 : Nucleolar phosphoprotein p130 OS=Homo sapiens GN=NOLC1 PE=1 SV=2	,Q14978	73560	9999	NAN	0.576	0.553	0.95	0.151	102216	0.68	67115.2	0.42	116553	0.35	110700	0.16	0	0
653	KALAAAGYDVEK	618.334	2			44.98	1	1	64	75	1	-0.0014	102 : Histone H1.4 OS=Homo sapiens GN=HIST1H1E PE=1 SV=2	,P10412	21852	0.942	0.04	-9999	NAN	12.771	0.962	69541.7	0.08	0	0	11016.5	0.57	140686	0.72	73851.4	0.21
654	KAAESSSDSSDSDSSEDDEAPSKPAGTTK	1016.06	3	2 Phospho (ST)	KAAESSSDSS[Phospho (ST)]DS[Phospho (ST)]DSSEDDEAPSKPAGTTK	41.27	5	2	357	385	1	-0.0012	52 : Nucleolar phosphoprotein p130 OS=Homo sapiens GN=NOLC1 PE=1 SV=2	,Q14978	73560	9999	NAN	0.577	0.553	0.933	0.166	95897.6	0.73	67654	0.42	117273	0.33	109468	0.19	0	0
655	DSDDDSSDDEQEKKPEAPK	1147.91	2	2 Phospho (ST)	DSDDDS[Phospho (ST)]S[Phospho (ST)]DDEQEKKPEAPK	30.39	1	1	407	425	1	-0.0001	170 : Splicing factor 3B subunit 2 OS=Homo sapiens GN=SF3B2 PE=1 SV=1	,Q13435	97596	NAN	NAN	0.403	0.72	0.435	0.616	0	0	16811.9	0.36	41734.8	0.3	18164.1	0.04	0	0
656	ATGAALTPTEER	648.794	2	Phospho (ST)	ATGAALT[Phospho (ST)]PTEER	54.21	4	3	1340	1351	0	-0.0023	179 : Myosin-IXb OS=Homo sapiens GN=MYO9B PE=1 SV=2	,Q13459	243406	1.917	0.451	3.445	0.61	3.927	0.706	114632	0.08	381294	0.38	110668	0.3	434583	0.48	59800.9	0.25
657	SSPATADKR	466.743	2			25.7	2	1	1241	1249	1	-0.0006	1387 : Protein Shroom3 OS=Homo sapiens GN=SHROOM3 PE=1 SV=1	,Q8TF72	216528	-9999	NAN	0.552	0.576	0.53	0.516	0	0	26720.1	0.04	48375.2	0.06	25650.5	0.06	6462.54	0.45
658	SSSPYSKSPVSK	667.305	2	Phospho (ST)	SSSPYSKS[Phospho (ST)]PVSK	31.35	3	2	146	157	1	-0.0012	63 : Bcl-2-associated transcription factor 1 OS=Homo sapiens GN=BCLAF1 PE=1 SV=2	,Q9NYF8	106059	0.798	0.064	2.733	0.484	3.518	0.658	3.11731e+06	0.39	178056	0.06	65151.2	0.09	229227	0.03	3904442	0.05
659	AQGSDEDKLQNSDDDEK	987.384	2	Phospho (ST)	AQGSDEDKLQNS[Phospho (ST)]DDDEK	87.02	18	3	168	184	1	-0.0002	220 : RNA polymerase-associated protein LEO1 OS=Homo sapiens GN=LEO1 PE=1 SV=1	,Q8WVC0	75359	0.135	0.856	0.843	0.318	0.43	0.621	14407.8	0.69	243007	0.07	288167	0.31	123812	0.47	106640	0.12
660	AASPESASSTPESLQAR	884.891	2	Phospho (ST)	AASPESASST[Phospho (ST)]PESLQAR	39.24	2	1	395	411	0	-0.0004	1567 : Centromere protein T OS=Homo sapiens GN=CENPT PE=1 SV=2	,Q96BT3	60386	0.373	0.497	18.869	0.984	-9999	NAN	29439.5	0.28	174159	0.25	9229.99	0.15	0	0	78899	0.14
661	RESDESGESAPDEGGEGAR	1007.88	2	Phospho (ST)	RES[Phospho (ST)]DESGESAPDEGGEGAR	111.26	18	3	733	751	1	0.0015	813 : Autophagy-related protein 9A OS=Homo sapiens GN=ATG9A PE=1 SV=2	,Q7Z3C6	94406	9999	NAN	0.472	0.653	0.552	0.491	24549.1	0.36	55130.3	0.07	116735	0.31	64473.9	0.16	0	0
662	RDSPLQGSGQQNSQAGQR	997.445	2	Phospho (ST)	RDSPLQGS[Phospho (ST)]GQQNSQAGQR	52	1	1	637	654	1	-0.0003	509 : Mitogen-activated protein kinase kinase kinase kinase 4 OS=Homo sapiens GN=MAP4K4 PE=1 SV=2	,O95819	142013	0.512	0.333	7.51	0.884	5.996	0.844	6687.44	0.7	54370.9	0.41	7240.12	0.57	43414.7	0.27	13073	0.65
663	IDENSDKEMEVEESPEKIK	782.341	3	Oxidation (M); Phospho (ST)	IDENSDKEM[Oxidation (M)]EVEES[Phospho (ST)]PEKIK	27.94	2	1	495	513	2	-0.002	255 : Formin-binding protein 4 OS=Homo sapiens GN=FNBP4 PE=1 SV=2	,Q8N3X1	110181	1.692	0.383	3.521	0.621	1.124	0.032	650003	0.07	534021	0.47	151656	1.25	170450	0.71	384162	0.2
664	GVPEKSPVLEK	631.822	2	Phospho (ST)	GVPEKS[Phospho (ST)]PVLEK	37.72	4	3	172	182	1	0.0006	373 : Ladinin-1 OS=Homo sapiens GN=LAD1 PE=1 SV=2	,O00515	57097	1.221	0.197	11.278	0.946	13.521	0.967	1.96322e+06	0.01	345207	0.3	30609.8	0.04	413885	0.55	1.608e+06	0.41
665	FDHESSPGTDEDK	772.283	2	Phospho (ST)	FDHESSPGT[Phospho (ST)]DEDK	53.26	12	3	740	752	0	-0.0006	625 : Peptidyl-prolyl cis-trans isomerase G OS=Homo sapiens GN=PPIG PE=1 SV=2	,Q13427	88564	9999	NAN	0.273	0.847	0.597	0.451	24930.1	0.27	42383.4	0.07	155094	0.24	92529.9	0.06	0	0
666	SEDESETEDEEEKSQEDQEQK	869.991	3	Phospho (ST)	SEDESETEDEEEKS[Phospho (ST)]QEDQEQK	36.27	2	1	668	688	1	-0.0006	742 : DNA replication licensing factor MCM3 OS=Homo sapiens GN=MCM3 PE=1 SV=3	,P25205	90924	9999	NAN	1.866	0.243	1.901	0.326	25704.3	0.16	171856	0.52	92104.1	0.26	175115	0.07	0	0
667	EDGNEEDKENQGDETQGQQPPQR	876.706	3			38.89	7	2	257	279	1	-0.0008	861 : Nuclease-sensitive element-binding protein 1 OS=Homo sapiens GN=YBX1 PE=1 SV=3	,P67809	35903	0.234	0.702	1.312	0.008	1.998	0.354	37999.2	0.43	171429	0.51	130633	0.64	261035	0.06	162715	0.16
668	NKEESSDDEDKESEEEPPK	1190.93	2	2 Phospho (ST)	NKEESS[Phospho (ST)]DDEDKES[Phospho (ST)]EEEPPK	49.48	4	1	239	257	2	-0.0015	60 : Protein DEK OS=Homo sapiens GN=DEK PE=1 SV=1	,P35659	42648	9999	NAN	0.578	0.547	0.12	0.955	26408.3	0.29	83315.2	0.23	144241	0.38	17334.4	0.88	0	0
669	FDHESSPGTDEDKSG	844.309	2	Phospho (ST)	FDHESSPGT[Phospho (ST)]DEDKSG	43.16	2	2	740	754	1	-0.0012	625 : Peptidyl-prolyl cis-trans isomerase G OS=Homo sapiens GN=PPIG PE=1 SV=2	,Q13427	88564	0.927	0.024	0.734	0.411	0.455	0.593	49227.4	0.1	196113	0.3	267175	0.2	121590	0.39	53124.2	0.15
670	SRSPVDLR	505.244	2	Phospho (ST)	SRS[Phospho (ST)]PVDLR	27.95	5	3	292	299	1	-0.0023	202 : Serine/threonine-protein kinase PRP4 homolog OS=Homo sapiens GN=PRPF4B PE=1 SV=2	,Q13523	116902	0.539	0.303	1.4	0.04	1.622	0.221	2015643	0.02	2.35039e+06	1.34	1.67919e+06	0.62	2.72332e+06	0.31	3740427	0.03
671	KPFEEHWR	376.856	3			27.35	1	1	616	623	0	-0.0038	778 : Succinate dehydrogenase [ubiquinone] flavoprotein subunit, mitochondrial OS=Homo sapiens GN=SDHA PE=1 SV=2	,P31040	72645	9999	NAN	-9999	NAN	3.309	0.632	21728.5	0.44	0	0	10453.1	0.21	34592.8	0.24	0	0
672	AKSPTPSPSPPR	691.299	2	2 Phospho (ST)	AKS[Phospho (ST)]PTPS[Phospho (ST)]PSPPR	30.61	1	1	789	800	1	-0.0001	43 : Serine/arginine repetitive matrix protein 1 OS=Homo sapiens GN=SRRM1 PE=1 SV=2	,Q8IYB3	102274	0.57	0.266	1.111	0.127	0.593	0.451	171360	1.3	9522863	0.02	8570769	0.3	5083747	0.07	300460	0.03
673	MESDSDSDKSSDNSGLK	981.339	2	2 Phospho (ST)	MESDS[Phospho (ST)]DS[Phospho (ST)]DKSSDNSGLK	51.39	22	3	140	156	1	-0.0012	71 : Hepatoma-derived growth factor-related protein 2 OS=Homo sapiens GN=HDGFRP2 PE=1 SV=1	,Q7Z4V5	74272	NAN	NAN	0.91	0.266	0.634	0.411	0	0	187228	0.04	205634	1.02	130390	0.43	0	0
674	TPSPKEEDEEPESPPEKK	711.647	3	Phospho (ST)	TPSPKEEDEEPES[Phospho (ST)]PPEKK	43.82	3	3	202	219	2	-0.006	547 : Nuclear ubiquitous casein and cyclin-dependent kinases substrate OS=Homo sapiens GN=NUCKS1 PE=1 SV=1	,Q9H1E3	27280	1.087	0.127	25.464	0.992	22.619	0.99	1.56898e+06	0.08	33627012	0.24	1320560	0.52	29870344	0.2	1.444e+06	0.7
675	TQETLSQAGQK	595.803	2			31.31	2	2	129	139	0	-0.0004	1270 : Tumor protein D54 OS=Homo sapiens GN=TPD52L2 PE=1 SV=2	,O43399	22224	-9999	NAN	0.586	0.541	0.522	0.522	0	0	16434.4	0.34	28045.4	0.07	14633.3	0.18	5.22099e+06	0.1
676	QGSITSPQANEQSVTPQRR	1122.49	2	2 Phospho (ST)	QGSITS[Phospho (ST)]PQANEQSVT[Phospho (ST)]PQRR	27.19	1	1	852	870	1	-0.0032	19 : Serine/arginine repetitive matrix protein 2 OS=Homo sapiens GN=SRRM2 PE=1 SV=2	,Q9UQ35	299438	0.171	0.799	9999	NAN	9999	NAN	49114.7	0.18	59065	1.17	0	0	176206	0.22	287773	0.31
677	RLTVNEAVK	555.289	2	Phospho (ST)	RLT[Phospho (ST)]VNEAVK	24.09	1	1	2884	2892	1	-0.0011	24 : Plectin-1 OS=Homo sapiens GN=PLEC1 PE=1 SV=3	,Q15149	531466	0.342	0.541	3.05	0.547	8.754	0.92	113992	0.16	3.4127e+06	1.29	1118990	0.68	9795142	0.68	333551	0.1
678	NPVIAQK	385.231	2			32.16	2	1	524	530	0	-0.0017	736 : Stress-induced-phosphoprotein 1 OS=Homo sapiens GN=STIP1 PE=1 SV=1	,P31948	62599	-9999	NAN	0.656	0.478	0.37	0.692	0	0	206842	0.02	315178	0.1	116542	0.11	5155.81	0.36
679	AAESSSDSSDSDSSEDDEAPSKPAGTTK	946.703	3	Phospho (ST)	AAESSSDSSDSDS[Phospho (ST)]SEDDEAPSKPAGTTK	38.3	1	1	358	385	0	-0.0003	52 : Nucleolar phosphoprotein p130 OS=Homo sapiens GN=NOLC1 PE=1 SV=2	,Q14978	73560	9999	NAN	1.242	0.048	1.07	0.072	187382	0.42	161050	0.35	129713	0.15	138782	0.42	0	0
680	SRKSPSPAGGGSSPYSR	613.258	3	2 Phospho (ST)	SRKS[Phospho (ST)]PS[Phospho (ST)]PAGGGSSPYSR	38.01	2	1	337	353	2	-0.0013	623 : Cell division cycle 2-like protein kinase 5 OS=Homo sapiens GN=CDC2L5 PE=1 SV=2	,Q14004	164823	0.724	0.127	1.152	0.103	0.618	0.431	281696	0.3	659504	0.02	572483	0.35	353669	0.34	389262	0.11
681	KEVSPEVVR	561.78	2	Phospho (ST)	KEVS[Phospho (ST)]PEVVR	58.37	10	4	195	203	1	-0.003	162 : Zinc finger CCCH domain-containing protein 13 OS=Homo sapiens GN=ZC3H13 PE=1 SV=1	,Q5T200	196519	1.004	0.08	37.713	0.998	11.969	0.957	860730	0.01	2.58179e+06	0.05	68459.1	0.25	819395	0.72	857656	0.02
682	TAQVPSPPR	516.746	2	Phospho (ST)	TAQVPS[Phospho (ST)]PPR	34.2	1	1	999	1007	0	-0.003	250 : Apoptotic chromatin condensation inducer in the nucleus OS=Homo sapiens GN=ACIN1 PE=1 SV=1	,Q9UKV3	151797	0.388	0.478	-9999	NAN	0.78	0.281	178481	0.05	0	0	38957.8	0.79	30400.2	0.51	459864	0.55
683	IAAPELHKGDSDSEEDEPTK	749.992	3	Phospho (ST)	IAAPELHKGDS[Phospho (ST)]DSEEDEPTK	36.21	1	1	147	166	1	-0.0028	279 : Proline-rich protein PRCC OS=Homo sapiens GN=PRCC PE=1 SV=1	,Q92733	52386	1.917	0.451	0.936	0.251	1.167	0.008	974536	0.03	2.57863e+06	0.69	2.75354e+06	0.08	3.21432e+06	0.05	508287	0.5
684	EKTPSPKEEDEEPESPPEK	754.66	3	Phospho (ST)	EKTPS[Phospho (ST)]PKEEDEEPESPPEK	33.09	2	2	200	218	2	0.0005	547 : Nuclear ubiquitous casein and cyclin-dependent kinases substrate OS=Homo sapiens GN=NUCKS1 PE=1 SV=1	,Q9H1E3	27280	2.399	0.559	21.555	0.988	16.567	0.979	326176	0.1	10069809	0.28	467165	0.1	7.73956e+06	0.1	135944	0.27
685	ISDSESEDPPR	656.258	2	Phospho (ST)	ISDS[Phospho (ST)]ESEDPPR	48.91	6	3	247	257	0	-0.0002	30 : Protein IWS1 homolog OS=Homo sapiens GN=IWS1 PE=1 SV=2	,Q96ST2	91899	3.323	0.692	1.571	0.119	1.046	0.088	300791	0.34	4.0204e+06	0.97	2.55957e+06	0.27	2.67675e+06	0.31	90531.6	0.25
686	RRGSDPASGEVEASQLR	632.296	3	Phospho (ST)	RRGSDPAS[Phospho (ST)]GEVEASQLR	50.48	1	1	134	150	2	-0.0031	1078 : Transmembrane protein 40 OS=Homo sapiens GN=TMEM40 PE=1 SV=2	,Q8WWA1	25479	0.186	0.774	0.057	0.996	0.336	0.729	104513	0.3	75804.9	0.8	1.32592e+06	0.8	445855	0.68	561807	0.14
687	STPESGDSDKESVGSSSTSNEGGR	812.992	3	Phospho (ST)	STPESGDSDKES[Phospho (ST)]VGSSSTSNEGGR	27.66	1	1	460	483	1	-0.0008	1163 : OTU domain-containing protein 7B OS=Homo sapiens GN=OTUD7B PE=1 SV=1	,Q6GQQ9	92468	9999	NAN	1.001	0.205	0.912	0.182	16305.7	0.1	285163	0.11	284802	0.18	259616	0.2	0	0
688	ALVHQLSNESR	667.315	2	Phospho (ST)	ALVHQLSNES[Phospho (ST)]R	41.82	3	1	431	441	0	-0.0007	1047 : Oxysterol-binding protein-related protein 3 OS=Homo sapiens GN=OSBPL3 PE=1 SV=1	,Q9H4L5	101160	0.215	0.729	0.766	0.383	1.728	0.259	42157.2	0.09	42122.5	1.02	55024.2	0.72	95071.4	0.21	196358	0.12
689	ATAPQTQHVSPMR	752.342	2	Phospho (ST)	ATAPQTQHVS[Phospho (ST)]PMR	54.87	5	3	124	136	0	-0.0023	132 : Elongation factor 1-delta OS=Homo sapiens GN=EEF1D PE=1 SV=5	,P29692	31103	0.035	0.988	5.881	0.82	3.151	0.61	32299.5	0.51	2.36904e+06	0.75	402827	0.15	1269299	0.08	926514	0.06
690	SRSPSSPELNNK	738.3	2	2 Phospho (ST)	SRS[Phospho (ST)]PSS[Phospho (ST)]PELNNK	29.47	2	2	1497	1508	1	-0.0008	19 : Serine/arginine repetitive matrix protein 2 OS=Homo sapiens GN=SRRM2 PE=1 SV=2	,Q9UQ35	299438	1.987	0.465	0.48	0.642	0.566	0.478	135108	1.33	215624	0.48	448976	0.72	254051	0.52	68005.6	0.12
691	ATAPQTQHVSPMR	760.339	2	Oxidation (M); Phospho (ST)	ATAPQTQHVS[Phospho (ST)]PM[Oxidation (M)]R	31.48	1	1	124	136	0	-0.001	132 : Elongation factor 1-delta OS=Homo sapiens GN=EEF1D PE=1 SV=5	,P29692	31103	0.318	0.576	2.007	0.289	1.99	0.354	3.44229e+06	0.41	341642	0.02	170203	0.08	338668	0.16	10811349	0.1
692	VAHEPVAPPEDKESESEAKVDGETASDSESR	841.369	4	Phospho (ST)	VAHEPVAPPEDKES[Phospho (ST)]ESEAKVDGETASDSESR	30.01	1	1	8	38	2	-0.0016	756 : Phosphatidate cytidylyltransferase 2 OS=Homo sapiens GN=CDS2 PE=1 SV=1	,O95674	51384	0.403	0.458	9999	NAN	9999	NAN	331496	0.05	102678	0.63	0	0	154020	0.83	821802	0.12
693	TGVTSTSDSEEEGDDQEGEKK	769.97	3	Phospho (ST)	TGVTSTSDS[Phospho (ST)]EEEGDDQEGEKK	52.84	11	3	267	287	1	-0.0018	99 : PC4 and SFRS1-interacting protein OS=Homo sapiens GN=PSIP1 PE=1 SV=1	,O75475	60067	9999	NAN	1.488	0.08	0.968	0.135	85510.4	0.09	550889	0.06	370105	0.09	358099	0.34	0	0
694	NKKSPEIHR	396.867	3	Phospho (ST)	NKKS[Phospho (ST)]PEIHR	35	6	3	669	677	2	-0.0005	111 : Thyroid hormone receptor-associated protein 3 OS=Homo sapiens GN=THRAP3 PE=1 SV=2	,Q9Y2W1	108601	7.037	0.893	2.729	0.484	4.401	0.75	51791	0.71	1.34205e+06	0.67	491721	0.7	2.16384e+06	1.28	7360.26	0.14
695	NRENSPSSQSAGLSSINK	978.443	2	Phospho (ST)	NRENS[Phospho (ST)]PSSQSAGLSSINK	37.41	2	1	1275	1292	1	-0.0015	409 : Zinc finger protein 106 homolog OS=Homo sapiens GN=ZFP106 PE=1 SV=1	,Q9H2Y7	208754	1.467	0.303	9999	NAN	NAN	NAN	129544	0.14	4847.82	0.21	0	0	0	0	88312.6	0.08
696	SKEFVSSDESSSGENK	898.864	2	Phospho (ST)	SKEFVSSDES[Phospho (ST)]SSGENK	70.6	9	4	662	677	1	-0.0006	330 : FACT complex subunit SSRP1 OS=Homo sapiens GN=SSRP1 PE=1 SV=1	,Q08945	81024	9999	NAN	1.161	0.096	1.664	0.236	179787	0.16	367674	0.63	316750	0.07	527050	0.19	0	0
697	NSPVTKTPPR	588.792	2	Phospho (ST)	NSPVT[Phospho (ST)]KTPPR	41.2	4	2	64	73	1	-0.0006	943 : Eukaryotic translation initiation factor 4E-binding protein 1 OS=Homo sapiens GN=EIF4EBP1 PE=1 SV=3	,Q13541	12572	9999	NAN	2.537	0.438	1.953	0.34	5624.66	0.39	83582.5	0.06	32944.6	0.14	64356.2	0.13	0	0
698	NKEESSDDEDKESEEEPPK	1190.93	2	2 Phospho (ST)	NKEES[Phospho (ST)]SDDEDKES[Phospho (ST)]EEEPPK	64.4	4	3	239	257	2	-0.0013	60 : Protein DEK OS=Homo sapiens GN=DEK PE=1 SV=1	,P35659	42648	9999	NAN	0.493	0.632	0.342	0.72	26410	0.29	71033.3	0.5	143981	0.38	49216.1	0.61	0	0
699	TKFETEQALR	611.824	2			40.24	3	2	167	176	1	-0.0018	7 : Keratin, type I cytoskeletal 19 OS=Homo sapiens GN=KRT19 PE=1 SV=3	,P08727	44065	0.5	0.34	0.259	0.861	0.144	0.934	106731	0.04	74737.9	0.88	288791	1.36	41686.3	0.35	213283	0.13
700	QRSPSPAPAPAPAAAAGPPTR	683.339	3	Phospho (ST)	QRSPS[Phospho (ST)]PAPAPAPAAAAGPPTR	31.11	2	1	496	516	1	-0.0029	674 : Splicing factor, arginine/serine-rich 19 OS=Homo sapiens GN=SCAF1 PE=1 SV=2	,Q9H7N4	139182	0.358	0.522	NAN	NAN	9999	NAN	26333.5	0.32	0	0	0	0	25940.5	0.07	73650.9	0.61
701	KLGVSVSPSR	555.289	2	Phospho (ST)	KLGVS[Phospho (ST)]VSPSR	33.62	1	1	528	537	1	-0.0016	103 : Zinc finger CCCH domain-containing protein 18 OS=Homo sapiens GN=ZC3H18 PE=1 SV=1	,Q86VM9	106296	0.319	0.57	4.562	0.733	8.086	0.907	113946	0.16	5.09963e+06	1.28	1.11788e+06	0.67	9039016	0.72	357276	0.15
702	HASSSPESPKPAPAPGSHR	686.293	3	2 Phospho (ST)	HASSS[Phospho (ST)]PES[Phospho (ST)]PKPAPAPGSHR	26.99	1	1	433	451	0	-0.0006	19 : Serine/arginine repetitive matrix protein 2 OS=Homo sapiens GN=SRRM2 PE=1 SV=2	,Q9UQ35	299438	0.058	0.965	0.042	0.998	0.716	0.34	40398.7	0.72	65378.7	0.74	1.55453e+06	0.28	1.1125e+06	0.68	695136	0.18
703	QASEGPLK	415.224	2			22.52	2	1	264	271	0	-0.0012	56 : Glyceraldehyde-3-phosphate dehydrogenase OS=Homo sapiens GN=GAPDH PE=1 SV=3	,P04406	36030	0.106	0.899	1.141	0.111	0.452	0.599	3844.7	0.18	777480	0.05	681302	0.02	308192	0.31	36122.8	0.5
704	AAESSSDSSDSDSSEDDEAPSKPAGTTK	946.703	3	Phospho (ST)	AAESSSDSSDSDSS[Phospho (ST)]EDDEAPSKPAGTTK	54.28	9	3	358	385	0	-0.0003	52 : Nucleolar phosphoprotein p130 OS=Homo sapiens GN=NOLC1 PE=1 SV=2	,Q14978	73560	9999	NAN	1.237	0.056	1.192	0.008	187412	0.42	160573	0.35	129809	0.15	154718	0.64	0	0
705	KKEEPSQNDISPK	790.372	2	Phospho (ST)	KKEEPSQNDIS[Phospho (ST)]PK	50.63	1	1	79	91	2	-0.0006	81 : Nucleolar RNA helicase 2 OS=Homo sapiens GN=DDX21 PE=1 SV=5	,Q9NR30	87290	14.335	0.969	9999	NAN	9999	NAN	215989	0.51	175355	0.33	0	0	3530.63	0.35	15067.3	0.68
706	STPESGDSDKESVGSSSTSNEGGR	1218.99	2	Phospho (ST)	STPESGDS[Phospho (ST)]DKESVGSSSTSNEGGR	82.76	3	2	460	483	1	0.0016	1163 : OTU domain-containing protein 7B OS=Homo sapiens GN=OTUD7B PE=1 SV=1	,Q6GQQ9	92468	NAN	NAN	1.817	0.221	1.53	0.182	0	0	23784.5	0.15	13088.7	0.24	20022.2	0.58	0	0
707	TAAESFK	377.192	2			27.75	2	1	277	283	0	-0.0004	310 : Protein disulfide-isomerase OS=Homo sapiens GN=P4HB PE=1 SV=3	,P07237	57081	0.324	0.565	1.051	0.166	0.868	0.213	1746.31	0.9	85498	0.28	81321.9	0.03	70595	0.2	5388.48	0.2
708	STPESGDSDKESVGSSSTSNEGGR	812.992	3	Phospho (ST)	STPESGDS[Phospho (ST)]DKESVGSSSTSNEGGR	42.21	6	3	460	483	1	-0.002	1163 : OTU domain-containing protein 7B OS=Homo sapiens GN=OTUD7B PE=1 SV=1	,Q6GQQ9	92468	0.888	0	1.002	0.205	0.816	0.251	16305.7	0.1	285194	0.12	284653	0.12	232328	0.34	18354.2	0.48
709	VDATAETDLAK	567.288	2			34.48	1	1	235	245	0	-0.0004	190 : Protein disulfide-isomerase A4 OS=Homo sapiens GN=PDIA4 PE=1 SV=2	,P13667	72887	1.276	0.221	0.532	0.593	0.893	0.19	31849.2	0.35	59206.8	0.8	111318	0.66	99384.6	0.4	24966.6	0.04
710	ILKSPEIQR	388.543	3	Phospho (ST)	ILKS[Phospho (ST)]PEIQR	36.11	1	1	292	300	1	-0.0031	197 : 60S ribosomal protein L4 OS=Homo sapiens GN=RPL4 PE=1 SV=5	,P36578	47667	1.027	0.088	22.65	0.99	17.24	0.981	114604	0.22	613432	0.11	27083.5	0.18	466914	0.1	111595	0.24
711	SGSSQELDVKPSASPQER	991.444	2	Phospho (ST)	SGSSQELDVKPSAS[Phospho (ST)]PQER	35.43	1	1	1539	1556	0	-0.005	19 : Serine/arginine repetitive matrix protein 2 OS=Homo sapiens GN=SRRM2 PE=1 SV=2	,Q9UQ35	299438	1.591	0.347	0.169	0.939	0.182	0.899	305429	0.13	191172	0.48	1.13294e+06	1.13	205814	0.3	192028	0.09
712	EAPPK	541.294	1			14.68	1	1	24	28	0	-0.0035	1591 : Myosin-binding protein C, fast-type OS=Homo sapiens GN=MYBPC2 PE=1 SV=1	,Q14324	128062	9999	NAN	0.521	0.605	2.598	0.51	19733.3	0.4	12006.4	0.43	23051.6	0.58	59897	1.2	0	0
713	VGGSDEEASGIPSR	720.803	2	Phospho (ST)	VGGS[Phospho (ST)]DEEASGIPSR	40.29	3	1	356	369	0	-0.002	633 : Suppressor of SWI4 1 homolog OS=Homo sapiens GN=PPAN PE=1 SV=1	,Q9NQ55	53161	1.6	0.354	9999	NAN	9999	NAN	448893	0.09	251113	0.75	0	0	484745	0.24	280517	0.28
714	GTAQYSSQKSVEER	825.362	2	Phospho (ST)	GTAQYSSQKS[Phospho (ST)]VEER	53.06	3	1	126	139	1	-0.0002	335 : Plakophilin-2 OS=Homo sapiens GN=PKP2 PE=1 SV=1	,Q99959	97339	0.347	0.535	4.469	0.729	3.645	0.673	10469.7	0.44	113477	0.31	25393.8	0.27	92561	0.42	30154.6	0.27
715	HTGPNSPDTANDGFVR	562.26	3			52.44	1	1	99	114	0	-0.0017	152 : Heterogeneous nuclear ribonucleoprotein H OS=Homo sapiens GN=HNRNPH1 PE=1 SV=4	,P31943	49198	1.256	0.213	0.993	0.205	0.155	0.923	68951.4	0.04	565505	0.85	569278	1.28	88379.4	0.49	54899.2	0.1
716	ENPPVEDSSDEDDKR	906.352	2	Phospho (ST)	ENPPVEDSS[Phospho (ST)]DEDDKR	33.36	1	1	491	505	1	0.0003	307 : Dolichyl-diphosphooligosaccharide--protein glycosyltransferase subunit STT3B OS=Homo sapiens GN=STT3B PE=1 SV=1	,Q8TCJ2	93614	9.367	0.933	0.975	0.221	0.838	0.236	385034	0.13	1.40433e+06	0.02	1440475	0.13	1.20741e+06	0.14	41104.5	0.17
717	LITSEEERSPAK	720.342	2	Phospho (ST)	LITSEEERS[Phospho (ST)]PAK	47.96	9	4	1670	1681	1	-0.0004	65 : Tumor suppressor p53-binding protein 1 OS=Homo sapiens GN=TP53BP1 PE=1 SV=2	,Q12888	213443	3.171	0.678	100.612	1	51.481	0.999	569957	0.04	1.26679e+06	0.07	12590.8	0.71	648192	0.13	179741	0.12
718	KGAGDGSDEEVDGKADGAEAKPAE	795.002	3	Phospho (ST)	KGAGDGS[Phospho (ST)]DEEVDGKADGAEAKPAE	66.06	43	5	1937	1960	2	-0.0001	35 : Myosin-9 OS=Homo sapiens GN=MYH9 PE=1 SV=4	,P35579	226392	0.987	0.064	0.404	0.72	0.064	0.989	4.89904e+06	0.05	7.2688e+06	0.01	17970432	1.31	1.15172e+06	0.66	4964493	0.03
719	TGVTSTSDSEEEGDDQEGEKK	1154.45	2	Phospho (ST)	TGVTSTSDS[Phospho (ST)]EEEGDDQEGEKK	93.18	8	3	267	287	1	0.0004	99 : PC4 and SFRS1-interacting protein OS=Homo sapiens GN=PSIP1 PE=1 SV=1	,O75475	60067	9999	NAN	1.742	0.19	1.146	0.024	112537	0.11	184725	0.14	106040	0.11	121528	0.43	0	0
720	DQITAGNAAR	508.759	2			25.9	1	1	37	46	0	-0.0014	1347 : Multifunctional protein ADE2 OS=Homo sapiens GN=PAICS PE=1 SV=3	,P22234	47049	9999	NAN	0.687	0.451	0.379	0.678	52470.9	1.26	31166.1	0.06	45339.8	0.1	17197.7	0.44	0	0
721	SLSDNGQPGTPDPADSGGTSAK	1069.95	2	Phospho (ST)	SLSDNGQPGT[Phospho (ST)]PDPADSGGTSAK	59.1	8	3	1732	1753	0	-0.0033	684 : Small subunit processome component 20 homolog OS=Homo sapiens GN=UTP20 PE=1 SV=2	,O75691	318197	0.742	0.111	4.397	0.72	12.874	0.963	201703	0.25	43861.2	0.31	9976.26	0.37	128436	0.03	272013	0.23
722	LLEGEESR	466.738	2			41.76	7	4	394	401	0	0.0003	1 : Keratin, type II cytoskeletal 8 OS=Homo sapiens GN=KRT8 PE=1 SV=7	,P05787	53671	2.53	0.582	0.927	0.259	0.532	0.516	576600	0.03	1.24349e+06	0	1.34129e+06	0.65	713574	0.12	227896	0.09
723	KDSDSGSDSDSDQENAASGSNASGSESDQDER	1132.06	3	2 Phospho (ST)	KDSDSGS[Phospho (ST)]DS[Phospho (ST)]DSDQENAASGSNASGSESDQDER	44.27	1	1	19	50	1	-0.0009	220 : RNA polymerase-associated protein LEO1 OS=Homo sapiens GN=LEO1 PE=1 SV=1	,Q8WVC0	75359	NAN	NAN	0.319	0.803	0.61	0.438	0	0	13705.1	0.31	42905.1	0.29	26150.8	0.13	0	0
724	APGFGDNR	417.199	2			52.83	8	3	302	309	0	-0.0006	4 : 60 kDa heat shock protein, mitochondrial OS=Homo sapiens GN=HSPD1 PE=1 SV=2	,P10809	61016	1.871	0.438	0.912	0.266	0.614	0.431	123350	0.11	341044	0.06	374150	0.68	229835	0.65	65942.4	0.23
725	GIPHLVTHDAR	405.89	3			25.55	1	1	135	145	0	-0.0045	251 : 40S ribosomal protein S4, X isoform OS=Homo sapiens GN=RPS4X PE=1 SV=2	,P62701	29579	9999	NAN	NAN	NAN	NAN	NAN	51233.3	0.04	0	0	0	0	0	0	0	0
726	YAEAVTR	405.209	2			35.09	7	3	324	330	0	-0.0046	392 : Phosphoglycerate kinase 1 OS=Homo sapiens GN=PGK1 PE=1 SV=3	,P00558	44586	2.391	0.559	0.506	0.621	0.371	0.688	39141.6	0.24	222318	0.04	439654	0.04	163213	0.11	16370.9	0.6
727	QPSSCLASR	514.719	2	Phospho (ST)	QPSSCLAS[Phospho (ST)]R	25.45	1	1	36	44	0	0.0072	1357 : Myotubularin-related protein 11 OS=Homo sapiens GN=MTMR11 PE=2 SV=2	,A4FU01	79495	0.407	0.458	0.871	0.296	0.517	0.528	760804	0.66	113935	0.02	130800	0.21	67635	0.16	1870120	0.05
728	TGVTSTSDSEEEGDDQEGEKK	769.97	3	Phospho (ST)	TGVTSTS[Phospho (ST)]DSEEEGDDQEGEKK	31.04	1	1	267	287	1	-0.0017	99 : PC4 and SFRS1-interacting protein OS=Homo sapiens GN=PSIP1 PE=1 SV=1	,O75475	60067	9999	NAN	1.486	0.08	0.972	0.135	86037.8	0.07	550200	0.06	370375	0.09	360057	0.34	0	0
729	KDLLKK	372.752	2			23.58	4	2	404	409	2	-0.0003	611 : Ubiquitin carboxyl-terminal hydrolase 37 OS=Homo sapiens GN=USP37 PE=1 SV=1	,Q86T82	110032	1.305	0.236	0.771	0.376	0.656	0.39	291682	0.02	398766	0.02	517370	0.23	339618	0.18	223440	0.04
730	GEIKDSSPSSSPSPK	831.836	2	2 Phospho (ST)	GEIKDS[Phospho (ST)]SPS[Phospho (ST)]SSPSPK	44.53	1	1	333	347	1	-0.001	627 : Rab11 family-interacting protein 1 OS=Homo sapiens GN=RAB11FIP1 PE=1 SV=2	,Q6WKZ4	137111	1.345	0.251	1.162	0.096	1.115	0.04	51849	0.65	459467	0.08	395295	0.75	440748	0.27	38549.8	0.05
731	EAGEGGEAEAPAAEGGK	765.339	2			73.16	1	1	177	193	0	-0.0004	637 : Myristoylated alanine-rich C-kinase substrate OS=Homo sapiens GN=MARCKS PE=1 SV=4	,P29966	31536	4.187	0.77	0.86	0.311	0.391	0.668	63964.6	0.39	28799	0.24	33506.1	0.08	13089.3	0.19	15278.4	0.79
732	TAVAPIER	428.746	2			27.71	7	3	24	31	0	-0.0007	51 : ADP/ATP translocase 3 OS=Homo sapiens GN=SLC25A6 PE=1 SV=4	,P12236	32845	0.882	0	2.612	0.458	1.237	0.032	401045	0.03	449428	0.71	172046	0.44	212859	0.29	454598	0.07
733	NSPVTKTPPR	588.792	2	Phospho (ST)	NSPVTKT[Phospho (ST)]PPR	29.3	1	1	64	73	1	0.0002	943 : Eukaryotic translation initiation factor 4E-binding protein 1 OS=Homo sapiens GN=EIF4EBP1 PE=1 SV=3	,Q13541	12572	-9999	NAN	2.465	0.425	1.919	0.326	0	0	83659.4	0.06	33941.1	0.11	65122.2	0.11	315864	0.99
734	TSQVGAASAPAKESPR	818.888	2	Phospho (ST)	TSQVGAASAPAKES[Phospho (ST)]PR	52.85	18	4	368	383	1	-0.0031	17 : Treacle protein OS=Homo sapiens GN=TCOF1 PE=1 SV=2	,Q13428	152013	0.83	0.04	8.134	0.899	3.456	0.653	6999176	0.18	14565713	0.06	1.7908e+06	0.02	6189172	0.68	8429616	0.06
735	FKPHPSNMMSKLSSEDEEEDEAEDDQSEASGK	1259.14	3	2 Oxidation (M); 2 Phospho (ST)	FKPHPSNM[Oxidation (M)]M[Oxidation (M)]SKLS[Phospho (ST)]S[Phospho (ST)]EDEEEDEAEDDQSEASGK	31.58	2	1	130	161	1	-0.005	799 : Neuroguidin OS=Homo sapiens GN=NGDN PE=1 SV=1	,Q8NEJ9	35872	0.223	0.715	NAN	NAN	NAN	NAN	46089.1	0.29	0	0	0	0	0	0	206635	0.21
736	VTQDELK	416.724	2			26.79	1	1	404	410	0	-0.001	9 : Nucleolin OS=Homo sapiens GN=NCL PE=1 SV=3	,P19338	76568	1.227	0.197	0.504	0.621	0.383	0.673	14756.3	0.98	129104	0.1	256180	0.04	98164.7	0.09	12022.1	0.36
737	SRSPLAIR	490.257	2	Phospho (ST)	S[Phospho (ST)]RSPLAIR	33.75	2	2	2044	2051	1	-0.0018	19 : Serine/arginine repetitive matrix protein 2 OS=Homo sapiens GN=SRRM2 PE=1 SV=2	,Q9UQ35	299438	0.594	0.243	8.765	0.913	19.402	0.986	13454607	0.06	8366810	0.41	954549	0.4	18520516	0.06	22668400	0.1
738	GTAQYSSQKSVEER	825.362	2	Phospho (ST)	GTAQYSS[Phospho (ST)]QKSVEER	32.75	1	1	126	139	1	-0.0005	335 : Plakophilin-2 OS=Homo sapiens GN=PKP2 PE=1 SV=1	,Q99959	97339	1.156	0.159	5.119	0.778	4.185	0.733	32170.5	0.32	113549	0.31	22182.6	0.27	92827.1	0.42	27839.6	0.46
739	RPLPVESPDTQR	737.854	2	Phospho (ST)	RPLPVES[Phospho (ST)]PDTQR	46.02	4	2	244	255	0	-0.0037	612 : Krueppel-like factor 3 OS=Homo sapiens GN=KLF3 PE=1 SV=1	,P57682	38804	0.52	0.318	11.851	0.952	9.46	0.931	390513	0.2	607064	0.66	51224	0.65	484592	0.28	750504	0.47
740	NKEESSDDEDKESEEEPPK	1190.93	2	2 Phospho (ST)	NKEES[Phospho (ST)]S[Phospho (ST)]DDEDKESEEEPPK	58.95	3	2	239	257	2	0	60 : Protein DEK OS=Homo sapiens GN=DEK PE=1 SV=1	,P35659	42648	9999	NAN	0.576	0.553	0.346	0.715	26410	0.29	83286.7	0.23	144605	0.38	50083.5	0.58	0	0
741	RPEGPGAQAPSSPR	743.843	2	Phospho (ST)	RPEGPGAQAPSS[Phospho (ST)]PR	30.26	2	1	504	517	0	-0.0005	1453 : Alpha-taxilin OS=Homo sapiens GN=TXLNA PE=1 SV=3	,P40222	61853	-9999	NAN	12.416	0.957	8.858	0.922	0	0	370649	0.02	29853.1	0.53	264428	0.24	139349	0.11
742	DNSNSDSEGEDRRPAGPPR	712.629	3	Phospho (ST)	DNSNSDS[Phospho (ST)]EGEDRRPAGPPR	34.13	4	2	86	104	1	-0.0003	1226 : NFATC2-interacting protein OS=Homo sapiens GN=NFATC2IP PE=1 SV=1	,Q8NCF5	45789	1.96	0.458	7.845	0.893	3.087	0.599	117355	0.1	1.89917e+06	0.12	242095	0.47	747311	1.08	59876.8	0.1
743	ERDKEVSDDEAEEK	586.907	3	Phospho (ST)	ERDKEVS[Phospho (ST)]DDEAEEK	37	6	3	225	238	2	-0.0013	8 : Heat shock protein HSP 90-alpha OS=Homo sapiens GN=HSP90AA1 PE=1 SV=5	,P07900	84607	NAN	NAN	0.26	0.861	0.526	0.522	0	0	786916	1.38	3.02972e+06	0.67	1.59367e+06	0.25	0	0
744	SRKSPSPAGGGSSPYSR	919.385	2	2 Phospho (ST)	SRKS[Phospho (ST)]PSPAGGGS[Phospho (ST)]SPYSR	26.09	1	1	337	353	2	0.0001	623 : Cell division cycle 2-like protein kinase 5 OS=Homo sapiens GN=CDC2L5 PE=1 SV=2	,Q14004	164823	0.489	0.354	0.737	0.404	0.471	0.576	93904.4	0.26	86283.8	0.36	117124	0.03	55115.6	0.11	192124	0.03
745	ASVSGPNSPSETR	684.793	2	Phospho (ST)	ASVSGPNS[Phospho (ST)]PSETR	27.23	1	1	89	101	0	-0.0011	1116 : Midline-1 OS=Homo sapiens GN=MID1 PE=1 SV=1	,O15344	75203	6.642	0.881	9.545	0.925	9.368	0.93	36297.5	1.3	328962	0.31	34464.2	0.19	322852	0.05	5465.13	0.51
746	LNQPGTPTR	532.249	2	Phospho (ST)	LNQPGT[Phospho (ST)]PTR	28.15	1	1	389	397	0	-0.0019	1204 : Dual specificity mitogen-activated protein kinase kinase 2 OS=Homo sapiens GN=MAP2K2 PE=1 SV=1	,P36507	44396	-9999	NAN	2.467	0.425	1.924	0.333	0	0	86461.1	0.12	35045.5	0.59	67422.4	0.33	111617	1.04
747	GPSQEEEDNHSDEEDRASEPK	822.317	3	Phospho (ST)	GPSQEEEDNHSDEEDRAS[Phospho (ST)]EPK	57.84	8	3	57	77	1	-0.0011	103 : Zinc finger CCCH domain-containing protein 18 OS=Homo sapiens GN=ZC3H18 PE=1 SV=1	,Q86VM9	106296	9999	NAN	0.551	0.576	1.524	0.174	36976.4	0.45	427490	0.85	776092	0.7	1182568	0.05	0	0
748	KLGVSVSPSR	555.289	2	Phospho (ST)	KLGVSVSPS[Phospho (ST)]R	45.55	1	1	528	537	1	-0.0013	103 : Zinc finger CCCH domain-containing protein 18 OS=Homo sapiens GN=ZC3H18 PE=1 SV=1	,Q86VM9	106296	0.311	0.582	2.184	0.347	6.092	0.847	111074	0.15	1506109	0.88	689606	1.25	4201404	1.27	357237	0.15
749	ASVSGPNSPSETR	684.793	2	Phospho (ST)	ASVSGPNSPS[Phospho (ST)]ETR	35.62	6	2	89	101	0	-0.0003	1116 : Midline-1 OS=Homo sapiens GN=MID1 PE=1 SV=1	,O15344	75203	0.713	0.135	9.604	0.927	9.419	0.93	2896.33	0.51	329646	0.3	34322.9	0.2	323300	0.05	4063.98	0.25
750	IEDVGSDEEDDSGKDK	909.35	2	Phospho (ST)	IEDVGS[Phospho (ST)]DEEDDSGKDK	99.9	30	5	250	265	1	-0.0005	15 : Heat shock protein HSP 90-beta OS=Homo sapiens GN=HSP90AB1 PE=1 SV=4	,P08238	83212	5.577	0.847	2.159	0.34	1.19	0.008	860613	0.07	25002864	0.7	11582043	1.39	13786067	0.77	154306	0.1
751	ESEEGNPVRGSEEDSPKK	1067.42	2	2 Phospho (ST)	ESEEGNPVRGS[Phospho (ST)]EEDS[Phospho (ST)]PKK	36.93	1	1	484	501	2	0.0003	55 : HIV Tat-specific factor 1 OS=Homo sapiens GN=HTATSF1 PE=1 SV=1	,O43719	85801	NAN	NAN	0.5	0.627	0.343	0.72	0	0	50653.8	0.09	101303	0.04	34698.7	0.36	0	0
752	LEAALGEAK	451.252	2			23.27	1	1	172	180	0	-0.0022	20 : Lamin-A/C OS=Homo sapiens GN=LMNA PE=1 SV=1	,P02545	74095	0.891	0	0.82	0.34	0.652	0.397	78868.1	0.08	231610	0.88	282314	0.72	184049	0.68	88562.2	0.67
753	RQSSGSATNVASTPDNR	914.403	2	Phospho (ST)	RQS[Phospho (ST)]SGSATNVASTPDNR	45.86	2	1	644	660	1	0.0015	1014 : CLIP-associating protein 1 OS=Homo sapiens GN=CLASP1 PE=1 SV=1	,Q7Z460	169346	0.395	0.471	5.164	0.781	8.264	0.911	16217.9	0.31	51326.2	0.11	9939.34	0.26	82134.5	0.3	41064.5	0.2
754	QSEDDDSETEKPEADDPK	1057.9	2	Phospho (ST)	QSEDDDS[Phospho (ST)]ETEKPEADDPK	43.14	9	3	71	88	0	-0.0007	899 : SAP30-binding protein OS=Homo sapiens GN=SAP30BP PE=1 SV=1	,Q9UHR5	33850	NAN	NAN	1.139	0.111	0.564	0.484	0	0	91275	0	80136.2	0.18	45187.9	0.35	0	0
755	KPAQEETEETSSQESAEED	1102.42	2	Phospho (ST)	KPAQEETEET[Phospho (ST)]SSQESAEED	102.81	1	1	91	109	0	0.0007	817 : High mobility group protein HMGI-C OS=Homo sapiens GN=HMGA2 PE=1 SV=1	,P52926	11825	9.091	0.928	3.628	0.637	3.41	0.648	523262	0.67	1505388	0.04	414993	0.27	1.41502e+06	0.2	57558.9	0.17
756	TGVTSTSDSEEEGDDQEGEK	1090.4	2	Phospho (ST)	TGVTSTSDS[Phospho (ST)]EEEGDDQEGEK	139.33	25	4	267	286	0	-0.0001	99 : PC4 and SFRS1-interacting protein OS=Homo sapiens GN=PSIP1 PE=1 SV=1	,O75475	60067	15.899	0.975	1.498	0.088	1.345	0.088	931023	0.12	2.66464e+06	0.02	1.7788e+06	0.14	2392504	0.05	58558.4	0.16
757	AAESSSDSSDSDSSEDDEAPSKPAGTTK	946.703	3	Phospho (ST)	AAESSSDSSDS[Phospho (ST)]DSSEDDEAPSKPAGTTK	62.6	6	2	358	385	0	0.0003	52 : Nucleolar phosphoprotein p130 OS=Homo sapiens GN=NOLC1 PE=1 SV=2	,Q14978	73560	9999	NAN	22.797	0.99	9.181	0.927	187235	0.42	213976	0.15	9386.14	0.09	86173.2	1.19	0	0
758	SEAEEGEVRTPTK	756.832	2	Phospho (ST)	SEAEEGEVRT[Phospho (ST)]PTK	46.41	5	2	466	478	1	-0.0006	910 : Band 4.1-like protein 1 OS=Homo sapiens GN=EPB41L1 PE=1 SV=2	,Q9H4G0	98442	3.045	0.663	4.101	0.692	9.571	0.933	225192	0.09	78724.8	0.2	19196.1	0.23	183728	0.2	73946	0.16
759	FIHQQPQSSSPVYGSSAK	1014.46	2	Phospho (ST)	FIHQQPQSSS[Phospho (ST)]PVYGSSAK	35.37	2	1	76	93	0	-0.0019	1193 : Paxillin OS=Homo sapiens GN=PXN PE=1 SV=2	,P49023	64492	0.227	0.711	NAN	NAN	NAN	NAN	29731.7	0.34	0	0	0	0	0	0	130994	0.02
760	QAASSLQQASLK	616.335	2			56.8	3	1	635	646	0	-0.0001	10 : Stress-70 protein, mitochondrial OS=Homo sapiens GN=HSPA9 PE=1 SV=2	,P38646	73635	9.656	0.936	-9999	NAN	-9999	NAN	65680.3	0.05	0	0	106753	0.12	0	0	6801.94	0.65
761	HSLSGSSPGMK	584.247	2	Phospho (ST)	HSLSGSS[Phospho (ST)]PGMK	28.52	5	3	1457	1467	0	-0.0005	19 : Serine/arginine repetitive matrix protein 2 OS=Homo sapiens GN=SRRM2 PE=1 SV=2	,Q9UQ35	299438	-9999	NAN	3.256	0.582	5.102	0.799	0	0	454395	0.22	139564	0.08	712011	0.06	241096	0.7
762	LNQPGTPTR	532.25	2	Phospho (ST)	LNQPGTPT[Phospho (ST)]R	28.64	2	2	389	397	0	0	1204 : Dual specificity mitogen-activated protein kinase kinase 2 OS=Homo sapiens GN=MAP2K2 PE=1 SV=1	,P36507	44396	-9999	NAN	3.534	0.621	2.522	0.491	0	0	87221.8	0.13	24683.3	0.63	62263.3	0.43	128233	0.93
763	LSSPVLHR	494.751	2	Phospho (ST)	LSS[Phospho (ST)]PVLHR	51.21	8	3	140	147	0	-0.0006	135 : Drebrin OS=Homo sapiens GN=DBN1 PE=1 SV=4	,Q16643	71385	0.07	0.951	3.609	0.632	2.427	0.471	183116	0.25	303574	0.32	84126.1	0.71	204216	0.38	2.61431e+06	0.05
764	LEAELR	365.707	2			31.17	6	3	221	226	0	-0.0026	108 : Keratin, type II cytoskeletal 75 OS=Homo sapiens GN=KRT75 PE=1 SV=2	,O95678	59524	1.991	0.471	0.478	0.648	0.367	0.692	138038	0.11	211435	1.3	442149	0.19	162386	0.78	69348.5	0.31
765	KPAQEETEETSSQESAEED	1102.42	2	Phospho (ST)	KPAQEETEETS[Phospho (ST)]SQESAEED	100.01	9	3	91	109	0	0.0001	817 : High mobility group protein HMGI-C OS=Homo sapiens GN=HMGA2 PE=1 SV=1	,P52926	11825	10.017	0.94	1.029	0.182	3.904	0.702	515645	0.7	358306	0.42	348358	0.6	1.36008e+06	0.17	51478	0.03
766	MLQAISPKQSPSSSPTR	995.937	2	Oxidation (M); 2 Phospho (ST)	M[Oxidation (M)]LQAIS[Phospho (ST)]PKQS[Phospho (ST)]PSSSPTR	40.64	2	2	310	326	1	-0.0043	562 : Choline-phosphate cytidylyltransferase A OS=Homo sapiens GN=PCYT1A PE=1 SV=2	,P49585	41705	0.62	0.221	0.554	0.57	0.794	0.274	138999	0.03	45170.4	0.92	81564.6	0.32	64783.7	0.64	224122	0.1
767	RNSSSPVSPASVPGQR	853.404	2	Phospho (ST)	RNS[Phospho (ST)]SSPVSPASVPGQR	39.46	2	2	655	670	1	-0.0012	327 : Enhanced at puberty protein 1 OS=Homo sapiens GN=EAP1 PE=1 SV=1	,Q9H1B7	82607	0.548	0.289	-9999	NAN	0.429	0.627	60938.8	0.19	0	0	38952.5	0.57	16704	0.58	111294	0.13
768	HSTPSNSSNPSGPPSPNSPHR	767.64	3	2 Phospho (ST)	HS[Phospho (ST)]TPSNSSNPSGPPSPNS[Phospho (ST)]PHR	40.59	9	3	1676	1696	0	-0.0026	1042 : Serine/threonine-protein kinase MRCK beta OS=Homo sapiens GN=CDC42BPB PE=1 SV=2	,Q9Y5S2	194193	1.298	0.228	0.939	0.251	1.428	0.135	17703.9	0.44	430143	0.38	458119	0.82	653987	0.58	13642.7	0.56
769	SGDETPGSEVPGDK	727.786	2	Phospho (ST)	SGDET[Phospho (ST)]PGSEVPGDK	39.42	8	4	161	174	0	0.0003	374 : Heterogeneous nuclear ribonucleoprotein U-like protein 2 OS=Homo sapiens GN=HNRNPUL2 PE=1 SV=1	,Q1KMD3	85052	2.065	0.484	32.407	0.996	54.337	0.999	831202	0.41	580559	0.74	17914.8	0.37	973426	0.92	402600	0.05
770	ELVSSSSSGSDSDSEVDK	947.875	2	Phospho (ST)	ELVSSSSSGSDSDS[Phospho (ST)]EVDK	86.08	6	2	6	23	0	-0.0017	62 : Activated RNA polymerase II transcriptional coactivator p15 OS=Homo sapiens GN=SUB1 PE=1 SV=3	,P53999	14386	3.702	0.733	0.88	0.289	1.099	0.048	246508	0.38	4.88381e+06	0.02	5.55061e+06	0.83	6.09875e+06	0.49	66581.2	0.1
771	KLNVTEQEK	544.801	2			26.09	1	1	81	89	1	-0.0004	36 : Alpha-enolase OS=Homo sapiens GN=ENO1 PE=1 SV=2	,P06733	47139	2.557	0.588	136.203	1	-9999	NAN	80148	0.01	258700	0.59	1899.37	0.17	0	0	31345.5	0.21
772	VKSPQRPSDWSK	498.908	3	Phospho (ST)	VKS[Phospho (ST)]PQRPSDWSK	28.95	2	2	780	791	1	0.0001	726 : Telomere-associated protein RIF1 OS=Homo sapiens GN=RIF1 PE=1 SV=2	,Q5UIP0	274294	3.235	0.683	7.37	0.879	5.484	0.82	1.15761e+06	0.04	1.0628e+06	0.08	144212	0.58	790843	0.04	357884	0.7
773	SKSQSSGSSATHPISVPGAR	674.319	3	Phospho (ST)	SKS[Phospho (ST)]QSSGSSATHPISVPGAR	28.96	1	1	304	323	1	-0.0033	892 : Insulin receptor substrate 2 OS=Homo sapiens GN=IRS2 PE=1 SV=2	,Q9Y4H2	137249	0.298	0.605	9999	NAN	9999	NAN	75648.3	0.15	78273.4	1.24	0	0	176867	0.19	254061	0.1
774	YLMAGPGSSSEEDEASHSGGSGDEAPK	916.69	3	Oxidation (M); Phospho (ST)	YLM[Oxidation (M)]AGPGSSS[Phospho (ST)]EEDEASHSGGSGDEAPK	54.28	4	2	401	427	0	-0.0046	293 : DNA repair protein XRCC1 OS=Homo sapiens GN=XRCC1 PE=1 SV=1	,P18887	69483	2.345	0.547	9999	NAN	9999	NAN	290114	0.41	113911	0.25	0	0	81632	0.41	123707	0.08
775	MESDSDSDKSSDNSGLK	981.34	2	2 Phospho (ST)	MES[Phospho (ST)]DSDS[Phospho (ST)]DKSSDNSGLK	29.81	1	1	140	156	1	0.0001	71 : Hepatoma-derived growth factor-related protein 2 OS=Homo sapiens GN=HDGFRP2 PE=1 SV=1	,Q7Z4V5	74272	NAN	NAN	2.834	0.503	1.34	0.088	0	0	131103	0.61	46257.8	0.6	61987.3	0.71	0	0
776	GGQGDPAVPAQQPADPSTPER	1077.97	2	Phospho (ST)	GGQGDPAVPAQQPADPST[Phospho (ST)]PER	55.34	3	2	198	218	0	-0.0048	638 : Zinc finger protein 185 OS=Homo sapiens GN=ZNF185 PE=1 SV=2	,O15231	49157	0.485	0.362	NAN	NAN	NAN	NAN	320823	0.03	0	0	0	0	0	0	661158	0.11
777	GEIKDSSPSSSPSPK	831.836	2	2 Phospho (ST)	GEIKDS[Phospho (ST)]S[Phospho (ST)]PSSSPSPK	51	5	2	333	347	1	-0.0004	627 : Rab11 family-interacting protein 1 OS=Homo sapiens GN=RAB11FIP1 PE=1 SV=2	,Q6WKZ4	137111	1.301	0.236	0.743	0.404	0.72	0.333	50136.5	0.7	458934	0.08	617511	0.25	444475	0.27	38549.8	0.05
778	HQASDSENEEPPKPR	900.881	2	Phospho (ST)	HQASDS[Phospho (ST)]ENEEPPKPR	49.62	8	3	193	207	0	0.0025	30 : Protein IWS1 homolog OS=Homo sapiens GN=IWS1 PE=1 SV=2	,Q96ST2	91899	0.4	0.465	0.267	0.853	0.823	0.251	13789.8	0.09	63302	0.25	236862	0.06	195054	0.3	34499.3	0.31
779	SSRSSPELTR	640.257	2	2 Phospho (ST)	SSRS[Phospho (ST)]S[Phospho (ST)]PELTR	33.25	3	1	1690	1699	1	-0.0006	19 : Serine/arginine repetitive matrix protein 2 OS=Homo sapiens GN=SRRM2 PE=1 SV=2	,Q9UQ35	299438	9.866	0.939	0.564	0.565	0.426	0.627	1.44514e+06	0.09	975142	0.64	1.72976e+06	0.25	736325	0.22	146481	0.43
780	DHPLPEVAHVK	414.557	3			38.88	5	2	43	53	0	0.0017	487 : Cytochrome c oxidase subunit 4 isoform 1, mitochondrial OS=Homo sapiens GN=COX4I1 PE=1 SV=1	,P13073	19564	0.957	0.048	0.831	0.333	0.65	0.397	73151.2	0.08	211341	0.08	254321	0.34	165273	0.09	76408.6	0.1
781	AVVGVVAGGGR	471.279	2			62.08	3	1	164	174	0	-0.0029	276 : 60S ribosomal protein L8 OS=Homo sapiens GN=RPL8 PE=1 SV=2	,P62917	28007	5.192	0.829	0.93	0.251	0.661	0.39	102224	0.17	259653	0.74	279173	0.09	184628	0.29	19688.2	0.5
783	KNSSTDQGSDEEGSLQK	945.391	2	Phospho (ST)	KNS[Phospho (ST)]STDQGSDEEGSLQK	67.69	1	1	1060	1076	1	-0.0005	664 : General transcription factor 3C polypeptide 1 OS=Homo sapiens GN=GTF3C1 PE=1 SV=4	,Q12789	238725	1.539	0.333	0.396	0.729	0.732	0.326	49089.5	0.37	76220.3	1.1	192696	1.24	141058	0.55	31899	0.14
784	ISSKSPGHMVILDQTK	612.968	3	Oxidation (M); Phospho (ST)	ISSKS[Phospho (ST)]PGHM[Oxidation (M)]VILDQTK	32.4	3	2	549	564	1	-0.0048	234 : SAFB-like transcription modulator OS=Homo sapiens GN=SLTM PE=1 SV=2	,Q9NWH9	117079	0.253	0.668	9999	NAN	9999	NAN	1111697	0.05	35421	0.39	0	0	36787.3	0.07	4.39814e+06	0.1
785	MLEEKSPEK	585.759	2	Phospho (ST)	MLEEKS[Phospho (ST)]PEK	35.53	4	2	1595	1603	1	-0.0004	823 : Microtubule-associated protein 1A OS=Homo sapiens GN=MAP1A PE=1 SV=5	,P78559	305440	9999	NAN	5.558	0.803	2.577	0.503	5091.78	0.49	649746	0.1	116900	0.15	301195	0.08	0	0
786	RDLSPR	412.194	2	Phospho (ST)	RDLS[Phospho (ST)]PR	26.17	1	1	2127	2132	1	-0.001	1486 : Transcription factor HIVEP2 OS=Homo sapiens GN=HIVEP2 PE=1 SV=2	,P31629	268885	0.573	0.266	2.332	0.39	1.37	0.103	2.11606e+06	0.06	262687	0.18	112647	0.29	154361	0.24	3.68991e+06	0.7
787	LGADESEEEGRR	714.294	2	Phospho (ST)	LGADES[Phospho (ST)]EEEGRR	37.7	4	2	81	92	1	-0.0005	1125 : Nardilysin OS=Homo sapiens GN=NRD1 PE=1 SV=2	,O43847	131488	2.417	0.565	0.702	0.438	0.49	0.559	89838.9	0.03	400937	0.05	571425	0.03	280178	0.23	37166.4	0.53
788	RRETPSPRPMR	514.897	3	2 Phospho (ST)	RRET[Phospho (ST)]PS[Phospho (ST)]PRPMR	34.01	1	1	2735	2745	2	-0.0006	19 : Serine/arginine repetitive matrix protein 2 OS=Homo sapiens GN=SRRM2 PE=1 SV=2	,Q9UQ35	299438	9999	NAN	0.737	0.404	5.807	0.835	809750	1	651152	0.55	883916	0.87	5.13269e+06	1.41	0	0
789	AEGPGLSR	393.708	2			39.39	3	1	877	884	0	-0.0011	282 : Filamin-A OS=Homo sapiens GN=FLNA PE=1 SV=4	,P21333	280564	9999	NAN	0.488	0.637	0.247	0.829	9490.94	0.6	60903.4	0.03	124886	0.1	30882.4	0.37	0	0
790	KPAQEETEETSSQESAEED	1102.42	2	Phospho (ST)	KPAQEETEETSS[Phospho (ST)]QESAEED	86.45	2	1	91	109	0	0.0002	817 : High mobility group protein HMGI-C OS=Homo sapiens GN=HMGA2 PE=1 SV=1	,P52926	11825	8.819	0.925	4.458	0.724	3.703	0.683	507590	0.73	1.55132e+06	0.07	347982	0.6	1.28861e+06	0.15	57558.9	0.17
791	KAAESSSDSSDSDSSEDDEAPSKPAGTTK	1042.71	3	3 Phospho (ST)	KAAESSSDSSDS[Phospho (ST)]DS[Phospho (ST)]S[Phospho (ST)]EDDEAPSKPAGTTK	35.91	4	2	357	385	1	-0.002	52 : Nucleolar phosphoprotein p130 OS=Homo sapiens GN=NOLC1 PE=1 SV=2	,Q14978	73560	NAN	NAN	0.301	0.82	0.592	0.451	0	0	28347.2	0.62	94152.8	0.02	55705.2	0.46	0	0
792	TSQVGAASAPAKESPR	546.261	3	Phospho (ST)	TSQVGAASAPAKES[Phospho (ST)]PR	31.7	2	2	368	383	1	-0.0002	17 : Treacle protein OS=Homo sapiens GN=TCOF1 PE=1 SV=2	,Q13428	152013	0.806	0.064	5.945	0.823	6.158	0.85	3.04478e+06	0.11	11009321	0.7	1.85192e+06	0.05	11404113	0.07	3.77894e+06	0.42
793	AKSPTPSPSPPR	691.299	2	2 Phospho (ST)	AKSPTPS[Phospho (ST)]PS[Phospho (ST)]PPR	28.26	1	1	789	800	1	-0.0001	43 : Serine/arginine repetitive matrix protein 1 OS=Homo sapiens GN=SRRM1 PE=1 SV=2	,Q8IYB3	102274	0.649	0.19	0.913	0.266	0.788	0.274	1.31436e+06	1.09	10074254	0.01	11033073	0.09	8697628	0.07	2.02465e+06	0.04
794	ENESSDSEEEVSRPR	915.362	2	Phospho (ST)	ENESSDS[Phospho (ST)]EEEVSRPR	25.08	1	1	2487	2501	0	-0.0008	437 : Nipped-B-like protein OS=Homo sapiens GN=NIPBL PE=1 SV=2	,Q6KC79	315854	9999	NAN	1.318	0.008	0.694	0.362	55799.4	0.21	140118	0.3	106332	0.34	73743.2	0.17	0	0
795	TIASDSEEEAGK	658.766	2	Phospho (ST)	TIASDS[Phospho (ST)]EEEAGK	46.52	8	3	435	446	0	-0.001	30 : Protein IWS1 homolog OS=Homo sapiens GN=IWS1 PE=1 SV=2	,Q96ST2	91899	1.756	0.404	1.386	0.032	1.346	0.088	123366	0.42	918622	0.43	662584	0.16	891548	0.22	70258.4	0.99
796	SRSPQWR	498.723	2	Phospho (ST)	SRS[Phospho (ST)]PQWR	30.32	6	4	508	514	1	0.0005	19 : Serine/arginine repetitive matrix protein 2 OS=Homo sapiens GN=SRRM2 PE=1 SV=2	,Q9UQ35	299438	0.741	0.111	5.614	0.806	0.74	0.318	3069836	0.06	20053350	0.06	3.57232e+06	0.53	2.64299e+06	0.67	4145394	0.05
797	SGDEGSEDEAPSGED	780.746	2	Phospho (ST)	SGDEGS[Phospho (ST)]EDEAPSGED	30.98	2	1	229	243	0	-0.0006	547 : Nuclear ubiquitous casein and cyclin-dependent kinases substrate OS=Homo sapiens GN=NUCKS1 PE=1 SV=1	,Q9H1E3	27280	NAN	NAN	0.228	0.89	0.211	0.869	0	0	51020.3	0.5	223970	0.64	47160.6	0.31	0	0
798	TKSLIAQDHR	416.874	3	Phospho (ST)	TKS[Phospho (ST)]LIAQDHR	24.5	1	1	377	386	1	-0.0012	1148 : Rho guanine nucleotide exchange factor 10 OS=Homo sapiens GN=ARHGEF10 PE=1 SV=4	,O15013	151516	0.586	0.251	18.015	0.982	1.231	0.032	25148.4	0.55	172556	0.18	9578.32	0.89	11792.4	0.51	42934.4	0.08
799	VGSTSENITQK	582.299	2			29.28	1	1	408	418	0	0.0007	1297 : ATP-dependent RNA helicase DDX3X OS=Homo sapiens GN=DDX3X PE=1 SV=3	,O00571	73198	2.039	0.478	0.469	0.653	1.393	0.111	18345.4	0.74	14594.7	0.69	31088.5	0.11	43294.2	0.93	8999.35	0.44
800	SSGVSGGKPGLLPAHSR	562.948	3	Phospho (ST)	SSGVSGGKPGLLPAHS[Phospho (ST)]R	38.23	1	1	717	733	0	-0.0029	385 : Testis-expressed sequence 2 protein OS=Homo sapiens GN=TEX2 PE=1 SV=2	,Q8IWB9	125224	0.496	0.347	NAN	NAN	9999	NAN	58654	0.42	0	0	0	0	94259.6	0.15	118158	0.13
801	SLETENAGLR	545.279	2			42.87	1	1	51	60	0	-0.0023	20 : Lamin-A/C OS=Homo sapiens GN=LMNA PE=1 SV=1	,P02545	74095	0.148	0.835	0.858	0.311	1.002	0.111	50962.1	0.06	175068	0.14	203938	0.04	204259	0.09	344935	1.01
802	YSPSQNSPIHHIPSR	600.611	3	Phospho (ST)	YSPSQNS[Phospho (ST)]PIHHIPSR	26.97	1	1	284	298	0	-0.0029	63 : Bcl-2-associated transcription factor 1 OS=Homo sapiens GN=BCLAF1 PE=1 SV=2	,Q9NYF8	106059	0.346	0.535	-9999	NAN	3.376	0.642	6490056	0.04	0	0	224651	0.28	758491	0.9	18742036	0.07
803	KPAQEETEETSSQESAEED	735.285	3	Phospho (ST)	KPAQEETEETS[Phospho (ST)]SQESAEED	31.93	1	1	91	109	0	-0.0004	817 : High mobility group protein HMGI-C OS=Homo sapiens GN=HMGA2 PE=1 SV=1	,P52926	11825	NAN	NAN	6.598	0.853	8.063	0.907	0	0	225600	0.19	34190.9	0.35	275687	0.09	0	0
804	VLNTNIDGR	501.271	2			39.62	1	1	15	23	0	-0.0027	527 : 40S ribosomal protein S18 OS=Homo sapiens GN=RPS18 PE=1 SV=3	,P62269	17708	0.172	0.796	1.224	0.064	1.866	0.311	26323.4	0.65	121383	0.81	99183.6	0.55	185122	0.36	152626	0.19
805	EDTEEYNLR	584.76	2			24.46	1	1	135	143	0	0	59 : Heterogeneous nuclear ribonucleoprotein A3 OS=Homo sapiens GN=HNRNPA3 PE=1 SV=2	,P51991	39571	2.554	0.588	3.731	0.648	1.216	0.016	54995.5	0.3	104153	0.49	27914.5	0.61	33938.3	0.96	21536.4	0.42
806	SNTPMGDKDDDDDDDADEK	726.583	3	Phospho (ST)	SNT[Phospho (ST)]PMGDKDDDDDDDADEK	22.36	1	1	2722	2740	1	-0.0006	607 : E3 ubiquitin-protein ligase UBR4 OS=Homo sapiens GN=UBR4 PE=1 SV=1	,Q5T4S7	573476	NAN	NAN	1.137	0.111	1.342	0.088	0	0	129609	0.1	113956	0.37	152917	0.05	0	0
807	ELVSSSSSGSDSDSEVDKK	1011.92	2	Phospho (ST)	ELVSSSSSGSDS[Phospho (ST)]DSEVDKK	68.34	20	5	6	24	1	0.0013	62 : Activated RNA polymerase II transcriptional coactivator p15 OS=Homo sapiens GN=SUB1 PE=1 SV=3	,P53999	14386	3.541	0.715	1.27	0.032	1.232	0.032	4.78887e+06	0.05	9599296	0.87	7557622	1.29	9309924	1.4	1.35247e+06	0.03
808	EVLQAR	358.207	2			27.06	1	1	282	287	0	-0.0032	779 : Leukocyte receptor cluster member 8 OS=Homo sapiens GN=LENG8 PE=1 SV=2	,Q96PV6	86075	0.906	0.016	2.147	0.333	0.968	0.135	2.19169e+06	0.03	3860047	0.05	1.79798e+06	0.42	1740567	0.15	2.41865e+06	0.12
809	VEEISR	366.698	2			24.89	2	1	205	210	0	0.0001	1145 : Hedgehog-interacting protein OS=Homo sapiens GN=HHIP PE=1 SV=3	,Q96QV1	78800	1.564	0.34	0.585	0.541	0.291	0.781	25877.3	0.39	298871	0.05	510771	0.04	148406	0.35	16549.5	0.95
810	IEVKEESPQSK	451.881	3	Phospho (ST)	IEVKEESPQS[Phospho (ST)]K	27.49	1	1	182	192	1	-0.0002	1134 : Protein 4.1 OS=Homo sapiens GN=EPB41 PE=1 SV=4	,P11171	96957	9999	NAN	0.813	0.347	0.607	0.438	83157.8	0.59	448992	0.33	552590	1.12	335568	0.16	0	0
811	VDNDENEHQLSLR	523.58	3			33.2	2	2	33	45	0	-0.0051	18 : Nucleophosmin OS=Homo sapiens GN=NPM1 PE=1 SV=2	,P06748	32555	1.487	0.311	1.475	0.072	1.189	0.008	1.08124e+06	0.1	2.65316e+06	0.03	1798515	0.68	2138301	0.06	727235	0.14
812	DKKSPLIESTANMDNNQSQK	782.019	3	Oxidation (M); Phospho (ST)	DKKSPLIES[Phospho (ST)]TANM[Oxidation (M)]DNNQSQK	35.12	2	2	296	315	2	-0.0045	398 : Protein phosphatase 1 regulatory subunit 12A OS=Homo sapiens GN=PPP1R12A PE=1 SV=1	,O14974	115211	1.311	0.236	17.638	0.981	32.734	0.996	247719	0.12	252725	0.23	14328.3	0.61	469026	0.23	188925	0.01
813	EKDSELNQK	585.759	2	Phospho (ST)	EKDS[Phospho (ST)]ELNQK	26.93	1	1	286	294	1	0.0066	1377 : Structural maintenance of chromosomes protein 1A OS=Homo sapiens GN=SMC1A PE=1 SV=2	,Q14683	143144	9999	NAN	5.486	0.799	2.573	0.503	5118.43	0.49	645909	0.1	117730	0.13	302905	0.06	0	0
814	LSMEDSKSPPPK	698.316	2	Phospho (ST)	LSMEDSKS[Phospho (ST)]PPPK	38.96	2	2	127	138	1	0.0014	1475 : Regulation of nuclear pre-mRNA domain-containing protein 1B OS=Homo sapiens GN=RPRD1B PE=1 SV=1	,Q9NQG5	36877	0.198	0.754	18.071	0.982	19.034	0.985	29445.8	0.64	868678	0.74	48070.4	0.72	914982	0.19	148925	0.35
815	SNTPMGDKDDDDDDDADEK	1089.37	2	Phospho (ST)	S[Phospho (ST)]NTPMGDKDDDDDDDADEK	93.48	3	2	2722	2740	1	-0.0006	607 : E3 ubiquitin-protein ligase UBR4 OS=Homo sapiens GN=UBR4 PE=1 SV=1	,Q5T4S7	573476	NAN	NAN	0.61	0.522	0.798	0.266	0	0	61867.6	0.12	101384	0.32	80897.1	0.12	0	0
816	IYSSDSDEGSEEDKAQR	998.392	2	Phospho (ST)	IYSSDSDEGS[Phospho (ST)]EEDKAQR	83.52	18	5	605	621	1	-0.0008	220 : RNA polymerase-associated protein LEO1 OS=Homo sapiens GN=LEO1 PE=1 SV=1	,Q8WVC0	75359	0.93	0.032	0.626	0.503	0.738	0.318	108348	0.05	361067	0.61	577185	0.26	425675	0.1	116557	0.12
817	SNTPMGDKDDDDDDDADEK	1089.37	2	Phospho (ST)	SNT[Phospho (ST)]PMGDKDDDDDDDADEK	93.59	7	3	2722	2740	1	-0.0004	607 : E3 ubiquitin-protein ligase UBR4 OS=Homo sapiens GN=UBR4 PE=1 SV=1	,Q5T4S7	573476	NAN	NAN	0.578	0.547	0.878	0.205	0	0	58611.6	0.17	101389	0.32	88982.2	0.16	0	0
818	IGVNQPK	378.224	2			32.59	7	3	224	230	0	-0.0012	598 : T-complex protein 1 subunit beta OS=Homo sapiens GN=CCT2 PE=1 SV=4	,P78371	57452	-9999	NAN	0.596	0.535	0.417	0.637	0	0	125343	0.36	210224	0.11	87635	0.2	31933.4	0.52
819	ERDKEVSDDEAEEK	879.857	2	Phospho (ST)	ERDKEVS[Phospho (ST)]DDEAEEK	45.6	6	2	225	238	2	0.0006	8 : Heat shock protein HSP 90-alpha OS=Homo sapiens GN=HSP90AA1 PE=1 SV=5	,P07900	84607	NAN	NAN	-9999	NAN	0.393	0.663	0	0	0	0	482992	0.05	189855	0.05	0	0
820	LSGSSEDEEDSGKGEPTAK	1001.91	2	Phospho (ST)	LSGSS[Phospho (ST)]EDEEDSGKGEPTAK	62.31	14	3	329	347	1	0.0004	803 : HIRA-interacting protein 3 OS=Homo sapiens GN=HIRIP3 PE=1 SV=3	,Q9BW71	61920	NAN	NAN	1.087	0.143	0.378	0.683	0	0	268541	0.06	246992	0.42	93445.8	0.58	0	0
821	EPAITSQNSPEAR	740.326	2	Phospho (ST)	EPAITSQNS[Phospho (ST)]PEAR	53.16	4	3	92	104	0	0.001	450 : Transcription elongation factor A protein 1 OS=Homo sapiens GN=TCEA1 PE=1 SV=2	,P23193	33948	9999	NAN	28.694	0.995	18.48	0.984	141266	0.43	5290148	0.03	184363	0.48	3.40707e+06	0.05	0	0
822	SEDESETEDEEEKSQEDQEQK	869.991	3	Phospho (ST)	SEDESET[Phospho (ST)]EDEEEKSQEDQEQK	30.23	4	1	668	688	1	-0.0008	742 : DNA replication licensing factor MCM3 OS=Homo sapiens GN=MCM3 PE=1 SV=3	,P25205	90924	9999	NAN	2.621	0.458	1.944	0.34	39138.8	0.14	247840	0.09	94561.2	0.31	183844	0.13	0	0
823	NKEESSDDEDKESEEEPPK	767.636	3	Phospho (ST)	NKEESS[Phospho (ST)]DDEDKESEEEPPK	35.03	2	2	239	257	2	0.0021	60 : Protein DEK OS=Homo sapiens GN=DEK PE=1 SV=1	,P35659	42648	9999	NAN	0.509	0.616	1.163	0.008	24639.2	0.59	411170	0.43	807118	0.52	938588	0.03	0	0
824	GADSGEEKEEGINR	785.822	2	Phospho (ST)	GADS[Phospho (ST)]GEEKEEGINR	27.97	1	1	194	207	1	-0.0008	1352 : UPF0368 protein Cxorf26 OS=Homo sapiens GN=CXorf26 PE=1 SV=1	,Q9BVG4	26041	NAN	NAN	0.019	1	1.514	0.174	0	0	2345.71	0.68	121481	0.43	183891	0.25	0	0
825	FHHTFSTEIAK	439.889	3			33.3	2	1	336	346	0	-0.0033	190 : Protein disulfide-isomerase A4 OS=Homo sapiens GN=PDIA4 PE=1 SV=2	,P13667	72887	9999	NAN	0.94	0.243	-9999	NAN	60856.3	0.1	80016.9	0.26	85087.3	0.33	0	0	0	0
826	ETEEQDSDSAEQGDPAGEGK	1079.9	2	Phospho (ST)	ETEEQDS[Phospho (ST)]DSAEQGDPAGEGK	95.05	23	3	54	73	0	-0.0001	815 : Tripartite motif-containing protein 16 OS=Homo sapiens GN=TRIM16 PE=1 SV=3	,O95361	63915	NAN	NAN	0.715	0.425	0.575	0.471	0	0	366834	0.52	512978	0.29	294881	0.61	0	0
827	GQLTKSPLAQMEEER	604.944	3	Oxidation (M); Phospho (ST)	GQLTKS[Phospho (ST)]PLAQM[Oxidation (M)]EEER	48	3	1	178	192	1	-0.0025	416 : Septin-13 OS=Homo sapiens GN=SEPT13 PE=2 SV=2	,A8MT51	33130	0.727	0.127	9999	NAN	9999	NAN	68705	0.13	185903	1.23	0	0	89715.4	0.29	94534.8	0.47
828	AAQEEYVK	469.235	2			42.04	8	2	323	330	0	-0.0002	249 : Fructose-bisphosphate aldolase A OS=Homo sapiens GN=ALDOA PE=1 SV=2	,P04075	39395	0.669	0.174	0.699	0.438	0.731	0.326	182801	0.68	192013	0.1	274696	0.26	200842	0.13	273153	0.97
829	NKEESSDDEDKESEEEPPK	1230.92	2	3 Phospho (ST)	NKEES[Phospho (ST)]S[Phospho (ST)]DDEDKES[Phospho (ST)]EEEPPK	42.75	4	1	239	257	2	0.0002	60 : Protein DEK OS=Homo sapiens GN=DEK PE=1 SV=1	,P35659	42648	NAN	NAN	0.394	0.729	0.528	0.516	0	0	32090.1	0.33	81489	0.71	42989.8	0.18	0	0
830	GVQKPAGPSTSPDGNSR	867.893	2	Phospho (ST)	GVQKPAGPSTS[Phospho (ST)]PDGNSR	46.21	2	2	138	154	0	-0.0009	1251 : Tyrosine-protein kinase SgK223 OS=Homo sapiens GN=SGK223 PE=1 SV=2	,Q86YV5	149593	0.603	0.236	13.029	0.961	10.419	0.943	12465.7	0.58	218334	0.12	16757.4	0.27	174597	0.15	20682.1	0.48
831	VGDTEKPEPERSPPNR	944.433	2	Phospho (ST)	VGDTEKPEPERS[Phospho (ST)]PPNR	31.39	1	1	250	265	1	0	809 : Uncharacterized protein C9orf78 OS=Homo sapiens GN=C9orf78 PE=1 SV=1	,Q9NZ63	33667	9999	NAN	58.462	0.999	31.384	0.996	92653.8	0.07	573748	0.02	9813.96	0.31	308001	0.16	0	0
832	RPLSPETR	518.252	2	Phospho (ST)	RPLS[Phospho (ST)]PETR	38.46	2	2	1390	1397	0	-0.0012	1210 : Rho GTPase-activating protein 23 OS=Homo sapiens GN=ARHGAP23 PE=1 SV=2	,Q9P227	162092	0.843	0.032	3.976	0.678	2.273	0.431	63586.7	0.12	408531	0.29	102746	0.93	233564	0.33	75449.6	0.38
833	VQTTPKVEEEQDLK	862.41	2	Phospho (ST)	VQTT[Phospho (ST)]PKVEEEQDLK	43.68	4	2	514	527	1	-0.0019	255 : Formin-binding protein 4 OS=Homo sapiens GN=FNBP4 PE=1 SV=2	,Q8N3X1	110181	0.95	0.04	0.036	0.999	0.011	1	182642	0.05	310961	1.09	8568907	0.71	96363.1	0.13	192221	0.01
834	SLDDSEEDDDEDSGHSSR	1037.85	2	Phospho (ST)	SLDDS[Phospho (ST)]EEDDDEDSGHSSR	75.64	5	1	808	825	0	0.0012	1366 : Polycystin-2 OS=Homo sapiens GN=PKD2 PE=1 SV=3	,Q13563	109622	NAN	NAN	0.289	0.832	0.455	0.593	0	0	20799.7	0.18	71861.8	0.27	32717.6	0.2	0	0
835	GVQKPAGPSTSPDGNSR	867.894	2	Phospho (ST)	GVQKPAGPST[Phospho (ST)]SPDGNSR	51.99	4	1	138	154	0	-0.0002	1251 : Tyrosine-protein kinase SgK223 OS=Homo sapiens GN=SGK223 PE=1 SV=2	,Q86YV5	149593	0.592	0.243	8.305	0.903	5.459	0.82	10815.7	0.53	207069	0.14	24934.2	0.3	136109	0.39	18282	0.5
836	AAESSSDSSDSDSSEDDEAPSKPAGTTK	973.359	3	2 Phospho (ST)	AAESSSDSSDSDS[Phospho (ST)]S[Phospho (ST)]EDDEAPSKPAGTTK	45.02	2	2	358	385	0	-0.0008	52 : Nucleolar phosphoprotein p130 OS=Homo sapiens GN=NOLC1 PE=1 SV=2	,Q14978	73560	9999	NAN	0.873	0.296	0.762	0.296	165586	0.57	412501	0.18	472452	0.57	359933	0.11	0	0
837	SLSPVPR	418.206	2	Phospho (ST)	SLS[Phospho (ST)]PVPR	24.98	1	1	15	21	0	-0.0035	618 : Uncharacterized protein CXorf23 OS=Homo sapiens GN=CXorf23 PE=1 SV=1	,A2AJT9	83820	0.474	0.376	0.643	0.491	0.661	0.39	52832.7	0.3	13708.1	0.86	21332.1	0.24	14101.7	0.3	111368	0.23
838	EREVDEDSEPEREVR	651.945	3	Phospho (ST)	EREVDEDS[Phospho (ST)]EPEREVR	32.89	2	2	75	89	2	-0.0017	903 : U4/U6.U5 tri-snRNP-associated protein 2 OS=Homo sapiens GN=USP39 PE=1 SV=2	,Q53GS9	65340	0.958	0.048	7.337	0.876	8.386	0.913	962272	0.04	752842	0.06	102609	1.33	860493	0.39	1.00403e+06	0.08
839	SHMSGSPGPGGSNTAPSTPVIGGSDKPGMEEK	1082.44	3	2 Oxidation (M); 2 Phospho (ST)	SHM[Oxidation (M)]SGSPGPGGSNT[Phospho (ST)]APS[Phospho (ST)]TPVIGGSDKPGM[Oxidation (M)]EEK	36.44	1	1	688	719	0	-0.0019	520 : Extended synaptotagmin-2 OS=Homo sapiens GN=FAM62B PE=1 SV=1	,A0FGR8	102294	0.479	0.369	9999	NAN	9999	NAN	74551.8	0.1	79377.5	0.12	0	0	45200.9	0.63	155635	0.1
840	EKTDDTSGEDNDEKEAVASK	749.976	3	Phospho (ST)	EKTDDT[Phospho (ST)]SGEDNDEKEAVASK	30.34	3	2	548	567	2	-0.0011	593 : Nuclear receptor corepressor 2 OS=Homo sapiens GN=NCOR2 PE=1 SV=2	,Q9Y618	274635	9999	NAN	2.054	0.303	3.092	0.599	62044.8	0.18	95887.6	0.54	46683	0.5	144334	0.08	0	0
841	VGDTEKPEPERSPPNR	629.958	3	Phospho (ST)	VGDTEKPEPERS[Phospho (ST)]PPNR	38.41	8	2	250	265	1	-0.0011	809 : Uncharacterized protein C9orf78 OS=Homo sapiens GN=C9orf78 PE=1 SV=1	,Q9NZ63	33667	1.337	0.251	85.416	1	18.36	0.984	2.82185e+06	0.06	22464598	0.05	263001	1.16	4828661	1.32	2111153	0.04
842	GPDETLR	394.2	2			26.92	3	1	305	311	0	-0.0011	1347 : Multifunctional protein ADE2 OS=Homo sapiens GN=PAICS PE=1 SV=3	,P22234	47049	0.242	0.688	0.706	0.431	1.852	0.303	37089.8	0.18	66257.7	0.92	93824.8	0.02	173739	0.13	153237	0.49
843	ENPPVEDSSDEDDKR	906.352	2	Phospho (ST)	ENPPVEDS[Phospho (ST)]SDEDDKR	41.66	1	1	491	505	1	0.0003	307 : Dolichyl-diphosphooligosaccharide--protein glycosyltransferase subunit STT3B OS=Homo sapiens GN=STT3B PE=1 SV=1	,Q8TCJ2	93614	9.366	0.933	1.529	0.103	0.035	0.998	385033	0.13	1.40414e+06	0.02	918594	0.67	32555	0.3	41110.8	0.17
844	VELESR	366.698	2			27.58	2	2	208	213	0	-0.0006	1 : Keratin, type II cytoskeletal 8 OS=Homo sapiens GN=KRT8 PE=1 SV=7	,P05787	53671	2.27	0.535	0.587	0.541	0.346	0.715	73909.5	0.33	298882	0.05	509380	0.04	176312	0.08	32563.1	0.65
845	NRTPAKVEDAADSATKPENLSSK	628.053	4	Phospho (ST)	NRT[Phospho (ST)]PAKVEDAADSATKPENLSSK	36.28	2	1	399	421	2	-0.0043	93 : Antigen KI-67 OS=Homo sapiens GN=MKI67 PE=1 SV=2	,P46013	358474	1.114	0.143	NAN	NAN	NAN	NAN	106460	0.04	0	0	0	0	0	0	95532.9	0.29
846	VLEGMEVVR	524.278	2	Oxidation (M)	VLEGM[Oxidation (M)]EVVR	47.37	2	1	172	180	0	-0.0025	74 : Peptidyl-prolyl cis-trans isomerase B OS=Homo sapiens GN=PPIB PE=1 SV=2	,P23284	23728	1.095	0.127	0.96	0.236	0.933	0.166	166825	0.05	53464.1	0.6	55720.7	0.34	51966	0.25	152404	0.8
847	AKSPTPSPSPPR	691.299	2	2 Phospho (ST)	AKSPT[Phospho (ST)]PS[Phospho (ST)]PSPPR	32.02	1	1	789	800	1	-0.0003	43 : Serine/arginine repetitive matrix protein 1 OS=Homo sapiens GN=SRRM1 PE=1 SV=2	,Q8IYB3	102274	0.719	0.127	0.839	0.326	0.752	0.303	1.45367e+06	0.93	10270840	0.02	12237157	0.02	9204317	0.06	2.02133e+06	0.05
848	VLDSGAPIK	450.262	2			24.49	1	1	125	133	0	-0.0026	28 : ATP synthase subunit beta, mitochondrial OS=Homo sapiens GN=ATP5B PE=1 SV=3	,P06576	56525	1.995	0.471	0.715	0.425	0.545	0.503	72521.1	0.09	113733	0.69	159067	0.21	86663.4	0.34	36343.3	0.14
849	GPSQEEEDNHSDEEDRASEPK	822.317	3	Phospho (ST)	GPSQEEEDNHS[Phospho (ST)]DEEDRASEPK	35.14	3	3	57	77	1	-0.0013	103 : Zinc finger CCCH domain-containing protein 18 OS=Homo sapiens GN=ZC3H18 PE=1 SV=1	,Q86VM9	106296	9999	NAN	0.204	0.911	0.967	0.143	26237.5	0.5	249487	0.55	1223988	0.1	1183756	0.04	0	0
850	KAEDSDSEPEPEDNVR	948.877	2	Phospho (ST)	KAEDSDS[Phospho (ST)]EPEPEDNVR	75.81	17	5	495	510	1	-0.0004	189 : 5'-3' exoribonuclease 2 OS=Homo sapiens GN=XRN2 PE=1 SV=1	,Q9H0D6	108513	5.301	0.835	1.173	0.088	1.088	0.056	1.86697e+06	0.05	2.94328e+06	0.41	2.51004e+06	0.07	2.73059e+06	0.27	352193	0.06
851	KPAQEETEETSSQESAEED	735.284	3	Phospho (ST)	KPAQEETEETSSQES[Phospho (ST)]AEED	25.89	1	1	91	109	0	-0.001	817 : High mobility group protein HMGI-C OS=Homo sapiens GN=HMGA2 PE=1 SV=1	,P52926	11825	NAN	NAN	4.386	0.72	0.656	0.39	0	0	231828	0.16	52853.8	0.37	34684.6	0.19	0	0
852	GPSSVEDIK	466.239	2			65.56	10	4	240	248	0	-0.0026	18 : Nucleophosmin OS=Homo sapiens GN=NPM1 PE=1 SV=2	,P06748	32555	1.235	0.205	2.465	0.425	1.511	0.174	580812	0.08	1933951	0.77	784635	0.32	1.18596e+06	1.13	470293	0.04
853	ENPVYEK	439.716	2			29.66	2	1	249	255	0	-0.0008	1315 : 60S ribosomal protein L5 OS=Homo sapiens GN=RPL5 PE=1 SV=3	,P46777	34341	-9999	NAN	0.73	0.411	0.454	0.599	0	0	69014.5	0.19	94577.8	0.1	42973	0.35	14950.2	0.52
854	TERDTPGHGSGWAETPR	645.276	3	Phospho (ST)	TERDT[Phospho (ST)]PGHGSGWAETPR	61.32	6	3	299	315	1	-0.0031	159 : Splicing factor 3B subunit 1 OS=Homo sapiens GN=SF3B1 PE=1 SV=2	,O75533	145723	0.877	0.008	1.796	0.213	4.003	0.715	397665	0.02	173529	0.63	96616.3	1.06	386747	0.13	453456	0.09
855	DLDRPESQSPK	676.298	2	Phospho (ST)	DLDRPESQS[Phospho (ST)]PK	26.02	1	1	159	169	0	-0.0001	294 : General transcription factor 3C polypeptide 2 OS=Homo sapiens GN=GTF3C2 PE=1 SV=2	,Q8WUA4	100616	0.026	0.994	2.295	0.376	1.569	0.197	7365.1	0.7	430080	0.32	187425	0.43	294075	0.34	288059	1.37
856	HRPSPPATPPPK	481.218	3	2 Phospho (ST)	HRPS[Phospho (ST)]PPAT[Phospho (ST)]PPPK	34.81	7	3	399	410	0	0.0001	43 : Serine/arginine repetitive matrix protein 1 OS=Homo sapiens GN=SRRM1 PE=1 SV=2	,Q8IYB3	102274	0.605	0.236	1.156	0.103	0.931	0.166	909541	1.25	30564390	0.27	26439670	0.54	24620770	0.44	1.5038e+06	1.27
857	ISSKSPGHMVILDQTK	612.967	3	Oxidation (M); Phospho (ST)	ISS[Phospho (ST)]KSPGHM[Oxidation (M)]VILDQTK	28.36	1	1	549	564	1	-0.0048	234 : SAFB-like transcription modulator OS=Homo sapiens GN=SLTM PE=1 SV=2	,Q9NWH9	117079	0.244	0.683	9999	NAN	9999	NAN	1105628	0.05	67012.3	0.53	0	0	18355.2	0.87	4.53173e+06	0.09
858	KPSTSDDSDSNFEK	818.822	2	Phospho (ST)	KPST[Phospho (ST)]SDDSDSNFEK	30.46	1	1	1467	1480	0	-0.0001	82 : DNA topoisomerase 2-alpha OS=Homo sapiens GN=TOP2A PE=1 SV=3	,P11388	174276	23.417	0.989	0.607	0.522	0.187	0.893	766349	0	913819	0.08	1.50564e+06	0.18	282185	0.16	32725.5	0.83
859	IEDVGSDEEDDSGKDKK	649.268	3	Phospho (ST)	IEDVGS[Phospho (ST)]DEEDDSGKDKK	45.87	7	3	250	266	2	0.0002	15 : Heat shock protein HSP 90-beta OS=Homo sapiens GN=HSP90AB1 PE=1 SV=4	,P08238	83212	3.903	0.75	1.116	0.127	0.054	0.993	3.87028e+06	0.01	70757090	0.35	63389376	1.14	3.39438e+06	0.11	991644	0.06
860	SPPKSPEEEGAVSS	740.812	2	Phospho (ST)	SPPKS[Phospho (ST)]PEEEGAVSS	55.59	18	4	208	221	1	-0.0002	414 : Splicing factor, arginine/serine-rich 2 OS=Homo sapiens GN=SFRS2 PE=1 SV=4	,Q01130	25461	3.291	0.692	3.499	0.616	1.782	0.281	2145969	0.12	33072782	0.37	9452213	0.56	16847008	0.79	652079	0.18
861	ETSVSKEDTDHEEKASNEDVTK	853.364	3	Phospho (ST)	ETSVSKEDT[Phospho (ST)]DHEEKASNEDVTK	37.95	4	2	114	135	2	0.0005	99 : PC4 and SFRS1-interacting protein OS=Homo sapiens GN=PSIP1 PE=1 SV=1	,O75475	60067	NAN	NAN	9999	NAN	9999	NAN	0	0	153900	0.22	0	0	259124	0.18	0	0
862	LAQGHTTVDELAR	470.915	3			38.85	3	1	2809	2821	0	-0.0017	24 : Plectin-1 OS=Homo sapiens GN=PLEC1 PE=1 SV=3	,Q15149	531466	2.667	0.605	1.08	0.151	0.944	0.159	77877.3	0.06	59364.9	0.38	54944.1	0.91	51892.1	0.57	29196.2	0.44
863	KSPSPAGGGSSPYSR	757.836	2	Phospho (ST)	KS[Phospho (ST)]PSPAGGGSSPYSR	25.98	1	1	339	353	1	0.0004	623 : Cell division cycle 2-like protein kinase 5 OS=Homo sapiens GN=CDC2L5 PE=1 SV=2	,Q14004	164823	2.009	0.471	2.072	0.311	0.867	0.213	67701.1	0.03	120883	0.31	58330.6	0.49	50582.1	0.22	33694.8	0.09
864	EGQPSPADEKGNDSDGEGESDDPEKK	933.036	3	Phospho (ST)	EGQPSPADEKGNDS[Phospho (ST)]DGEGESDDPEKK	50.11	19	3	89	114	2	-0.0008	887 : Vacuolar protein sorting-associated protein 4B OS=Homo sapiens GN=VPS4B PE=1 SV=2	,O75351	49271	9999	NAN	0.885	0.289	1.181	0	15866.1	0.29	860942	0.39	973362	0.09	1.14989e+06	0.31	0	0
865	NKEESSDDEDKESEEEPPK	794.291	3	2 Phospho (ST)	NKEES[Phospho (ST)]S[Phospho (ST)]DDEDKESEEEPPK	34.6	6	2	239	257	2	-0.0007	60 : Protein DEK OS=Homo sapiens GN=DEK PE=1 SV=1	,P35659	42648	9999	NAN	2.776	0.497	2.807	0.553	62408.1	0.28	480371	0.68	173032	0.84	485786	0.19	0	0
866	VTKNEEPSEEEIDAPKPK	707.33	3	Phospho (ST)	VTKNEEPS[Phospho (ST)]EEEIDAPKPK	38.89	7	3	114	131	1	-0.0029	81 : Nucleolar RNA helicase 2 OS=Homo sapiens GN=DDX21 PE=1 SV=5	,Q9NR30	87290	0.365	0.51	8.975	0.916	20.001	0.986	1.35168e+06	0.01	218357	0.12	24328.9	0.28	486591	0.1	3700177	0.07
867	AETSEGSGSAPAVPEASASPK	1005.44	2	Phospho (ST)	AETSEGSGSAPAVPEASAS[Phospho (ST)]PK	53.48	2	1	62	82	0	-0.0031	1562 : Methyl-CpG-binding protein 2 OS=Homo sapiens GN=MECP2 PE=1 SV=1	,P51608	52409	-9999	NAN	0.333	0.789	0.369	0.692	0	0	54386	0.7	163380	0.76	60359.8	0.84	132774	0.1
868	KRQSPEPSPVTLGR	544.612	3	Phospho (ST)	KRQS[Phospho (ST)]PEPSPVTLGR	38.32	3	1	1410	1423	2	-0.0038	389 : Bromodomain adjacent to zinc finger domain protein 1A OS=Homo sapiens GN=BAZ1A PE=1 SV=2	,Q9NRL2	178592	0.682	0.159	9999	NAN	NAN	NAN	1710612	0.07	62039.6	0.41	0	0	0	0	2.50754e+06	0.07
869	SEDESETEDEEEKSQEDQEQKR	922.024	3	Phospho (ST)	SEDESET[Phospho (ST)]EDEEEKSQEDQEQKR	47.82	6	3	668	689	2	0.0002	742 : DNA replication licensing factor MCM3 OS=Homo sapiens GN=MCM3 PE=1 SV=3	,P25205	90924	0.157	0.82	1.198	0.072	1.352	0.096	73660.2	0.22	171329	0.57	143023	0.04	193389	0.07	467844	0.03
870	KPDSPPKVLEPENK	553.277	3	Phospho (ST)	KPDS[Phospho (ST)]PPKVLEPENK	31.83	4	2	745	758	1	-0.0037	26 : Remodeling and spacing factor 1 OS=Homo sapiens GN=RSF1 PE=1 SV=2	,Q96T23	163720	0.383	0.484	0.209	0.907	0.199	0.881	523493	0.81	96862.8	0.21	463951	0.58	92197.1	0.32	1.36725e+06	0.62
871	SEDESETEDEEEKSQEDQEQK	896.647	3	2 Phospho (ST)	SEDES[Phospho (ST)]ET[Phospho (ST)]EDEEEKSQEDQEQK	35.73	9	2	668	688	1	0.0037	742 : DNA replication licensing factor MCM3 OS=Homo sapiens GN=MCM3 PE=1 SV=3	,P25205	90924	9999	NAN	1.042	0.174	1.111	0.04	59279.5	0.42	799025	0.08	767098	0.79	852100	0.08	0	0
872	QKSDAEEDGGTVSQEEEDR	1094.93	2	Phospho (ST)	QKS[Phospho (ST)]DAEEDGGTVSQEEEDR	91.75	17	5	552	570	1	0.0009	45 : Calnexin OS=Homo sapiens GN=CANX PE=1 SV=2	,P27824	67526	1.769	0.404	0.6	0.528	0.839	0.236	1.15306e+06	0.07	4.42692e+06	0.7	7.38337e+06	0.3	6.19325e+06	0.41	651824	0.06
873	VAVATPAK	378.734	2			20.83	7	3	72	79	0	-0.0007	9 : Nucleolin OS=Homo sapiens GN=NCL PE=1 SV=3	,P19338	76568	2.623	0.599	0.838	0.326	0.521	0.528	44807.6	0.08	265606	0.23	316997	0.21	165242	0.09	17084.5	0.19
874	FDDAVVQSDMK	635.784	2	Oxidation (M)	FDDAVVQSDM[Oxidation (M)]K	54.38	1	1	78	88	0	-0.0002	14 : Heat shock cognate 71 kDa protein OS=Homo sapiens GN=HSPA8 PE=1 SV=1	,P11142	70854	1.048	0.103	0.675	0.458	2.289	0.438	25494.5	0.1	28542	0.4	42280.5	0.65	96760.4	0.93	24316.4	0.42
875	AGDPGEMPQSPTGLGQPK	931.901	2	Oxidation (M); Phospho (ST)	AGDPGEM[Oxidation (M)]PQS[Phospho (ST)]PTGLGQPK	44.34	3	2	1388	1405	0	-0.0022	477 : Bromodomain adjacent to zinc finger domain protein 2A OS=Homo sapiens GN=BAZ2A PE=1 SV=4	,Q9UIF9	211065	0.334	0.553	NAN	NAN	NAN	NAN	120007	0.19	0	0	0	0	0	0	358889	0.43
876	EDKSDQSDDEKIQNSDDEER	821.32	3	Phospho (ST)	EDKS[Phospho (ST)]DQSDDEKIQNSDDEER	25.36	2	1	148	167	2	-0.0012	220 : RNA polymerase-associated protein LEO1 OS=Homo sapiens GN=LEO1 PE=1 SV=1	,Q8WVC0	75359	9999	NAN	1.008	0.197	1.273	0.048	126051	0.68	547719	0.49	543267	0.9	691345	0.08	0	0
877	KPAQEETEETSSQESAEED	735.284	3	Phospho (ST)	KPAQEETEETSS[Phospho (ST)]QESAEED	30.54	3	2	91	109	0	-0.0003	817 : High mobility group protein HMGI-C OS=Homo sapiens GN=HMGA2 PE=1 SV=1	,P52926	11825	NAN	NAN	5.272	0.789	2.558	0.503	0	0	223355	0.2	42369.2	0.4	108362	0.94	0	0
878	VPDEEENEESDNEKETEK	1115.43	2	Phospho (ST)	VPDEEENEES[Phospho (ST)]DNEKETEK	82.68	11	3	1097	1114	1	-0.0002	82 : DNA topoisomerase 2-alpha OS=Homo sapiens GN=TOP2A PE=1 SV=3	,P11388	174276	9999	NAN	0.629	0.503	0.254	0.823	610362	0.02	783727	0.07	1.24577e+06	0.37	316011	0.63	0	0
879	ISSPTETER	510.254	2			27.45	6	3	4	12	0	-0.0011	357 : Protein S100-A11 OS=Homo sapiens GN=S100A11 PE=1 SV=2	,P31949	11733	0.276	0.637	1.269	0.032	0.567	0.478	77997.8	1.03	1.69681e+06	0.02	1337097	0.09	758719	0.28	282911	0.19
880	TGSGSPFAGNSPAR	693.294	2	Phospho (ST)	TGSGSPFAGNS[Phospho (ST)]PAR	56.46	6	2	1265	1278	0	-0.0029	362 : Zinc finger CCCH domain-containing protein 4 OS=Homo sapiens GN=ZC3H4 PE=1 SV=3	,Q9UPT8	140169	0.969	0.056	0.814	0.34	0.86	0.221	318419	0.08	143419	0.3	176116	0.67	151480	0.33	328764	0.2
881	VTGTLDANR	473.751	2			31.01	1	1	400	408	0	0	1058 : Fascin OS=Homo sapiens GN=FSCN1 PE=1 SV=3	,Q16658	54496	2.445	0.57	0.748	0.397	0.22	0.858	20229.4	0.73	234162	0.12	312925	0.11	68916.4	0.74	8272.75	0.34
882	AQLEPVASPAK	595.793	2	Phospho (ST)	AQLEPVAS[Phospho (ST)]PAK	28.31	1	1	1428	1438	0	-0.0028	24 : Plectin-1 OS=Homo sapiens GN=PLEC1 PE=1 SV=3	,Q15149	531466	0.115	0.888	0.203	0.911	0.217	0.861	25376.1	0.15	36893	0.68	181938	0.68	39441	0.6	220906	0.09
883	RPMEEDGEEKSPSKK	457.455	4	Phospho (ST)	RPMEEDGEEKSPS[Phospho (ST)]KK	41.24	1	1	372	386	2	0.0001	176 : Interleukin enhancer-binding factor 3 OS=Homo sapiens GN=ILF3 PE=1 SV=3	,Q12906	95279	NAN	NAN	0.044	0.998	1.45	0.143	0	0	51225.2	0.47	1.17339e+06	0.03	1.702e+06	0.1	0	0
884	AEEGKSPFR	550.742	2	Phospho (ST)	AEEGKS[Phospho (ST)]PFR	31.99	6	3	753	761	1	0.0001	1065 : Zinc finger protein 609 OS=Homo sapiens GN=ZNF609 PE=1 SV=2	,O15014	151098	0.982	0.064	1.95	0.274	1.167	0.008	161359	0.05	220483	0.05	113094	0.07	132036	0.05	164255	0.06
885	VPDEEENEESDNEKETEK	743.957	3	Phospho (ST)	VPDEEENEES[Phospho (ST)]DNEKETEK	34.77	5	3	1097	1114	1	0.0005	82 : DNA topoisomerase 2-alpha OS=Homo sapiens GN=TOP2A PE=1 SV=3	,P11388	174276	9999	NAN	0.644	0.491	0.302	0.766	599121	0.01	2.47379e+06	0.04	3.83982e+06	0.26	1.15944e+06	0.54	0	0
886	AEDGATPSPSNETPK	790.827	2	Phospho (ST)	AEDGATPSPS[Phospho (ST)]NETPK	60.25	5	3	138	152	0	-0.0001	637 : Myristoylated alanine-rich C-kinase substrate OS=Homo sapiens GN=MARCKS PE=1 SV=4	,P29966	31536	1.778	0.411	1.812	0.221	2.949	0.576	135533	0.57	227610	0.03	125602	0.09	370373	0.05	76207.1	0.08
887	KISPPSYAR	549.769	2	Phospho (ST)	KIS[Phospho (ST)]PPSYAR	40.65	5	2	283	291	1	-0.0032	515 : Splicing factor, arginine/serine-rich 16 OS=Homo sapiens GN=SFRS16 PE=1 SV=4	,Q8N2M8	77115	0.38	0.491	2.245	0.362	2.706	0.528	425213	0.44	134498	0.64	59900.4	0.74	162063	0.66	1.11809e+06	0.49
888	AGDPGEMPQSPTGLGQPK	931.902	2	Oxidation (M); Phospho (ST)	AGDPGEM[Oxidation (M)]PQSPT[Phospho (ST)]GLGQPK	27.54	1	1	1388	1405	0	-0.0021	477 : Bromodomain adjacent to zinc finger domain protein 2A OS=Homo sapiens GN=BAZ2A PE=1 SV=4	,Q9UIF9	211065	0.333	0.553	NAN	NAN	NAN	NAN	119916	0.19	0	0	0	0	0	0	359682	0.42
889	ELQGDGPPSSPTNDPTVK	959.923	2	Phospho (ST)	ELQGDGPPSS[Phospho (ST)]PTNDPTVK	61.41	4	1	704	721	0	-0.0036	585 : Chromodomain-helicase-DNA-binding protein 3 OS=Homo sapiens GN=CHD3 PE=1 SV=3	,Q12873	226450	0.226	0.711	NAN	NAN	NAN	NAN	25024.5	0.14	0	0	0	0	0	0	110736	0.4
890	YDERPGPSPLPHR	534.246	3	Phospho (ST)	YDERPGPS[Phospho (ST)]PLPHR	50.93	8	4	219	231	0	-0.0037	371 : U1 small nuclear ribonucleoprotein 70 kDa OS=Homo sapiens GN=SNRNP70 PE=1 SV=2	,P08621	51526	0.53	0.311	17.365	0.98	18.502	0.984	3.33012e+06	0.56	3581166	0.16	206227	0.72	3815517	0.38	6280252	0.3
891	IEDVGSDEEDDSGKDKK	973.399	2	Phospho (ST)	IEDVGSDEEDDS[Phospho (ST)]GKDKK	71.13	5	3	250	266	2	-0.0008	15 : Heat shock protein HSP 90-beta OS=Homo sapiens GN=HSP90AB1 PE=1 SV=4	,P08238	83212	4.754	0.806	6.456	0.847	2.724	0.535	542859	0.05	3.31462e+06	1.31	513443	0.25	1.39884e+06	1.17	114194	0.02
892	KVEAPETNIDKTPK	550.608	3	Phospho (ST)	KVEAPETNIDKT[Phospho (ST)]PK	32.61	2	2	310	323	2	0.0003	323 : Zinc finger CCCH domain-containing protein 11A OS=Homo sapiens GN=ZC3H11A PE=1 SV=3	,O75152	89076	1.88	0.438	6.256	0.838	2.102	0.383	422649	0.01	1.68233e+06	0.05	268935	0.03	565341	0.22	224757	0.15
893	RTAFYNEDDSEEEQR	984.882	2	Phospho (ST)	RTAFYNEDDS[Phospho (ST)]EEEQR	45.46	3	1	1774	1788	1	-0.0038	73 : PH-interacting protein OS=Homo sapiens GN=PHIP PE=1 SV=1	,Q8WWQ0	206518	1.523	0.326	NAN	NAN	NAN	NAN	63582.3	0.18	0	0	0	0	0	0	41758.3	0.36
894	SEDESETEDEEEKSQEDQEQKR	922.024	3	Phospho (ST)	SEDESETEDEEEKS[Phospho (ST)]QEDQEQKR	40.91	9	3	668	689	2	0.0002	742 : DNA replication licensing factor MCM3 OS=Homo sapiens GN=MCM3 PE=1 SV=3	,P25205	90924	0.157	0.82	1.648	0.151	1.329	0.08	73617.9	0.22	233259	0.05	141579	0.16	188146	0.06	468007	0.03
895	ELVSSSSSGSDSDSEVDKK	1051.9	2	2 Phospho (ST)	ELVSSSSSGSDS[Phospho (ST)]DS[Phospho (ST)]EVDKK	64.56	14	5	6	24	1	0.0004	62 : Activated RNA polymerase II transcriptional coactivator p15 OS=Homo sapiens GN=SUB1 PE=1 SV=3	,P53999	14386	1.669	0.376	0.617	0.516	0.496	0.553	888309	0.08	21105046	0.03	34218990	0.07	16966198	0.66	532269	0.05
896	GLMAGGRPEGQYSEDEDTDTDEYKEAK	1029.75	3	Oxidation (M); Phospho (ST)	GLM[Oxidation (M)]AGGRPEGQYSEDEDT[Phospho (ST)]DTDEYKEAK	66.2	5	2	423	449	1	-0.0038	184 : Synembryn-A OS=Homo sapiens GN=RIC8A PE=1 SV=2	,Q9NPQ8	59574	0.93	0.032	0.15	0.952	0.115	0.959	224797	0.1	91489.2	0.8	611686	0.09	70307.2	0.09	241642	0.2
897	LELQGPRGSPNAR	737.86	2	Phospho (ST)	LELQGPRGS[Phospho (ST)]PNAR	31.03	1	1	555	567	1	-0.0028	9 : Nucleolin OS=Homo sapiens GN=NCL PE=1 SV=3	,P19338	76568	0.064	0.959	9.494	0.925	6.055	0.847	48781.4	0.09	556037	0.61	58570	1.24	354662	0.51	765065	0.24
898	IEDVGSDEEDDSGKDKK	973.399	2	Phospho (ST)	IEDVGS[Phospho (ST)]DEEDDSGKDKK	75.12	16	3	250	266	2	-0.0005	15 : Heat shock protein HSP 90-beta OS=Homo sapiens GN=HSP90AB1 PE=1 SV=4	,P08238	83212	4.78	0.81	13.253	0.962	3.429	0.648	545787	0.05	8.06773e+06	0.41	608731	0.86	2087443	1.28	114193	0.02
899	GKSEEELEASK	643.779	2	Phospho (ST)	GKS[Phospho (ST)]EEELEASK	26.85	3	2	161	171	1	0.0003	472 : Uncharacterized protein KIAA0819 OS=Homo sapiens GN=KIAA0819 PE=1 SV=2	,O94909	126449	NAN	NAN	0.793	0.362	0.531	0.516	0	0	272510	0.05	343594	0.26	182484	0.07	0	0
900	KPAQEETEETSSQESAEED	1142.41	2	2 Phospho (ST)	KPAQEETEET[Phospho (ST)]SS[Phospho (ST)]QESAEED	49.27	14	3	91	109	0	0.0004	817 : High mobility group protein HMGI-C OS=Homo sapiens GN=HMGA2 PE=1 SV=1	,P52926	11825	NAN	NAN	0.964	0.228	1.642	0.228	0	0	240400	0.28	249456	1.03	409672	0.04	0	0
901	NKEESSDDEDKESEEEPPK	767.637	3	Phospho (ST)	NKEESSDDEDKES[Phospho (ST)]EEEPPK	31.35	2	1	239	257	2	0.0013	60 : Protein DEK OS=Homo sapiens GN=DEK PE=1 SV=1	,P35659	42648	9999	NAN	0.101	0.981	0.855	0.221	24695.8	0.59	109139	0.83	1.08504e+06	0.42	927634	0.02	0	0
902	AEDGATPSPSNETPK	790.827	2	Phospho (ST)	AEDGATPSPSNET[Phospho (ST)]PK	52.72	6	3	138	152	0	-0.0009	637 : Myristoylated alanine-rich C-kinase substrate OS=Homo sapiens GN=MARCKS PE=1 SV=4	,P29966	31536	1.713	0.39	1.909	0.259	3.086	0.599	137895	0.55	229000	0.03	119962	0.11	370159	0.04	80485.7	0.1
903	AALDGGVASAASPESKPSPGTK	1039.49	2	Phospho (ST)	AALDGGVASAAS[Phospho (ST)]PESKPSPGTK	49.07	1	1	64	85	0	-0.0041	667 : Absent in melanoma 1 protein OS=Homo sapiens GN=AIM1 PE=1 SV=3	,Q9Y4K1	188558	0.305	0.593	NAN	NAN	NAN	NAN	18324.3	0.39	0	0	0	0	0	0	60091	0.3
904	MQASIEK	403.707	2			32.68	3	2	251	257	0	-0.0002	18 : Nucleophosmin OS=Homo sapiens GN=NPM1 PE=1 SV=2	,P06748	32555	-9999	NAN	0.483	0.642	0.441	0.61	0	0	490543	0.66	1.01601e+06	0.07	447890	0.05	40171.7	0.15
905	AAESSSDSSDSDSSEDDEAPSKPAGTTK	973.359	3	2 Phospho (ST)	AAESSSDSSDS[Phospho (ST)]DS[Phospho (ST)]SEDDEAPSKPAGTTK	78.32	7	1	358	385	0	-0.0009	52 : Nucleolar phosphoprotein p130 OS=Homo sapiens GN=NOLC1 PE=1 SV=2	,Q14978	73560	25.595	0.991	1.148	0.103	1.645	0.228	167680	0.58	421374	0.14	367047	0.95	603700	0.08	6551.3	0.04
906	DDAMLLK	411.206	2	Oxidation (M)	DDAM[Oxidation (M)]LLK	24.95	1	1	353	359	0	-0.0021	4 : 60 kDa heat shock protein, mitochondrial OS=Homo sapiens GN=HSPD1 PE=1 SV=2	,P10809	61016	0.846	0.032	1.155	0.103	0.38	0.678	86885.2	0.56	92493.6	0.38	80113.8	0.55	30437.4	0.15	102732	0.16
907	KPAQEETEETSSQESAEED	1142.41	2	2 Phospho (ST)	KPAQEETEETS[Phospho (ST)]S[Phospho (ST)]QESAEED	45.59	11	3	91	109	0	0.0002	817 : High mobility group protein HMGI-C OS=Homo sapiens GN=HMGA2 PE=1 SV=1	,P52926	11825	NAN	NAN	0.415	0.706	0.964	0.143	0	0	175971	0.6	424379	0.61	409190	0.08	0	0
908	EIPSATQSPISK	669.319	2	Phospho (ST)	EIPSATQS[Phospho (ST)]PISK	44.21	7	2	1156	1167	0	-0.002	107 : Myb-binding protein 1A OS=Homo sapiens GN=MYBBP1A PE=1 SV=2	,Q9BQG0	148762	0.665	0.174	0.862	0.303	0.911	0.182	1.66555e+06	0.52	56555.3	0.11	65609.8	0.51	59767.1	0.58	2.50379e+06	0.64
909	YFQSPSR	482.7	2	Phospho (ST)	YFQS[Phospho (ST)]PSR	28.81	7	3	189	195	0	0.0004	178 : Splicing factor, arginine/serine-rich 7 OS=Homo sapiens GN=SFRS7 PE=1 SV=1	,Q16629	27350	0.23	0.706	23.278	0.99	21.335	0.989	763467	0.01	4.92396e+06	0.01	211531	0.25	4512965	0.69	3.32586e+06	0.05
910	LAPEYEAAATR	596.303	2			41.59	3	1	63	73	0	-0.0022	64 : Protein disulfide-isomerase A3 OS=Homo sapiens GN=PDIA3 PE=1 SV=4	,P30101	56747	1.18	0.174	1.02	0.19	0.38	0.678	78408.1	0.19	307617	0.01	301624	0.04	114685	0.57	66425.3	0.47
911	VSPAHSPPENGLDK	764.344	2	Phospho (ST)	VSPAHS[Phospho (ST)]PPENGLDK	35.46	4	2	262	275	0	-0.0026	529 : Transducin-like enhancer protein 3 OS=Homo sapiens GN=TLE3 PE=1 SV=2	,Q04726	83364	0.988	0.064	93.551	1	73.954	1	127915	0.11	1.18999e+06	0.04	12720.2	0.55	940707	0.33	129484	0.26
912	AMADELSEKQVYDAHTK	1016.44	2	Oxidation (M); Phospho (ST)	AM[Oxidation (M)]ADELS[Phospho (ST)]EKQVYDAHTK	51.25	1	1	31	47	1	-0.0014	1519 : Caveolin-1 OS=Homo sapiens GN=CAV1 PE=1 SV=4	,Q03135	20458	0.171	0.799	NAN	NAN	9999	NAN	17168.3	0.46	0	0	0	0	60580.3	0.99	100285	0.22
913	GNSRPGTPSAEGGSTSSTLR	999.946	2	Phospho (ST)	GNS[Phospho (ST)]RPGTPSAEGGSTSSTLR	31.98	2	2	383	402	0	-0.0019	564 : General transcription factor IIF subunit 1 OS=Homo sapiens GN=GTF2F1 PE=1 SV=2	,P35269	58205	0.663	0.182	9999	NAN	9999	NAN	105696	0.1	70250.5	0.16	0	0	99418	0.18	159316	0.1
914	DNSNSDSEGEDRRPAGPPR	739.285	3	2 Phospho (ST)	DNSNS[Phospho (ST)]DS[Phospho (ST)]EGEDRRPAGPPR	31.99	3	3	86	104	1	-0.0012	1226 : NFATC2-interacting protein OS=Homo sapiens GN=NFATC2IP PE=1 SV=1	,Q8NCF5	45789	-9999	NAN	1.302	0.016	1.178	0	0	0	290829	0.06	223350	0.68	263175	0.46	23207.1	0.41
915	LPIEPR	362.72	2			20.6	1	1	858	863	0	-0.0016	91 : ATP-dependent RNA helicase A OS=Homo sapiens GN=DHX9 PE=1 SV=4	,Q08211	140869	NAN	NAN	5.724	0.813	5.236	0.806	0	0	75813.8	0.61	13244.4	0.77	69345.6	0.36	0	0
916	YGLQDSDEEEEEHPSK	986.377	2	Phospho (ST)	YGLQDS[Phospho (ST)]DEEEEEHPSK	60.97	7	3	883	898	0	-0.0033	195 : Nuclear pore complex protein Nup98-Nup96 OS=Homo sapiens GN=NUP98 PE=1 SV=3	,P52948	187673	1.333	0.251	0.885	0.289	1.667	0.236	292739	0.03	259508	0.65	293240	0.19	488847	0.2	219531	0.21
917	VKGGDDHDDTSDSDSDGLTLK	752.976	3	Phospho (ST)	VKGGDDHDDT[Phospho (ST)]SDSDSDGLTLK	36.21	1	1	142	162	1	-0.0002	688 : Death-inducer obliterator 1 OS=Homo sapiens GN=DIDO1 PE=1 SV=5	,Q9BTC0	243723	15.772	0.974	NAN	NAN	9999	NAN	141270	0.19	0	0	0	0	48994.9	0.49	8957.19	0.27
918	DKDVTLSPVK	591.293	2	Phospho (ST)	DKDVTLS[Phospho (ST)]PVK	36.99	6	2	1525	1534	1	-0.0027	481 : Biorientation of chromosomes in cell division protein 1-like OS=Homo sapiens GN=BOD1L PE=1 SV=2	,Q8NFC6	330266	0.672	0.174	1.035	0.182	1.205	0.016	275092	0.03	141057	0.45	136277	0.54	164157	1.01	409192	0.35
919	SEDESETEDEEEKSQEDQEQK	1344.47	2	2 Phospho (ST)	SEDES[Phospho (ST)]ET[Phospho (ST)]EDEEEKSQEDQEQK	70.38	8	2	668	688	1	0.0021	742 : DNA replication licensing factor MCM3 OS=Homo sapiens GN=MCM3 PE=1 SV=3	,P25205	90924	NAN	NAN	0.359	0.766	0.302	0.766	0	0	80986.1	0.14	225873	0.46	68305.1	0.13	0	0
920	AAVLSDSEDEEKASAK	865.378	2	Phospho (ST)	AAVLSDS[Phospho (ST)]EDEEKASAK	73.08	15	4	394	409	1	0.0013	30 : Protein IWS1 homolog OS=Homo sapiens GN=IWS1 PE=1 SV=2	,Q96ST2	91899	1.768	0.404	1.387	0.032	1.479	0.159	1.10372e+06	0.06	3.16511e+06	0.02	2281788	0.08	3.37445e+06	0.06	624383	0.05
921	AQGSDEDKLQNSDDDEK	987.385	2	Phospho (ST)	AQGS[Phospho (ST)]DEDKLQNSDDDEK	84.66	15	3	168	184	1	0.0001	220 : RNA polymerase-associated protein LEO1 OS=Homo sapiens GN=LEO1 PE=1 SV=1	,Q8WVC0	75359	5.733	0.853	0.896	0.281	0.557	0.491	622080	0.07	157899	0.25	176242	0.09	98211.9	0.36	108506	0.09
922	VLSTSSTLTR	572.783	2	Phospho (ST)	VLSTSST[Phospho (ST)]LTR	25.62	1	1	1481	1490	0	-0.0014	314 : Integrin beta-4 OS=Homo sapiens GN=ITGB4 PE=1 SV=4	,P16144	202023	-9999	NAN	2.847	0.51	5.772	0.835	0	0	62259.3	0.58	21866.6	0.77	126216	0.56	104842	0.38
923	VNASASSLK	438.742	2			27.39	2	2	33	41	0	-0.001	1058 : Fascin OS=Homo sapiens GN=FSCN1 PE=1 SV=3	,Q16658	54496	-9999	NAN	0.875	0.296	0.539	0.51	0	0	114096	0.13	130335	0.13	70214.3	0.15	7790.81	0.4
924	RPPKSPEEEGQMSS	819.844	2	Phospho (ST)	RPPKS[Phospho (ST)]PEEEGQMSS	32.03	1	1	269	282	1	-0.0013	970 : Splicing factor, arginine/serine-rich 2B OS=Homo sapiens GN=SFRS2B PE=1 SV=1	,Q9BRL6	32268	0.06	0.964	3.617	0.632	1.546	0.182	96427.2	0.93	882351	0.16	243960	0.76	377124	0.27	1619673	0.99
925	AMADELSEKQVYDAHTK	677.961	3	Oxidation (M); Phospho (ST)	AM[Oxidation (M)]ADELS[Phospho (ST)]EKQVYDAHTK	36.59	1	1	31	47	1	-0.0042	1519 : Caveolin-1 OS=Homo sapiens GN=CAV1 PE=1 SV=4	,Q03135	20458	0.114	0.888	NAN	NAN	NAN	NAN	200890	0.11	0	0	0	0	0	0	1.76109e+06	0.3
926	KHSPSPPPPTPTESR	887.881	2	2 Phospho (ST)	KHS[Phospho (ST)]PS[Phospho (ST)]PPPPTPTESR	29.18	1	1	326	340	1	-0.0004	1063 : SWI/SNF complex subunit SMARCC1 OS=Homo sapiens GN=SMARCC1 PE=1 SV=3	,Q92922	122790	0.153	0.829	1.095	0.143	1.074	0.064	70282.9	0.32	444218	0.45	405524	0.27	435645	0.18	460558	0.13
927	LGIHEDSQNR	390.195	3			35.66	2	1	447	456	0	0	8 : Heat shock protein HSP 90-alpha OS=Homo sapiens GN=HSP90AA1 PE=1 SV=5	,P07900	84607	3.412	0.702	1.357	0.016	1.288	0.064	235015	0.02	1.26929e+06	0.34	935510	1.15	1.20496e+06	0.82	68876.2	0.03
928	KESKEEETSIDVAGKPNEVTK	600.29	4	Phospho (ST)	KES[Phospho (ST)]KEEETSIDVAGKPNEVTK	42.09	7	3	459	479	2	-0.0029	380 : Monocarboxylate transporter 1 OS=Homo sapiens GN=SLC16A1 PE=1 SV=2	,P53985	53923	1.474	0.303	1.719	0.182	1.195	0.008	4.31542e+06	0.09	14070883	0.02	8185650	0.99	9779555	0.7	2.92855e+06	0.34
929	EYQELMNVK	585.278	2	Oxidation (M)	EYQELM[Oxidation (M)]NVK	36.94	6	2	373	381	0	-0.0017	1 : Keratin, type II cytoskeletal 8 OS=Homo sapiens GN=KRT8 PE=1 SV=7	,P05787	53671	0.848	0.032	2.533	0.438	1.759	0.274	855889	0.28	471820	0.68	186235	0.59	327617	0.61	1.00881e+06	0.16
930	ENPPVEDSSDEDDKR	946.336	2	2 Phospho (ST)	ENPPVEDS[Phospho (ST)]S[Phospho (ST)]DEDDKR	43.5	9	3	491	505	1	0.0005	307 : Dolichyl-diphosphooligosaccharide--protein glycosyltransferase subunit STT3B OS=Homo sapiens GN=STT3B PE=1 SV=1	,Q8TCJ2	93614	9999	NAN	0.754	0.39	0.82	0.251	101159	0.94	1.77256e+06	0.06	2.3513e+06	0.6	1.92789e+06	0.08	0	0
931	KPAQEETEETSSQESAEED	1102.42	2	Phospho (ST)	KPAQEETEETSSQES[Phospho (ST)]AEED	93.84	10	2	91	109	0	0.0005	817 : High mobility group protein HMGI-C OS=Homo sapiens GN=HMGA2 PE=1 SV=1	,P52926	11825	8.792	0.925	3.679	0.642	0.846	0.228	497259	0.71	1.55456e+06	0.07	422511	0.28	357422	0.58	56558.8	0.14
932	SKGDSDISDEEAAQQSK	937.884	2	Phospho (ST)	SKGDSDIS[Phospho (ST)]DEEAAQQSK	79.01	17	4	1010	1026	1	-0.0007	162 : Zinc finger CCCH domain-containing protein 13 OS=Homo sapiens GN=ZC3H13 PE=1 SV=1	,Q5T200	196519	3.41	0.702	0.523	0.599	0.694	0.354	89770.2	0.07	270943	0.54	518187	0.03	359753	0.1	26325.1	0.49
933	EKLNERLAK	367.554	3			38.82	1	1	388	396	2	0.006	4 : 60 kDa heat shock protein, mitochondrial OS=Homo sapiens GN=HSPD1 PE=1 SV=2	,P10809	61016	0.984	0.064	2.032	0.296	0.995	0.119	91847.7	0.27	443169	0.28	218072	0.59	217038	0.27	93326.7	0.07
934	HLKSPVR	418.757	2			32.06	3	2	1204	1210	1	-0.0012	477 : Bromodomain adjacent to zinc finger domain protein 2A OS=Homo sapiens GN=BAZ2A PE=1 SV=4	,Q9UIF9	211065	1.062	0.111	9999	NAN	9999	NAN	59575.9	0.3	44325.9	0.42	0	0	76800	0.25	56094.9	0.05
935	RQSPSPSTRPIR	771.353	2	2 Phospho (ST)	RQS[Phospho (ST)]PSPST[Phospho (ST)]RPIR	28.91	1	1	711	722	1	-0.0003	43 : Serine/arginine repetitive matrix protein 1 OS=Homo sapiens GN=SRRM1 PE=1 SV=2	,Q8IYB3	102274	0.479	0.369	2.443	0.418	1.272	0.048	1917450	0.12	5813812	0.71	2.37963e+06	0.48	3.0276e+06	0.36	4000301	0.1
936	GFEEEHKDSDDDSSDDEQEK	807.622	3	Phospho (ST)	GFEEEHKDSDDDSS[Phospho (ST)]DDEQEK	34.04	2	2	400	419	1	0.0001	170 : Splicing factor 3B subunit 2 OS=Homo sapiens GN=SF3B2 PE=1 SV=1	,Q13435	97596	9999	NAN	15.035	0.971	9.169	0.927	136867	0.14	1.25147e+06	0.15	83237	1.05	763174	0.69	0	0
937	RPSPGEMR	505.218	2	Phospho (ST)	RPS[Phospho (ST)]PGEMR	22.51	1	1	123	130	0	0.0009	1339 : Phostensin OS=Homo sapiens GN=KIAA1949 PE=1 SV=1	,Q6NYC8	67902	1.845	0.431	1.545	0.111	0.347	0.715	153432	0.38	495405	0.58	320640	0.05	111313	0.36	83154.9	0.55
938	SPGSTPTTPTSSQAPQK	916.38	2	2 Phospho (ST)	SPGST[Phospho (ST)]PT[Phospho (ST)]TPTSSQAPQK	50.35	5	1	430	446	0	0.0002	555 : Nuclear pore complex protein Nup214 OS=Homo sapiens GN=NUP214 PE=1 SV=2	,P35658	213488	-9999	NAN	-9999	NAN	3.599	0.668	0	0	0	0	40097.7	0.62	144305	0.07	9858.53	0.61
939	EVSDDEAEEKEDKEEEK	706.614	3	Phospho (ST)	EVS[Phospho (ST)]DDEAEEKEDKEEEK	26.05	1	1	229	245	2	-0.001	8 : Heat shock protein HSP 90-alpha OS=Homo sapiens GN=HSP90AA1 PE=1 SV=5	,P07900	84607	NAN	NAN	0.049	0.997	0.304	0.766	0	0	13338.5	0.73	270852	0.17	82447.4	0.68	0	0
940	SDSSPLPSEKSDEDDDKLSESK	825.68	3	Phospho (ST)	SDSSPLPS[Phospho (ST)]EKSDEDDDKLSESK	55.76	2	1	1353	1374	2	-0.0026	318 : Chromodomain-helicase-DNA-binding protein 1 OS=Homo sapiens GN=CHD1 PE=1 SV=1	,O14646	196398	9.606	0.936	0.317	0.806	0.31	0.758	560123	0.05	625325	0.61	1975043	0.42	612211	1.26	58310.8	0.07
941	VSDSPSHIATK	611.28	2	Phospho (ST)	VS[Phospho (ST)]DSPSHIATK	31.35	1	1	1734	1744	0	0.0011	1114 : HEAT repeat-containing protein 5B OS=Homo sapiens GN=HEATR5B PE=1 SV=2	,Q9P2D3	224159	0.514	0.326	4.16	0.697	2.533	0.497	419374	0.21	263094	0.39	63249.1	0.6	160199	0.14	815675	0.14
942	SKPGAAMVEMADGYAVDR	633.956	3	2 Oxidation (M)	SKPGAAM[Oxidation (M)]VEM[Oxidation (M)]ADGYAVDR	52.93	3	1	417	434	0	0.002	192 : Heterogeneous nuclear ribonucleoprotein L OS=Homo sapiens GN=HNRNPL PE=1 SV=2	,P14866	64092	0.37	0.503	9999	NAN	NAN	NAN	201859	0.37	9776.64	0.42	0	0	0	0	546015	0.14
943	LTAGVPDTPTR	604.289	2	Phospho (ST)	LTAGVPDT[Phospho (ST)]PTR	36.43	5	2	1523	1533	0	-0.002	314 : Integrin beta-4 OS=Homo sapiens GN=ITGB4 PE=1 SV=4	,P16144	202023	0.204	0.746	2.678	0.471	4.411	0.75	639659	0.04	92173.5	0.24	34414.3	0.95	151797	0.04	3.1384e+06	0.05
944	AESPESSAIESTQSTPQK	978.924	2	Phospho (ST)	AES[Phospho (ST)]PESSAIESTQSTPQK	68.68	3	1	1356	1373	0	-0.0037	277 : Sister chromatid cohesion protein PDS5 homolog B OS=Homo sapiens GN=PDS5B PE=1 SV=1	,Q9NTI5	164563	0.337	0.547	9999	NAN	9999	NAN	74958.7	0.38	505238	0.17	0	0	38095.4	0.43	222181	0.15
945	GESAEDKEHEEGRDSEEGPR	774.975	3	Phospho (ST)	GESAEDKEHEEGRDS[Phospho (ST)]EEGPR	47.92	15	3	611	630	2	0.0001	71 : Hepatoma-derived growth factor-related protein 2 OS=Homo sapiens GN=HDGFRP2 PE=1 SV=1	,Q7Z4V5	74272	NAN	NAN	1.642	0.151	3.034	0.588	0	0	309452	0.38	188515	1.01	572013	0.1	0	0
946	RRPGAQPLPPPPPSQSPEPTEPHPR	701.351	4	Phospho (ST)	RRPGAQPLPPPPPSQS[Phospho (ST)]PEPTEPHPR	33.29	3	2	282	306	1	-0.0035	773 : Methyl-CpG-binding domain protein 1 OS=Homo sapiens GN=MBD1 PE=1 SV=2	,Q9UIS9	66564	0.479	0.369	9999	NAN	9999	NAN	190502	0.28	4.52743e+06	0.36	0	0	228250	0.06	397597	0.7
947	DNSNSDSEGEDRRPAGPPR	1068.44	2	Phospho (ST)	DNS[Phospho (ST)]NSDSEGEDRRPAGPPR	31.37	1	1	86	104	1	-0.0002	1226 : NFATC2-interacting protein OS=Homo sapiens GN=NFATC2IP PE=1 SV=1	,Q8NCF5	45789	NAN	NAN	2.171	0.34	1.267	0.048	0	0	62914.9	0.28	28985.7	0.13	36737.9	0.3	0	0
948	AAVGQESPGGLEAGNAK	818.371	2	Phospho (ST)	AAVGQES[Phospho (ST)]PGGLEAGNAK	29.6	2	1	1299	1315	0	-0.0028	1541 : Sister chromatid cohesion protein PDS5 homolog A OS=Homo sapiens GN=PDS5A PE=1 SV=1	,Q29RF7	150734	0.307	0.588	0.661	0.471	0.198	0.881	25809.2	0.1	344462	0.84	520786	0.4	102977	0.5	84173.3	0.77
949	DDEKEAEEGEDDRDSANGEDDS	836.287	3	Phospho (ST)	DDEKEAEEGEDDRDS[Phospho (ST)]ANGEDDS	27.9	3	2	285	306	2	-0.0018	16 : Heterogeneous nuclear ribonucleoproteins C1/C2 OS=Homo sapiens GN=HNRNPC PE=1 SV=4	,P07910	33650	9999	NAN	0.738	0.404	0.846	0.228	19359.6	0.14	380179	0.17	515312	0.65	436147	0.05	0	0
950	HLQLAVR	418.757	2			31.65	5	2	83	89	0	-0.0028	354 : Histone H2A type 2-B OS=Homo sapiens GN=HIST2H2AB PE=1 SV=3	,Q8IUE6	13987	1.062	0.111	NAN	NAN	NAN	NAN	59575.9	0.3	0	0	0	0	0	0	56096.1	0.05
951	SEDESETEDEEEKSQEDQEQKR	948.68	3	2 Phospho (ST)	SEDES[Phospho (ST)]ET[Phospho (ST)]EDEEEKSQEDQEQKR	64.92	3	3	668	689	2	-0.0013	742 : DNA replication licensing factor MCM3 OS=Homo sapiens GN=MCM3 PE=1 SV=3	,P25205	90924	-9999	NAN	0.232	0.886	0.494	0.553	0	0	194568	0.59	838815	0.68	414760	0.69	110453	0.07
952	LEGDRSEGSGQENENEDEE	1101.9	2	Phospho (ST)	LEGDRS[Phospho (ST)]EGSGQENENEDEE	23.2	1	1	842	860	1	0.0026	1177 : Nuclear receptor interaction protein OS=Homo sapiens GN=IQWD1 PE=1 SV=1	,Q58WW2	96232	NAN	NAN	0.478	0.648	0.514	0.535	0	0	22495.5	0.36	47043.5	0.33	24176.9	0.27	0	0
953	LTAGVPDTPTR	604.289	2	Phospho (ST)	LTAGVPDTPT[Phospho (ST)]R	28.94	1	1	1523	1533	0	-0.0016	314 : Integrin beta-4 OS=Homo sapiens GN=ITGB4 PE=1 SV=4	,P16144	202023	0.203	0.746	0.294	0.829	0.773	0.289	639972	0.04	74103.9	0.32	252453	0.98	195081	0.68	3145365	0.05
954	SVLQAVQK	436.763	2			41.29	4	3	643	650	0	-0.0026	578 : Reticulon-1 OS=Homo sapiens GN=RTN1 PE=1 SV=1	,Q16799	83566	1.143	0.159	0.782	0.369	0.606	0.438	37821.8	0.1	185810	0.57	237756	0.11	144169	0.05	33096.1	0.4
955	AEAPLPSPK	495.238	2	Phospho (ST)	AEAPLPS[Phospho (ST)]PK	28.95	2	1	5104	5112	0	-0.0012	217 : Neuroblast differentiation-associated protein AHNAK OS=Homo sapiens GN=AHNAK PE=1 SV=2	,Q09666	628699	0.098	0.913	0.714	0.425	0.182	0.899	16519.2	0.5	108755	1.04	152292	0.78	27703.8	0.59	168694	0.26
956	QEKPAEKPAETPVATSPTATDSTSGDSSR	1009.13	3	Phospho (ST)	QEKPAEKPAETPVATS[Phospho (ST)]PTATDSTSGDSSR	42.66	2	2	145	173	0	0.003	1450 : UV excision repair protein RAD23 homolog B OS=Homo sapiens GN=RAD23B PE=1 SV=1	,P54727	43145	0.136	0.856	4.317	0.715	14.525	0.971	126095	0.04	190903	0.3	44221.6	0.12	642316	0.04	928883	0.07
957	VTRSPPTQVAISSDSAR	926.45	2	Phospho (ST)	VTRS[Phospho (ST)]PPTQVAISSDSAR	31.03	1	1	198	214	1	-0.0025	1566 : Uncharacterized protein C15orf52 OS=Homo sapiens GN=C15orf52 PE=1 SV=1	,Q6ZUT6	57290	0.123	0.874	NAN	NAN	NAN	NAN	43949.9	0.31	0	0	0	0	0	0	356827	0.08
958	SESPKEPEQLR	690.313	2	Phospho (ST)	SES[Phospho (ST)]PKEPEQLR	36.4	4	4	4	14	1	0.0002	46 : Putative heterogeneous nuclear ribonucleoprotein A1-like protein 3 OS=Homo sapiens GN=HNRPA1L3 PE=5 SV=1	,P0C7M2	34202	0.264	0.653	2.462	0.425	2.044	0.369	3717876	0.31	26791698	0.7	10882113	0.04	22242208	0.69	14089043	0.04
959	MYPPRSPK	528.241	2	Phospho (ST)	MYPPRS[Phospho (ST)]PK	25.54	3	1	444	451	1	0.0002	993 : Ataxin-2-like protein OS=Homo sapiens GN=ATXN2L PE=1 SV=2	,Q8WWM7	113304	0.142	0.844	16.48	0.977	2.284	0.438	19460.5	0.45	4.48691e+06	0.21	272260	0.61	621866	0.38	137157	0.64
960	IIAPPER	398.238	2			22.82	6	3	329	335	0	-0.0028	13 : Actin, cytoplasmic 1 OS=Homo sapiens GN=ACTB PE=1 SV=1	,P60709	41710	2.083	0.491	0.998	0.205	0.627	0.418	2.28285e+06	0.07	14292993	0.01	14325171	0.07	8981605	0.06	1.0959e+06	0.02
961	EYQELMSVK	571.773	2	Oxidation (M)	EYQELM[Oxidation (M)]SVK	32.29	6	2	374	382	0	-0.0016	2 : Keratin, type II cytoskeletal 7 OS=Homo sapiens GN=KRT7 PE=1 SV=3	,P08729	51386	1.23	0.197	1.327	0	2.447	0.478	361674	0.02	31554.5	0.9	23785.5	0.37	58191.6	0.3	294014	0.05
962	TSSAFVGKTPEASPEPK	906.924	2	Phospho (ST)	TSSAFVGKT[Phospho (ST)]PEASPEPK	47.58	4	1	303	319	1	-0.0021	1383 : 26S proteasome non-ATPase regulatory subunit 1 OS=Homo sapiens GN=PSMD1 PE=1 SV=2	,Q99460	105769	0.337	0.547	NAN	NAN	9999	NAN	53767	0.11	0	0	0	0	31954.9	0.46	159733	0.08
963	STAGDTHLGGEDFDNR	564.579	3			28.78	1	1	221	236	0	-0.0021	14 : Heat shock cognate 71 kDa protein OS=Homo sapiens GN=HSPA8 PE=1 SV=1	,P11142	70854	1.214	0.19	0.708	0.431	0.531	0.516	201510	0.07	835828	0.71	1.17988e+06	0.3	626384	0.78	166048	0.16
964	TDDTSGEDNDEKEAVASK	995.892	2	Phospho (ST)	TDDT[Phospho (ST)]SGEDNDEKEAVASK	70.88	2	1	550	567	1	-0.0007	593 : Nuclear receptor corepressor 2 OS=Homo sapiens GN=NCOR2 PE=1 SV=2	,Q9Y618	274635	9999	NAN	2.436	0.418	1.197	0.008	31186.3	0.29	92971.8	0.14	38163	0.22	45673.2	0.23	0	0
965	SKSPPKSPEEEGAVSS	848.377	2	Phospho (ST)	SKSPPKS[Phospho (ST)]PEEEGAVSS	40.18	9	3	206	221	2	-0.0003	414 : Splicing factor, arginine/serine-rich 2 OS=Homo sapiens GN=SFRS2 PE=1 SV=4	,Q01130	25461	0.382	0.484	2.509	0.431	0.61	0.438	2.48448e+06	0.19	4.19965e+06	0.69	1.67372e+06	0.16	1.02137e+06	0.82	6.51089e+06	0.05
966	KVELSESEEDKGGK	538.914	3	Phospho (ST)	KVELSES[Phospho (ST)]EEDKGGK	43.58	7	3	459	472	2	0.0005	43 : Serine/arginine repetitive matrix protein 1 OS=Homo sapiens GN=SRRM1 PE=1 SV=2	,Q8IYB3	102274	0.032	0.99	1.456	0.064	2.077	0.376	32792.7	0.26	10207744	0.31	7.00877e+06	1.25	14555240	0.29	1.00928e+06	0.71
967	SDSPESDAEREK	715.277	2	Phospho (ST)	SDSPES[Phospho (ST)]DAEREK	23.69	2	2	883	894	1	-0.0003	203 : Pre-mRNA-processing factor 40 homolog A OS=Homo sapiens GN=PRPF40A PE=1 SV=2	,O75400	108737	9999	NAN	4.62	0.742	0.633	0.418	17220.1	0.7	3995646	0.59	864768	0.15	547092	0.61	0	0
968	SRSPLLNDR	569.273	2	Phospho (ST)	SRS[Phospho (ST)]PLLNDR	38.31	16	5	366	374	1	-0.0034	202 : Serine/threonine-protein kinase PRP4 homolog OS=Homo sapiens GN=PRPF4B PE=1 SV=2	,Q13523	116902	0.583	0.259	7.923	0.893	4.149	0.729	1.61859e+06	0.03	4.0914e+06	0.62	516407	0.05	2.14257e+06	0.42	2.77468e+06	0.08
969	IRDWHLKQSPASPER	633.978	3	Phospho (ST)	IRDWHLKQS[Phospho (ST)]PASPER	30.76	2	1	136	150	2	-0.0023	1503 : Keratin, type I cytoskeletal 13 OS=Homo sapiens GN=KRT13 PE=1 SV=3	,P13646	49555	0.337	0.547	NAN	NAN	9999	NAN	199927	0.34	0	0	0	0	14565	0.64	592973	0.08
970	AKSPTPSPSPPR	691.299	2	2 Phospho (ST)	AKSPT[Phospho (ST)]PSPS[Phospho (ST)]PPR	33.59	2	2	789	800	1	-0.0009	43 : Serine/arginine repetitive matrix protein 1 OS=Homo sapiens GN=SRRM1 PE=1 SV=2	,Q8IYB3	102274	0.717	0.135	0.664	0.471	0.668	0.383	1.43677e+06	0.92	765532	0.08	1152116	0.08	769305	0.13	2002887	0.04
971	VNLEESSGVENSPAGARPK	674.315	3	Phospho (ST)	VNLEESSGVENS[Phospho (ST)]PAGARPK	50.55	3	1	292	310	0	-0.0034	412 : Sec1 family domain-containing protein 1 OS=Homo sapiens GN=SCFD1 PE=1 SV=4	,Q8WVM8	72334	0.629	0.213	2.177	0.347	6.598	0.866	208854	0.18	62117.8	0.18	28533.1	0.26	188257	0.22	331968	0.4
972	KESESEDSSDDEPLIKK	1008.44	2	Phospho (ST)	KESESEDSS[Phospho (ST)]DDEPLIKK	50.9	3	2	299	315	2	-0.0009	60 : Protein DEK OS=Homo sapiens GN=DEK PE=1 SV=1	,P35659	42648	13.641	0.966	1.238	0.056	1.785	0.281	376519	0.09	105976	0.56	85625.9	0.39	152834	0.13	27602.7	0.34
973	ADRDQSPFSK	615.761	2	Phospho (ST)	ADRDQS[Phospho (ST)]PFSK	27.42	1	1	682	691	1	-0.0008	625 : Peptidyl-prolyl cis-trans isomerase G OS=Homo sapiens GN=PPIG PE=1 SV=2	,Q13427	88564	0.404	0.458	1.925	0.259	1.298	0.064	75061	0.68	709338	0.26	368408	0.34	478183	0.28	185827	0.39
974	MGLAMGGGGGASFDR	708.305	2	2 Oxidation (M)	M[Oxidation (M)]GLAM[Oxidation (M)]GGGGGASFDR	63.36	4	1	607	621	0	-0.0028	23 : Heterogeneous nuclear ribonucleoprotein M OS=Homo sapiens GN=HNRNPM PE=1 SV=3	,P52272	77464	0.804	0.064	0.12	0.971	0.022	0.999	62158.6	0.6	289919	0.22	2.4203e+06	1.36	53536.8	0.63	77272.2	0.67
975	RPAEATSSPTSPERPR	606.955	3	Phospho (ST)	RPAEATSSPT[Phospho (ST)]SPERPR	35.02	1	1	210	225	0	0.0001	1479 : Multiple myeloma tumor-associated protein 2 OS=Homo sapiens GN=MMTAG2 PE=1 SV=1	,Q9BU76	29394	1.024	0.088	5.004	0.77	16.839	0.98	14262.4	0.53	1.02994e+06	0.69	205833	0.09	3.46613e+06	0.44	13927.2	0.57
976	TIAHSPTSFTESSSK	830.365	2	Phospho (ST)	TIAHS[Phospho (ST)]PTSFTESSSK	48.78	5	2	2094	2108	0	-0.0008	449 : Histone-lysine N-methyltransferase HRX OS=Homo sapiens GN=MLL PE=1 SV=5	,Q03164	431497	0.394	0.471	9999	NAN	9999	NAN	137146	0.07	58398.6	0.6	0	0	81428.2	0.21	347918	0.32
977	SLVHEVGKPPQDVTDDSPPSKK	814.063	3	Phospho (ST)	SLVHEVGKPPQDVTDDS[Phospho (ST)]PPSKK	31.49	1	1	1206	1227	1	-0.0014	626 : Msx2-interacting protein OS=Homo sapiens GN=SPEN PE=1 SV=1	,Q96T58	402004	0.717	0.135	NAN	NAN	NAN	NAN	55198.8	0.11	0	0	0	0	0	0	76956	0.44
978	NSSTDQGSDEEGSLQK	881.343	2	Phospho (ST)	NSSTDQGS[Phospho (ST)]DEEGSLQK	56.01	4	2	1061	1076	0	-0.0004	664 : General transcription factor 3C polypeptide 1 OS=Homo sapiens GN=GTF3C1 PE=1 SV=4	,Q12789	238725	9999	NAN	0.491	0.632	0.597	0.451	15688.1	0.61	143041	0.38	291045	0.21	173873	0.44	0	0
979	KAPSASDSDSKADSDGAKPEPVAMAR	895.401	3	Oxidation (M); Phospho (ST)	KAPSASDSDS[Phospho (ST)]KADSDGAKPEPVAM[Oxidation (M)]AR	46.61	6	4	227	252	2	-0.0096	71 : Hepatoma-derived growth factor-related protein 2 OS=Homo sapiens GN=HDGFRP2 PE=1 SV=1	,Q7Z4V5	74272	0.758	0.096	1.458	0.064	1.567	0.197	406601	0.04	298764	0.09	204962	0.21	321214	0.1	536129	0.18
980	SDREETESSEGEEAAAGGGAK	1113.91	2	2 Phospho (ST)	SDREET[Phospho (ST)]ES[Phospho (ST)]SEGEEAAAGGGAK	71.56	3	2	341	361	1	0.0022	767 : LAG1 longevity assurance homolog 2 OS=Homo sapiens GN=LASS2 PE=1 SV=1	,Q96G23	44847	9999	NAN	0.474	0.648	0.515	0.535	37332.7	0.75	90865.9	0.69	191869	0.3	98877.1	0.22	0	0
981	KAQEAEAQSEDDDEDTEEEQGEEK	940.355	3	Phospho (ST)	KAQEAEAQSEDDDEDT[Phospho (ST)]EEEQGEEK	69.57	22	3	272	295	1	0.0008	209 : Nucleolar MIF4G domain-containing protein 1 OS=Homo sapiens GN=NOM1 PE=1 SV=1	,Q5C9Z4	96198	9999	NAN	1.5	0.088	1.66	0.236	14000.2	0.41	134351	0.15	89549.6	0.07	148652	0.13	0	0
982	KAEGEPQEESPLK	761.345	2	Phospho (ST)	KAEGEPQEES[Phospho (ST)]PLK	54.56	14	5	168	180	1	0.0001	63 : Bcl-2-associated transcription factor 1 OS=Homo sapiens GN=BCLAF1 PE=1 SV=2	,Q9NYF8	106059	2.934	0.648	10.444	0.937	5.105	0.799	4.84794e+06	0.01	20242376	0.02	1938214	0.56	9894298	0.29	1.65213e+06	0.04
983	AESSNSSSSDDSSEEEEEKLK	811.961	3	2 Phospho (ST)	AESSNSSSSDDS[Phospho (ST)]S[Phospho (ST)]EEEEEKLK	28.47	3	3	514	534	1	-0.0015	52 : Nucleolar phosphoprotein p130 OS=Homo sapiens GN=NOLC1 PE=1 SV=2	,Q14978	73560	9999	NAN	0.834	0.326	0.92	0.174	410287	0.04	808786	0.12	970059	0.61	892514	0.21	0	0
984	AKTPVTLK	469.259	2	Phospho (ST)	AKT[Phospho (ST)]PVTLK	40.84	4	3	206	213	1	0.0003	839 : Lamina-associated polypeptide 2, isoforms beta/gamma OS=Homo sapiens GN=TMPO PE=1 SV=2	,P42167	50639	0.443	0.411	0.56	0.565	0.603	0.445	249658	0.51	85103.3	0.43	152010	0.56	91646.1	0.17	563511	0.1
985	DDEKEAEEGEDDRDSANGEDDS	1253.93	2	Phospho (ST)	DDEKEAEEGEDDRDS[Phospho (ST)]ANGEDDS	68.43	9	3	285	306	2	0.0007	16 : Heterogeneous nuclear ribonucleoproteins C1/C2 OS=Homo sapiens GN=HNRNPC PE=1 SV=4	,P07910	33650	NAN	NAN	1.8	0.213	0.86	0.221	0	0	137531	0.09	76394.8	0.96	65693.3	0.22	0	0
986	DNSNSDSEGEDRRPAGPPR	739.285	3	2 Phospho (ST)	DNS[Phospho (ST)]NSDS[Phospho (ST)]EGEDRRPAGPPR	28.59	1	1	86	104	1	-0.0008	1226 : NFATC2-interacting protein OS=Homo sapiens GN=NFATC2IP PE=1 SV=1	,Q8NCF5	45789	-9999	NAN	1.323	0	0.951	0.151	0	0	290545	0.06	219553	0.7	208825	0.65	36292.5	0.49
987	GRLDSELR	513.242	2	Phospho (ST)	GRLDS[Phospho (ST)]ELR	24.19	1	1	233	240	1	-0.0009	57 : Keratin, type II cytoskeletal 6A OS=Homo sapiens GN=KRT6A PE=1 SV=3	,P02538	60008	0.288	0.616	0.24	0.879	0.628	0.418	217798	0.1	70249.9	0.36	293205	0.67	184197	0.67	755507	0.09
988	AKPVVSDDDSEEEQEEDR	1078.93	2	Phospho (ST)	AKPVVSDDDS[Phospho (ST)]EEEQEEDR	105.23	17	5	1622	1639	0	-0.0024	114 : Probable global transcription activator SNF2L4 OS=Homo sapiens GN=SMARCA4 PE=1 SV=2	,P51532	184530	14.887	0.971	0.777	0.376	0.642	0.404	3240889	0.05	5.31384e+06	0.04	6.83583e+06	0.08	4386139	0.05	217694	0.26
989	GFEEEHKDSDDDSSDDEQEK	834.278	3	2 Phospho (ST)	GFEEEHKDS[Phospho (ST)]DDDS[Phospho (ST)]SDDEQEK	26.44	3	2	400	419	1	0.0004	170 : Splicing factor 3B subunit 2 OS=Homo sapiens GN=SF3B2 PE=1 SV=1	,Q13435	97596	9999	NAN	0.952	0.236	0.776	0.289	93229.2	0.23	2.78915e+06	0.11	2.92896e+06	0.2	2.2736e+06	0.04	0	0
990	VNLEESSGVENSPAGARPK	1010.97	2	Phospho (ST)	VNLEESSGVENS[Phospho (ST)]PAGARPK	69.38	3	1	292	310	0	-0.0024	412 : Sec1 family domain-containing protein 1 OS=Homo sapiens GN=SCFD1 PE=1 SV=4	,Q8WVM8	72334	0.393	0.471	-9999	NAN	-9999	NAN	155198	0.05	0	0	22717.2	0.07	0	0	395164	0.13
991	GFEEEHKDSDDDSSDDEQEK	834.278	3	2 Phospho (ST)	GFEEEHKDS[Phospho (ST)]DDDSS[Phospho (ST)]DDEQEK	23.79	2	2	400	419	1	0.0001	170 : Splicing factor 3B subunit 2 OS=Homo sapiens GN=SF3B2 PE=1 SV=1	,Q13435	97596	9999	NAN	1.981	0.281	1.032	0.096	85450.1	0.18	2785115	0.11	1.40602e+06	0.48	1.45171e+06	0.64	0	0
992	TSSKESSPIPSPTSDR	878.392	2	Phospho (ST)	TSS[Phospho (ST)]KESSPIPSPTSDR	33.34	1	1	2159	2174	1	-0.0027	1087 : Spectrin beta chain, brain 1 OS=Homo sapiens GN=SPTBN1 PE=1 SV=2	,Q01082	274439	0.616	0.221	9999	NAN	9999	NAN	61338.4	0.55	202595	0	0	0	265198	0.07	99558.5	0.42
993	SRTPLISR	505.262	2	Phospho (ST)	SRT[Phospho (ST)]PLISR	25.94	2	2	1878	1885	1	-0.0014	19 : Serine/arginine repetitive matrix protein 2 OS=Homo sapiens GN=SRRM2 PE=1 SV=2	,Q9UQ35	299438	0.411	0.451	2.819	0.503	2.382	0.458	9525410	0.03	1.41195e+06	0.1	500940	0.07	1193154	0.22	23181064	0.04
994	VDGPRSPSYGR	424.19	3	Phospho (ST)	VDGPRS[Phospho (ST)]PSYGR	27.63	1	1	194	204	1	-0.0005	554 : Splicing factor, arginine/serine-rich 1 OS=Homo sapiens GN=SFRS1 PE=1 SV=2	,Q07955	27728	0.975	0.056	5.014	0.77	4.405	0.75	4.29806e+06	0.01	9002103	1.4	1795539	0.16	7.90871e+06	0.69	4408358	0.18
995	QSEDDDSETEKPEADDPKDNTEAEK	968.048	3	Phospho (ST)	QSEDDDS[Phospho (ST)]ETEKPEADDPKDNTEAEK	41.11	10	3	71	95	1	0.0009	899 : SAP30-binding protein OS=Homo sapiens GN=SAP30BP PE=1 SV=1	,Q9UHR5	33850	9999	NAN	1.397	0.032	0.886	0.197	18898.9	0.5	156516	0.06	112011	0.27	99190	0.48	0	0
996	KLTSDEEGEPSGK	768.797	2	2 Phospho (ST)	KLT[Phospho (ST)]S[Phospho (ST)]DEEGEPSGK	33.02	7	3	627	639	1	0	220 : RNA polymerase-associated protein LEO1 OS=Homo sapiens GN=LEO1 PE=1 SV=1	,Q8WVC0	75359	7.808	0.909	0.787	0.362	0.861	0.221	2.34314e+06	0.68	341946	0.11	434430	0.48	374085	0.16	300081	0.21
997	AASPYSQRPASPTAIR	876.924	2	Phospho (ST)	AASPYSQRPAS[Phospho (ST)]PTAIR	27.8	1	1	271	286	0	-0.0015	774 : Plakophilin-4 OS=Homo sapiens GN=PKP4 PE=1 SV=1	,Q99569	134186	0.709	0.135	9999	NAN	9999	NAN	102550	0.12	11145.2	0.52	0	0	13705.2	0.5	144568	0.06
998	ESSTSEGADQKMSSPEDDSDTKR	882.997	3	2 Phospho (ST)	ESSTSEGADQKMS[Phospho (ST)]S[Phospho (ST)]PEDDSDTKR	45.55	9	3	371	393	2	-0.0005	881 : Scaffold attachment factor B1 OS=Homo sapiens GN=SAFB PE=1 SV=4	,Q15424	102580	NAN	NAN	0.519	0.605	0.681	0.369	0	0	282221	0.27	543313	0.19	370186	0.26	0	0
999	VHSPSSQSSETDQENEREQSPEKPR	737.822	4	Phospho (ST)	VHSPSSQSSETDQENEREQS[Phospho (ST)]PEKPR	31.32	1	1	828	852	1	-0.0007	626 : Msx2-interacting protein OS=Homo sapiens GN=SPEN PE=1 SV=1	,Q96T58	402004	NAN	NAN	9999	NAN	9999	NAN	0	0	340541	0.49	0	0	404895	0.13	0	0
1000	SDREETESSEGEEAAAGGGAK	742.94	3	2 Phospho (ST)	SDREET[Phospho (ST)]ES[Phospho (ST)]SEGEEAAAGGGAK	25.92	1	1	341	361	1	-0.0011	767 : LAG1 longevity assurance homolog 2 OS=Homo sapiens GN=LASS2 PE=1 SV=1	,Q96G23	44847	9999	NAN	2.096	0.318	2.237	0.425	22044.7	0.43	187461	0.61	89426.9	0.92	200053	0.06	0	0
1001	TEVSETARPSSPDTR	856.878	2	Phospho (ST)	TEVSET[Phospho (ST)]ARPSSPDTR	27.85	1	1	614	628	0	-0.0007	1228 : Zinc finger BED domain-containing protein 4 OS=Homo sapiens GN=ZBED4 PE=2 SV=1	,O75132	130225	4.278	0.778	0.733	0.411	0.389	0.668	1.05824e+06	0.1	163945	0.03	223698	0.84	87117.2	0.2	247390	0.81
1002	DVDDGSGSPHSPHQLSSK	965.403	2	Phospho (ST)	DVDDGSGSPHS[Phospho (ST)]PHQLSSK	40.45	1	1	2022	2039	0	0.001	1083 : Serine/threonine-protein kinase WNK1 OS=Homo sapiens GN=WNK1 PE=1 SV=1	,Q9H4A3	250602	-9999	NAN	0.639	0.491	0.698	0.354	0	0	124712	0.37	195145	0.07	136159	0.2	23655.9	0.34
1003	RSEDESETEDEEEKSQEDQEQK	922.025	3	Phospho (ST)	RSEDES[Phospho (ST)]ETEDEEEKSQEDQEQK	35.97	3	1	667	688	2	0.0007	742 : DNA replication licensing factor MCM3 OS=Homo sapiens GN=MCM3 PE=1 SV=3	,P25205	90924	0.565	0.274	1.252	0.04	2.1	0.383	269767	0.17	703016	1.29	561362	1.19	1178629	0.71	477165	0.03
1004	RDSSESQLASTESDKPTTGR	744.664	3	Phospho (ST)	RDS[Phospho (ST)]SESQLASTESDKPTTGR	62.42	10	5	64	83	1	-0.0013	646 : Uncharacterized protein C18orf25 OS=Homo sapiens GN=C18orf25 PE=1 SV=2	,Q96B23	43298	0.619	0.221	0.719	0.425	1.014	0.103	118238	0.07	1450514	0.04	2016672	0.01	2.04486e+06	0.02	190891	0.15
1005	SHMSGSPGPGGSNTAPSTPVIGGSDKPGMEEK	1055.79	3	2 Oxidation (M); Phospho (ST)	SHM[Oxidation (M)]SGS[Phospho (ST)]PGPGGSNTAPSTPVIGGSDKPGM[Oxidation (M)]EEK	28.87	1	1	688	719	0	-0.0016	520 : Extended synaptotagmin-2 OS=Homo sapiens GN=FAM62B PE=1 SV=1	,A0FGR8	102294	0.181	0.781	NAN	NAN	NAN	NAN	35639.5	0.4	0	0	0	0	0	0	197120	0.21
1006	LDQPVSAPPSPR	672.323	2	Phospho (ST)	LDQPVSAPPS[Phospho (ST)]PR	25.36	1	1	235	246	0	0.0039	875 : Coiled-coil domain-containing protein 6 OS=Homo sapiens GN=CCDC6 PE=1 SV=1	,Q16204	65875	0.139	0.85	1.136	0.111	3.06	0.593	77255.5	0.3	314956	0.96	277134	0.97	848064	0.12	554324	0.72
1007	IISPGSSTPSSTRSPPPGRDESYPR	903.426	3	Phospho (ST)	IISPGSSTPSSTRS[Phospho (ST)]PPPGRDESYPR	34.24	1	1	756	780	2	-0.0045	1229 : Regulation of nuclear pre-mRNA domain-containing protein 2 OS=Homo sapiens GN=RPRD2 PE=1 SV=1	,Q5VT52	155924	0.654	0.19	9999	NAN	NAN	NAN	83975.2	0.07	54601.8	0.94	0	0	0	0	128457	0.54
1008	EKLQSFDSPER	708.314	2	Phospho (ST)	EKLQSFDS[Phospho (ST)]PER	27.65	1	1	1018	1028	1	0	628 : RNA-binding protein 6 OS=Homo sapiens GN=RBM6 PE=1 SV=5	,P78332	128565	0.95	0.04	1.173	0.088	1.378	0.103	59836.2	0.71	212782	0.41	181403	0.39	250018	0.22	63015.2	0.2
1009	IEDVGSDEEDDSGKDK	909.351	2	Phospho (ST)	IEDVGSDEEDDS[Phospho (ST)]GKDK	75.37	6	2	250	265	1	0.0003	15 : Heat shock protein HSP 90-beta OS=Homo sapiens GN=HSP90AB1 PE=1 SV=4	,P08238	83212	5.487	0.841	0.469	0.653	0.423	0.632	844897	0.05	71657.1	0.15	152894	0.1	64630.4	0.53	153994	0.11
1010	REEDSQSSSEESDSEEEAPAQAKPSGK	1018.73	3	2 Phospho (ST)	REEDSQSSSEES[Phospho (ST)]DS[Phospho (ST)]EEEAPAQAKPSGK	40.26	10	2	406	432	1	0.0001	17 : Treacle protein OS=Homo sapiens GN=TCOF1 PE=1 SV=2	,Q13428	152013	2.212	0.522	0.683	0.451	1.919	0.326	95354.7	1.27	63776.4	0.38	93431.9	0.31	179256	0.06	43099.3	0.34
1011	TENSLANENQQPIKSEPESEGEEPK	955.418	3	Phospho (ST)	TENSLANENQQPIKSEPES[Phospho (ST)]EGEEPK	51.56	1	1	961	985	1	-0.0076	421 : Lysine-specific demethylase 2B OS=Homo sapiens GN=KDM2B PE=1 SV=1	,Q8NHM5	152517	1.619	0.362	2.694	0.478	1.465	0.151	137150	0.09	326881	0.08	121357	0.45	177798	0.24	84718.8	0.48
1012	SEVQQPVHPKPLSPDSR	660.988	3	Phospho (ST)	SEVQQPVHPKPLS[Phospho (ST)]PDSR	36.51	5	3	350	366	0	-0.0038	216 : LIM domain and actin-binding protein 1 OS=Homo sapiens GN=LIMA1 PE=1 SV=1	,Q9UHB6	85173	0.822	0.048	7.412	0.879	7.401	0.89	8052314	0.04	8984996	0.72	1.21227e+06	0.21	8972319	0.02	9800417	0.03
1013	GFEEEHKDSDDDSSDDEQEK	834.278	3	2 Phospho (ST)	GFEEEHKDSDDDS[Phospho (ST)]S[Phospho (ST)]DDEQEK	40.26	12	3	400	419	1	-0.0002	170 : Splicing factor 3B subunit 2 OS=Homo sapiens GN=SF3B2 PE=1 SV=1	,Q13435	97596	9999	NAN	0.982	0.213	0.563	0.484	93229.2	0.23	2.79055e+06	0.11	2.84104e+06	0.58	1599035	0.64	0	0
1014	SKSPRDPDANWDSPSR	632.273	3	Phospho (ST)	SKS[Phospho (ST)]PRDPDANWDSPSR	37.51	8	4	210	225	2	-0.0026	406 : AF4/FMR2 family member 4 OS=Homo sapiens GN=AFF4 PE=1 SV=1	,Q9UHB7	127382	0.695	0.151	1.321	0.008	1.343	0.088	193136	0.33	1.636e+06	0.22	1.23823e+06	0.93	1.66336e+06	0.64	277899	0.36
1015	SSGHSSSELSPDAVEK	848.854	2	Phospho (ST)	SSGHSSSELS[Phospho (ST)]PDAVEK	77.45	10	4	1378	1393	0	-0.0012	19 : Serine/arginine repetitive matrix protein 2 OS=Homo sapiens GN=SRRM2 PE=1 SV=2	,Q9UQ35	299438	0.425	0.431	3.929	0.673	3.138	0.605	498276	0.04	2.34752e+06	0.05	597524	0.12	1875059	0.27	1.17132e+06	0.03
1016	GDDDEESDEEAVK	759.262	2	Phospho (ST)	GDDDEES[Phospho (ST)]DEEAVK	39.67	4	1	613	625	0	-0.0005	457 : U4/U6 small nuclear ribonucleoprotein Prp3 OS=Homo sapiens GN=PRPF3 PE=1 SV=2	,O43395	77481	NAN	NAN	0.541	0.582	0.295	0.774	0	0	170580	0.1	315034	0.22	93063.4	0.09	0	0
1017	KAQEAEAQSEDDDEDTEEEQGEEKEK	1026.07	3	Phospho (ST)	KAQEAEAQSEDDDEDT[Phospho (ST)]EEEQGEEKEK	65.14	19	3	272	297	2	0.0012	209 : Nucleolar MIF4G domain-containing protein 1 OS=Homo sapiens GN=NOM1 PE=1 SV=1	,Q5C9Z4	96198	9999	NAN	1.474	0.072	1.46	0.151	2459.71	0.14	210790	0.05	142968	0.13	208799	0.1	0	0
1018	EDKSDQSDDEKIQNSDDEER	847.976	3	2 Phospho (ST)	EDKS[Phospho (ST)]DQS[Phospho (ST)]DDEKIQNSDDEER	28.5	2	1	148	167	2	0.0002	220 : RNA polymerase-associated protein LEO1 OS=Homo sapiens GN=LEO1 PE=1 SV=1	,Q8WVC0	75359	NAN	NAN	0.667	0.465	0.52	0.528	0	0	157777	0.12	236484	0.54	123045	0.36	0	0
1019	GPVRSEDESVEAK	741.827	2	Phospho (ST)	GPVRS[Phospho (ST)]EDESVEAK	32.18	1	1	840	852	1	-0.0003	1043 : Histone-lysine N-methyltransferase MLL4 OS=Homo sapiens GN=WBP7 PE=1 SV=1	,Q9UMN6	293330	9999	NAN	1.655	0.159	0.446	0.605	57696.9	0.2	81908.1	0.29	49496.2	0.55	22051	0.7	0	0
1020	LASYLEK	412.231	2			33.1	2	1	115	121	0	-0.0026	1503 : Keratin, type I cytoskeletal 13 OS=Homo sapiens GN=KRT13 PE=1 SV=3	,P13646	49555	-9999	NAN	0.72	0.425	0.57	0.478	0	0	58059.5	0.64	80656	0.01	45953.4	0.46	202573	0.1
1021	LQDSSDPDTGSEEEGSSR	988.375	2	Phospho (ST)	LQDSSDPDTGS[Phospho (ST)]EEEGSSR	58.18	5	2	937	954	0	0.0024	1269 : Rho guanine nucleotide exchange factor 2 OS=Homo sapiens GN=ARHGEF2 PE=1 SV=4	,Q92974	111473	9999	NAN	1.126	0.119	0.784	0.281	261041	0.08	86448.9	0.18	76786.1	0.39	60179.5	0.64	0	0
1022	AAESSSDSSDSDSSEDDEAPSKPAGTTK	1000.01	3	3 Phospho (ST)	AAESSSDSSDS[Phospho (ST)]DS[Phospho (ST)]S[Phospho (ST)]EDDEAPSKPAGTTK	36.87	3	2	358	385	0	0.0001	52 : Nucleolar phosphoprotein p130 OS=Homo sapiens GN=NOLC1 PE=1 SV=2	,Q14978	73560	NAN	NAN	0.212	0.903	0.592	0.451	0	0	64834.8	0.71	306504	0.06	181431	0.33	0	0
1023	ELASALK	366.218	2			30.68	4	2	82	88	0	-0.0003	3 : Annexin A2 OS=Homo sapiens GN=ANXA2 PE=1 SV=2	,P07355	38580	1.132	0.151	2.034	0.296	0.837	0.236	317288	0.15	760794	0.32	374088	0.53	313231	0.37	280343	0.09
1024	GPSPEGSSSTESSPEHPPK	1027.39	2	2 Phospho (ST)	GPSPEGS[Phospho (ST)]S[Phospho (ST)]STESSPEHPPK	27.91	1	1	1646	1664	0	0.0003	19 : Serine/arginine repetitive matrix protein 2 OS=Homo sapiens GN=SRRM2 PE=1 SV=2	,Q9UQ35	299438	4.618	0.799	0.508	0.616	0.53	0.516	184046	0.45	445336	0.03	877355	0.25	464704	0.25	39856.3	0.32
1025	QGSITSPQANEQSVTPQR	1044.44	2	2 Phospho (ST)	QGS[Phospho (ST)]ITSPQANEQSVT[Phospho (ST)]PQR	42.93	1	1	852	869	0	-0.0014	19 : Serine/arginine repetitive matrix protein 2 OS=Homo sapiens GN=SRRM2 PE=1 SV=2	,Q9UQ35	299438	0.206	0.742	1.01	0.197	0.201	0.879	19429.1	0.98	798959	0.11	791209	0.17	158768	0.68	94390.8	0.09
1026	DEDGESGGQRSEAEEGEVR	1058.41	2	Phospho (ST)	DEDGESGGQRS[Phospho (ST)]EAEEGEVR	38.37	6	1	456	474	1	-0.0007	910 : Band 4.1-like protein 1 OS=Homo sapiens GN=EPB41L1 PE=1 SV=2	,Q9H4G0	98442	NAN	NAN	2.808	0.503	0.962	0.143	0	0	170994	0.09	60888	0.25	58602.8	0.18	0	0
1027	KFDHESSPGTDEDKSG	605.907	3	Phospho (ST)	KFDHESSPGT[Phospho (ST)]DEDKSG	27.17	1	1	739	754	2	-0.0006	625 : Peptidyl-prolyl cis-trans isomerase G OS=Homo sapiens GN=PPIG PE=1 SV=2	,Q13427	88564	9999	NAN	1.303	0.016	1.92	0.326	2618.55	0.02	1.09641e+06	0.38	841136	0.92	1.6153e+06	0.09	0	0
1028	IYSSDSDEGSEEDKAQR	998.394	2	Phospho (ST)	IYSSDS[Phospho (ST)]DEGSEEDKAQR	72.31	5	3	605	621	1	-0.0006	220 : RNA polymerase-associated protein LEO1 OS=Homo sapiens GN=LEO1 PE=1 SV=1	,Q8WVC0	75359	0.874	0.008	0.702	0.438	0.729	0.326	101897	0.11	407621	0.26	581026	0.26	423822	0.11	116558	0.12
1029	DYNVTANSK	506.241	2			29.44	1	1	82	90	0	0.0002	33 : L-lactate dehydrogenase A chain OS=Homo sapiens GN=LDHA PE=1 SV=2	,P00338	36665	1.572	0.34	0.507	0.616	0.277	0.796	365654	0.42	167566	0.49	330190	0.27	91341.2	0.32	232615	0.9
1030	AQEAEAQSEDDDEDTEEEQGEEKEK	983.372	3	Phospho (ST)	AQEAEAQSEDDDEDT[Phospho (ST)]EEEQGEEKEK	44.46	5	2	273	297	1	0.0003	209 : Nucleolar MIF4G domain-containing protein 1 OS=Homo sapiens GN=NOM1 PE=1 SV=1	,Q5C9Z4	96198	9999	NAN	1.971	0.281	0.714	0.34	148900	0.04	245962	0.15	124764	0.23	89055.3	0.6	0	0
1031	EGQPSPADEKGNDSDGEGESDDPEK	890.339	3	Phospho (ST)	EGQPS[Phospho (ST)]PADEKGNDSDGEGESDDPEK	26.53	1	1	89	113	1	0.0022	887 : Vacuolar protein sorting-associated protein 4B OS=Homo sapiens GN=VPS4B PE=1 SV=2	,O75351	49271	9999	NAN	0.707	0.431	0.538	0.51	27887.2	0.33	1.22349e+06	0.39	1.73147e+06	0.09	931586	1.36	0	0
1032	AAESSSDSSDSDSSEDDEAPSKPAGTTK	1000.01	3	3 Phospho (ST)	AAESSSDSS[Phospho (ST)]DS[Phospho (ST)]DS[Phospho (ST)]SEDDEAPSKPAGTTK	21.83	2	2	358	385	0	-0.0011	52 : Nucleolar phosphoprotein p130 OS=Homo sapiens GN=NOLC1 PE=1 SV=2	,Q14978	73560	NAN	NAN	0.265	0.856	0.604	0.445	0	0	82399.9	0.54	310365	0.04	187508	0.36	0	0
1033	ETSVSKEDTDHEEKASNEDVTK	853.364	3	Phospho (ST)	ETS[Phospho (ST)]VSKEDTDHEEKASNEDVTK	51.32	2	1	114	135	2	-0.0007	99 : PC4 and SFRS1-interacting protein OS=Homo sapiens GN=PSIP1 PE=1 SV=1	,O75475	60067	9999	NAN	1.541	0.103	2.398	0.465	257196	0.04	154801	0.2	100465	0.6	240941	0.09	0	0
1034	AKSPTPSPSPPR	691.299	2	2 Phospho (ST)	AKS[Phospho (ST)]PTPSPS[Phospho (ST)]PPR	26.56	1	1	789	800	1	-0.0001	43 : Serine/arginine repetitive matrix protein 1 OS=Homo sapiens GN=SRRM1 PE=1 SV=2	,Q8IYB3	102274	1.131	0.151	1.085	0.143	0.685	0.369	1.38605e+06	0.9	761639	0.1	701944	0.23	480840	0.6	1.22592e+06	0.69
1035	SRTSPAPWK	555.259	2	Phospho (ST)	SRTS[Phospho (ST)]PAPWK	31.94	9	4	1854	1862	1	-0.0022	19 : Serine/arginine repetitive matrix protein 2 OS=Homo sapiens GN=SRRM2 PE=1 SV=2	,Q9UQ35	299438	0.673	0.166	7.097	0.869	7.712	0.899	5.08837e+06	0.03	10236071	0.48	1442386	0.26	11123600	0.04	7.56182e+06	0.04
1036	EKEISDDEAEEEK	815.822	2	Phospho (ST)	EKEIS[Phospho (ST)]DDEAEEEK	75.64	12	3	222	234	1	0	15 : Heat shock protein HSP 90-beta OS=Homo sapiens GN=HSP90AB1 PE=1 SV=4	,P08238	83212	0.341	0.541	1.344	0.008	0.503	0.547	5304.6	0.37	2.81992e+06	0.04	2.09842e+06	0.44	1.05641e+06	0.48	15570.1	0.36
1037	LVLTVR	390.721	2	Phospho (ST)	LVLT[Phospho (ST)]VR	22.14	1	1	114	119	0	-0.0023	1420 : Prostaglandin G/H synthase 1 OS=Homo sapiens GN=PTGS1 PE=1 SV=1	,P23219	68612	5.572	0.844	1.591	0.127	0.973	0.135	15303.6	0.61	583013	0.4	366487	0.66	356716	0.28	2746.75	0.02
1038	GFEEEHKDSDDDSSDDEQEK	807.622	3	Phospho (ST)	GFEEEHKDSDDDS[Phospho (ST)]SDDEQEK	50.37	9	3	400	419	1	-0.0005	170 : Splicing factor 3B subunit 2 OS=Homo sapiens GN=SF3B2 PE=1 SV=1	,Q13435	97596	NAN	NAN	1.211	0.064	1.48	0.159	0	0	992440	0.45	819345	0.87	1.2123e+06	0.09	0	0
1039	LQDSSDPDTGSEEEGSSR	988.373	2	Phospho (ST)	LQDSSDPDT[Phospho (ST)]GSEEEGSSR	39.86	1	1	937	954	0	-0.0011	1269 : Rho guanine nucleotide exchange factor 2 OS=Homo sapiens GN=ARHGEF2 PE=1 SV=4	,Q92974	111473	NAN	NAN	1.545	0.111	1.654	0.228	0	0	95562.2	0.04	61865.9	0.32	102338	0.1	0	0
1040	RSPSVSSPEPAEK	725.832	2	Phospho (ST)	RS[Phospho (ST)]PSVSSPEPAEK	43.9	3	2	1726	1738	1	-0.0002	19 : Serine/arginine repetitive matrix protein 2 OS=Homo sapiens GN=SRRM2 PE=1 SV=2	,Q9UQ35	299438	0.289	0.616	5.334	0.792	1.964	0.34	789220	0.06	4.74708e+06	0.01	889926	0.2	1.74823e+06	0.2	2.72969e+06	0.02
1041	LNVTEQEK	480.754	2			33.4	1	1	82	89	0	0.0007	36 : Alpha-enolase OS=Homo sapiens GN=ENO1 PE=1 SV=2	,P06733	47139	9999	NAN	0.863	0.303	0.381	0.678	5664.64	0.37	353617	0.04	409622	0.16	156263	0.18	0	0
1042	SRDATPPVSPINMEDQER	739.967	3	Oxidation (M); 2 Phospho (ST)	SRDAT[Phospho (ST)]PPVS[Phospho (ST)]PINM[Oxidation (M)]EDQER	30.38	1	1	251	268	1	-0.0015	359 : Transcription factor jun-B OS=Homo sapiens GN=JUNB PE=1 SV=1	,P17275	35857	-9999	NAN	1.221	0.064	2.217	0.418	0	0	49273.3	0.12	40364.1	0.57	89491.9	0.01	128090	0.27
1043	RSPSVSSPEPAEK	725.832	2	Phospho (ST)	RSPS[Phospho (ST)]VSSPEPAEK	45.33	1	1	1726	1738	1	-0.0003	19 : Serine/arginine repetitive matrix protein 2 OS=Homo sapiens GN=SRRM2 PE=1 SV=2	,Q9UQ35	299438	0.287	0.621	4.657	0.742	1.841	0.303	789586	0.06	4.72202e+06	0.01	1.01392e+06	0.17	1.86662e+06	0.13	2.75583e+06	0
1044	SRTSPAPWK	555.259	2	Phospho (ST)	SRT[Phospho (ST)]SPAPWK	35.07	5	3	1854	1862	1	0.0006	19 : Serine/arginine repetitive matrix protein 2 OS=Homo sapiens GN=SRRM2 PE=1 SV=2	,Q9UQ35	299438	1.152	0.159	4.122	0.692	6.397	0.861	128846	0.1	7.14414e+06	0.72	1733043	0.16	11086910	0.04	111858	0.23
1045	ELSNSPLR	498.231	2	Phospho (ST)	ELSNS[Phospho (ST)]PLR	33.65	4	3	1316	1323	0	-0.0004	19 : Serine/arginine repetitive matrix protein 2 OS=Homo sapiens GN=SRRM2 PE=1 SV=2	,Q9UQ35	299438	0.832	0.04	38.971	0.998	42.176	0.998	961581	0.28	8104328	0.04	207956	0.41	8770752	0.05	1.15549e+06	0.42
1046	VNFAMNVGK	498.251	2	Oxidation (M)	VNFAM[Oxidation (M)]NVGK	28.92	2	1	490	498	0	-0.0009	89 : Pyruvate kinase isozymes M1/M2 OS=Homo sapiens GN=PKM2 PE=1 SV=4	,P14618	57900	2.75	0.621	2.952	0.528	1.654	0.228	67773.3	0.06	247400	0.07	83821.6	0.84	138612	0.1	24642	0.39
1047	SSPSKENESSDSEEEVSRPR	825.969	3	3 Phospho (ST)	SSPSKENES[Phospho (ST)]S[Phospho (ST)]DS[Phospho (ST)]EEEVSRPR	25.04	1	1	2482	2501	1	-0.0011	437 : Nipped-B-like protein OS=Homo sapiens GN=NIPBL PE=1 SV=2	,Q6KC79	315854	-9999	NAN	0.839	0.326	0.911	0.182	0	0	260869	0.21	310805	0.47	283016	0.14	6692.36	0.1
1048	MPGMSPANPSLHSPVPDASHSPR	827.693	3	2 Oxidation (M); Phospho (ST)	M[Oxidation (M)]PGM[Oxidation (M)]SPANPSLHS[Phospho (ST)]PVPDASHSPR	55.65	3	1	1124	1146	0	0.0002	1512 : Mediator of RNA polymerase II transcription subunit 14 OS=Homo sapiens GN=MED14 PE=1 SV=2	,O60244	160504	0.662	0.182	-9999	NAN	-9999	NAN	71895.3	0.1	0	0	11180.7	0.03	0	0	108550	0.22
1049	KPSTSDDSDSNFEK	818.822	2	Phospho (ST)	KPSTS[Phospho (ST)]DDSDSNFEK	30.31	1	1	1467	1480	0	-0.0001	82 : DNA topoisomerase 2-alpha OS=Homo sapiens GN=TOP2A PE=1 SV=3	,P11388	174276	16.579	0.977	1.014	0.197	0.126	0.95	561936	0.51	897157	0.06	884542	0.09	111528	0.33	33894.6	0.85
1050	KAEQGSEEEGEGEEEEEEGGESK	854.655	3	Phospho (ST)	KAEQGS[Phospho (ST)]EEEGEGEEEEEEGGESK	58.5	19	3	223	245	1	-0.0007	258 : ATP-binding cassette sub-family F member 1 OS=Homo sapiens GN=ABCF1 PE=1 SV=2	,Q8NE71	95866	9999	NAN	0.976	0.221	0.579	0.465	7596.11	0.31	512647	0.11	525326	0.57	304035	0.87	0	0
1051	KAEDSDSEPEPEDNVR	988.859	2	2 Phospho (ST)	KAEDS[Phospho (ST)]DS[Phospho (ST)]EPEPEDNVR	58.31	14	5	495	510	1	-0.0046	189 : 5'-3' exoribonuclease 2 OS=Homo sapiens GN=XRN2 PE=1 SV=1	,Q9H0D6	108513	2.123	0.503	0.567	0.559	0.688	0.362	711134	0.08	2.07379e+06	0.33	3659179	0.3	2.51573e+06	0.05	334928	0.08
1052	QSEDDDSETEKPEADDPKDNTEAEK	968.047	3	Phospho (ST)	QSEDDDSET[Phospho (ST)]EKPEADDPKDNTEAEK	38.84	5	2	71	95	1	0.0001	899 : SAP30-binding protein OS=Homo sapiens GN=SAP30BP PE=1 SV=1	,Q9UHR5	33850	9999	NAN	1.453	0.064	1.073	0.064	18830.5	0.5	121386	0.41	83526.1	0.18	89648.4	0.53	0	0
1053	GSDSESDLPHR	640.251	2	Phospho (ST)	GSDS[Phospho (ST)]ESDLPHR	44.99	5	2	230	240	0	0.0001	207 : LIM and calponin homology domains-containing protein 1 OS=Homo sapiens GN=LIMCH1 PE=1 SV=3	,Q9UPQ0	121762	0.637	0.205	0.504	0.621	0.211	0.869	104835	1.01	853631	0.15	1695085	0.02	357604	0.13	164701	0.4
1054	EGQPSPADEKGNDSDGEGESDDPEK	890.339	3	Phospho (ST)	EGQPSPADEKGNDS[Phospho (ST)]DGEGESDDPEK	40.45	3	2	89	113	1	0.0013	887 : Vacuolar protein sorting-associated protein 4B OS=Homo sapiens GN=VPS4B PE=1 SV=2	,O75351	49271	9999	NAN	0.984	0.213	1.254	0.04	31986.5	0.17	1632293	0.46	1.65915e+06	0.14	2.08095e+06	0.38	0	0
1055	SRTPLLPR	510.272	2	Phospho (ST)	SRT[Phospho (ST)]PLLPR	30.2	3	1	2032	2039	1	-0.0024	19 : Serine/arginine repetitive matrix protein 2 OS=Homo sapiens GN=SRRM2 PE=1 SV=2	,Q9UQ35	299438	0.335	0.553	3.962	0.678	3.565	0.668	6472128	0.04	1.37194e+06	0.02	346307	0.64	1234711	0.07	19312986	0.08
1056	SDREETESSEGEEAAAGGGAK	1153.89	2	3 Phospho (ST)	SDREET[Phospho (ST)]ES[Phospho (ST)]S[Phospho (ST)]EGEEAAAGGGAK	57.2	19	3	341	361	1	0.0003	767 : LAG1 longevity assurance homolog 2 OS=Homo sapiens GN=LASS2 PE=1 SV=1	,Q96G23	44847	NAN	NAN	0.666	0.471	0.802	0.266	0	0	266687	0.26	400593	1.25	321145	0.25	0	0
1057	SRNSPLLER	384.523	3	Phospho (ST)	SRNS[Phospho (ST)]PLLER	29.5	2	2	483	491	1	-0.0033	597 : Serine/threonine-protein kinase MARK2 OS=Homo sapiens GN=MARK2 PE=1 SV=2	,Q7KZI7	87856	1.147	0.159	5.636	0.81	18.016	0.983	130453	0.13	331514	1.14	58816.9	0.35	1.05966e+06	0.37	113735	0.08
1058	GFEEEHKDSDDDSSDDEQEK	807.622	3	Phospho (ST)	GFEEEHKDS[Phospho (ST)]DDDSSDDEQEK	28.38	4	2	400	419	1	-0.0003	170 : Splicing factor 3B subunit 2 OS=Homo sapiens GN=SF3B2 PE=1 SV=1	,Q13435	97596	NAN	NAN	0.549	0.576	0.732	0.326	0	0	888480	0.71	1.61793e+06	0.14	1.18471e+06	0.1	0	0
1059	KNLPLEK	421.26	2			18.33	1	1	242	248	1	-0.0011	734 : Uncharacterized protein C9orf43 OS=Homo sapiens GN=C9orf43 PE=1 SV=1	,Q8TAL5	52189	1.272	0.221	0.951	0.236	0.678	0.376	38682.8	0.12	126870	0.68	133431	0.58	90506	0.02	30400.9	0.61
1060	VGEFSGANK	454.727	2			38.15	6	2	86	94	0	0.0001	889 : Thioredoxin OS=Homo sapiens GN=TXN PE=1 SV=3	,P10599	11730	0.432	0.425	0.252	0.869	0.34	0.724	42624.4	0.82	214197	0.12	850464	0.03	289451	0.28	98629.9	0.06
1061	ATVTPSPVKGK	622.788	2	2 Phospho (ST)	ATVT[Phospho (ST)]PS[Phospho (ST)]PVKGK	29.58	3	2	176	186	1	-0.0002	547 : Nuclear ubiquitous casein and cyclin-dependent kinases substrate OS=Homo sapiens GN=NUCKS1 PE=1 SV=1	,Q9H1E3	27280	0.519	0.326	0.208	0.907	0.184	0.895	445973	0.31	595050	0.23	2863829	0.11	527474	0.27	858968	0.01
1062	LGAGEGGEASVSPEK	734.32	2	Phospho (ST)	LGAGEGGEASVS[Phospho (ST)]PEK	64.72	18	4	1367	1381	0	0.0013	17 : Treacle protein OS=Homo sapiens GN=TCOF1 PE=1 SV=2	,Q13428	152013	0.555	0.281	52.298	0.999	41.67	0.998	1.09704e+06	0.04	1536822	0.34	29386	0.77	1.22452e+06	0.63	1.97596e+06	0.05
1063	FETLQAQAGK	586.77	2	Phospho (ST)	FET[Phospho (ST)]LQAQAGK	53.31	4	1	287	296	0	-0.0024	2 : Keratin, type II cytoskeletal 7 OS=Homo sapiens GN=KRT7 PE=1 SV=3	,P08729	51386	0.096	0.916	3.318	0.593	0.222	0.856	26449.2	0.48	405449	1.14	122197	0.93	27144.8	0.25	275955	0.07
1064	TGVTSTSDSEEEGDDQEGEK	727.273	3	Phospho (ST)	TGVTSTSDS[Phospho (ST)]EEEGDDQEGEK	30.61	1	1	267	286	0	-0.0006	99 : PC4 and SFRS1-interacting protein OS=Homo sapiens GN=PSIP1 PE=1 SV=1	,O75475	60067	0.202	0.75	0.206	0.909	0.144	0.934	78989.9	0.93	276310	0.16	1.34015e+06	0.22	192555	0.43	391036	0.01
1065	STTTGHLIYK	560.802	2			42.9	10	5	21	30	0	-0.0008	80 : Putative elongation factor 1-alpha-like 3 OS=Homo sapiens GN=EEF1AL3 PE=5 SV=1	,Q5VTE0	50153	1.241	0.205	2.486	0.431	1.837	0.303	258941	0.06	1.83482e+06	0.2	738146	0.61	1.35603e+06	0.17	208641	0.09
1066	KEVLASPDR	547.766	2	Phospho (ST)	KEVLAS[Phospho (ST)]PDR	27.38	1	1	173	181	1	-0.0002	668 : 182 kDa tankyrase-1-binding protein OS=Homo sapiens GN=TNKS1BP1 PE=1 SV=3	,Q9C0C2	181671	0.511	0.333	1.817	0.221	1.842	0.303	12336.3	0.8	906076	0.21	498723	0.91	918418	0.19	24134.5	0.27
1067	RGEGDAPFSEPGTTSTQRPSSPETATK	957.764	3	Phospho (ST)	RGEGDAPFSEPGTTSTQRPSS[Phospho (ST)]PETATK	46.36	2	2	303	329	1	-0.0022	19 : Serine/arginine repetitive matrix protein 2 OS=Homo sapiens GN=SRRM2 PE=1 SV=2	,Q9UQ35	299438	0.501	0.34	20.903	0.987	16.124	0.977	4354264	0.01	12160267	0.07	581750	0.27	9380392	0.14	8687807	0.04
1068	KAEQGSEEEGEGEEEEEEGGESK	1281.48	2	Phospho (ST)	KAEQGS[Phospho (ST)]EEEGEGEEEEEEGGESK	88.36	5	3	223	245	1	0.0001	258 : ATP-binding cassette sub-family F member 1 OS=Homo sapiens GN=ABCF1 PE=1 SV=2	,Q8NE71	95866	NAN	NAN	0.67	0.465	0.555	0.491	0	0	98103.3	0.42	146440	0.26	81334.4	0.18	0	0
1069	RGEGDAPFSEPGTTSTQRPSSPETATK	957.764	3	Phospho (ST)	RGEGDAPFSEPGTTSTQRPS[Phospho (ST)]SPETATK	46.51	1	1	303	329	1	-0.0028	19 : Serine/arginine repetitive matrix protein 2 OS=Homo sapiens GN=SRRM2 PE=1 SV=2	,Q9UQ35	299438	0.501	0.34	22.585	0.99	19.633	0.986	4.3543e+06	0.01	12179947	0.07	539297	0.32	10588200	0.03	8694242	0.04
1070	QLETLGQEK	523.278	2			31.16	3	3	150	158	0	0.0006	1 : Keratin, type II cytoskeletal 8 OS=Homo sapiens GN=KRT8 PE=1 SV=7	,P05787	53671	1.978	0.465	1.164	0.096	0.823	0.251	667987	0.59	1748655	0.43	1.50229e+06	0.68	1.23677e+06	0.63	337720	0.29
1071	GFEEEHKDSDDDSSDDEQEK	1250.91	2	2 Phospho (ST)	GFEEEHKDSDDDS[Phospho (ST)]S[Phospho (ST)]DDEQEK	66.09	14	3	400	419	1	0.0007	170 : Splicing factor 3B subunit 2 OS=Homo sapiens GN=SF3B2 PE=1 SV=1	,Q13435	97596	9999	NAN	0.298	0.823	0.475	0.576	18032.5	0.22	149151	1.2	500603	0.33	237736	0.09	0	0
1072	DISTNYYASQK	645.304	2			33.06	1	1	672	682	0	0.0004	31 : Endoplasmin OS=Homo sapiens GN=HSP90B1 PE=1 SV=1	,P14625	92411	1.619	0.362	1.053	0.166	0.13	0.946	60016.2	0.02	279291	0.57	265242	0.68	34496.7	0.82	37068.8	0.06
1073	RPASPSSPEHLPATPAESPAQR	788.375	3	Phospho (ST)	RPASPSS[Phospho (ST)]PEHLPATPAESPAQR	36.55	1	1	231	252	0	-0.0032	643 : Sin3 histone deacetylase corepressor complex component SDS3 OS=Homo sapiens GN=SUDS3 PE=1 SV=2	,Q9H7L9	38112	0.242	0.688	9999	NAN	9999	NAN	257492	0.42	144506	0.28	0	0	152302	0.33	1.06216e+06	0.46
1074	KQITMEELVR	671.825	2	Oxidation (M); Phospho (ST)	KQIT[Phospho (ST)]M[Oxidation (M)]EELVR	49.49	6	2	4027	4036	1	-0.0023	24 : Plectin-1 OS=Homo sapiens GN=PLEC1 PE=1 SV=3	,Q15149	531466	0.45	0.404	0.445	0.678	0.738	0.318	311151	0.51	780263	0.3	1752751	0.02	1293906	0.1	691395	0.09
1075	ESPSLASR	463.703	2	Phospho (ST)	ES[Phospho (ST)]PSLASR	28.22	2	1	338	345	0	0.0002	993 : Ataxin-2-like protein OS=Homo sapiens GN=ATXN2L PE=1 SV=2	,Q8WWM7	113304	0.043	0.981	5.119	0.778	3.148	0.61	3308.36	0.55	238540	0.38	46598.8	0.66	146702	0.05	77237.4	0.74
1076	RPSESDKEDELDK	543.233	3	Phospho (ST)	RPS[Phospho (ST)]ESDKEDELDK	32.93	1	1	625	637	1	0.0009	581 : A-kinase anchor protein 12 OS=Homo sapiens GN=AKAP12 PE=1 SV=3	,Q02952	191368	-9999	NAN	0.509	0.616	1.012	0.111	0	0	634889	0.68	1.24829e+06	0.33	1.26358e+06	0.04	41217.2	0.29
1077	LSSSSGSASDRTSSNPFSGR	689.629	3	Phospho (ST)	LSSSSGSAS[Phospho (ST)]DRTSSNPFSGR	33.49	1	1	319	338	1	-0.0039	760 : Protein FAM83A OS=Homo sapiens GN=FAM83A PE=1 SV=1	,Q86UY5	47428	1.254	0.213	9999	NAN	9999	NAN	32699.1	0.56	64005.1	0.11	0	0	141051	0.16	26070.9	0.07
1078	TPSPKEEDEEPESPPEKK	1066.97	2	Phospho (ST)	TPSPKEEDEEPES[Phospho (ST)]PPEKK	50.99	5	2	202	219	2	-0.0002	547 : Nuclear ubiquitous casein and cyclin-dependent kinases substrate OS=Homo sapiens GN=NUCKS1 PE=1 SV=1	,Q9H1E3	27280	0.621	0.221	9999	NAN	9999	NAN	68041	0.37	1.35068e+06	0.05	0	0	1.0219e+06	0.12	109553	0.67
1079	QKSDAEEDGGTVSQEEEDR	730.288	3	Phospho (ST)	QKS[Phospho (ST)]DAEEDGGTVSQEEEDR	43.95	6	3	552	570	1	-0.0008	45 : Calnexin OS=Homo sapiens GN=CANX PE=1 SV=2	,P27824	67526	3.158	0.673	0.859	0.311	0.639	0.411	1522348	0.14	20672430	0.02	24074762	0.06	15375163	0.69	482074	0.09
1080	ESLKEEDESDDDNM	876.295	2	Oxidation (M); Phospho (ST)	ESLKEEDES[Phospho (ST)]DDDNM[Oxidation (M)]	63.93	22	3	242	255	1	-0.0006	825 : Proteasome subunit alpha type-3 OS=Homo sapiens GN=PSMA3 PE=1 SV=2	,P25788	28415	19.449	0.983	0.61	0.522	0.268	0.806	1.53698e+06	0.68	4.97143e+06	0.37	8.15579e+06	0.57	2.18795e+06	1.34	79024.8	0.3
1081	TQTPPVSPAPQPTEER	907.918	2	Phospho (ST)	TQT[Phospho (ST)]PPVSPAPQPTEER	57.43	7	3	399	414	0	-0.0035	163 : Src substrate cortactin OS=Homo sapiens GN=CTTN PE=1 SV=2	,Q14247	61549	0.278	0.632	9999	NAN	9999	NAN	99347.1	0.48	170944	0.28	0	0	92046.7	0.76	357620	0.09
1082	RSSDTSGNEASEIESVK	938.402	2	Phospho (ST)	RSSDT[Phospho (ST)]SGNEASEIESVK	55.31	1	1	106	122	1	-0.0008	493 : Centromere protein U OS=Homo sapiens GN=MLF1IP PE=1 SV=1	,Q71F23	47493	1.17	0.166	0.762	0.383	0.779	0.281	91105.3	0.35	131235	0.17	172148	0.45	134032	0.11	77867.6	0.98
1083	VVQVSAGDSHTAALTDDGR	633.644	3			52.69	3	1	121	139	0	-0.0027	405 : Regulator of chromosome condensation OS=Homo sapiens GN=RCC1 PE=1 SV=1	,P18754	44941	10.658	0.946	0.438	0.688	0.392	0.663	137268	0.22	57368.1	0.41	131078	0.07	51381.3	0.84	12879.4	0.28
1084	EKEISDDEAEEEKGEK	972.902	2	Phospho (ST)	EKEIS[Phospho (ST)]DDEAEEEKGEK	28.94	2	1	222	237	2	0.0005	15 : Heat shock protein HSP 90-beta OS=Homo sapiens GN=HSP90AB1 PE=1 SV=4	,P08238	83212	NAN	NAN	1.029	0.182	0.435	0.616	0	0	219086	0.05	212866	0.65	92528.4	0.22	0	0
1085	KKSIPLSIK	365.217	3	Phospho (ST)	KKS[Phospho (ST)]IPLSIK	30.01	3	2	513	521	2	-0.0039	732 : Ubiquitin-conjugating enzyme E2 O OS=Homo sapiens GN=UBE2O PE=1 SV=3	,Q9C0C9	141205	0.955	0.048	9999	NAN	9999	NAN	147205	0.07	35081.7	0.26	0	0	5316.8	0.24	154084	0.04
1086	SDREETESSEGEEAAAGGGAK	1153.89	2	3 Phospho (ST)	S[Phospho (ST)]DREETES[Phospho (ST)]S[Phospho (ST)]EGEEAAAGGGAK	33.91	1	1	341	361	1	0.0016	767 : LAG1 longevity assurance homolog 2 OS=Homo sapiens GN=LASS2 PE=1 SV=1	,Q96G23	44847	NAN	NAN	7	0.866	5.705	0.832	0	0	269349	0.26	38479.5	0.29	219517	0.77	0	0
1087	YRPGTVALR	516.799	2			27.17	4	3	42	50	0	-0.0012	235 : Histone H3.2 OS=Homo sapiens GN=HIST2H3A PE=1 SV=3	,Q71DI3	15379	1.254	0.213	9999	NAN	9999	NAN	2252664	0.07	1.84309e+06	0.75	0	0	1.31286e+06	0.33	1796262	0.06
1088	VKASYR	362.212	2			19.12	1	1	119	124	1	0.0012	1154 : Programmed cell death 1 ligand 2 OS=Homo sapiens GN=PDCD1LG2 PE=1 SV=2	,Q9BQ51	30937	2.373	0.553	0.963	0.228	0.444	0.61	33749.9	0.33	363030	0.05	376931	0.12	167181	0.14	14222	0.41
1089	EDKSDQSDDEKIQNSDDEER	821.32	3	Phospho (ST)	EDKSDQS[Phospho (ST)]DDEKIQNSDDEER	32.73	2	1	148	167	2	-0.0015	220 : RNA polymerase-associated protein LEO1 OS=Homo sapiens GN=LEO1 PE=1 SV=1	,Q8WVC0	75359	9999	NAN	0.305	0.816	0.726	0.333	118572	0.7	474228	0.49	1.55612e+06	0.07	1129937	0.04	0	0
1090	HELSPPQK	508.234	2	Phospho (ST)	HELS[Phospho (ST)]PPQK	25.92	1	1	71	78	0	-0.0001	518 : Serrate RNA effector molecule homolog OS=Homo sapiens GN=SRRT PE=1 SV=1	,Q9BXP5	100604	0.625	0.213	20.229	0.986	12.065	0.958	1.16118e+06	1.02	3326575	0.03	164442	0.04	1.98404e+06	0.08	1856981	0.83
1091	YLMAGPGSSSEEDEASHSGGSGDEAPK	943.348	3	Oxidation (M); 2 Phospho (ST)	YLM[Oxidation (M)]AGPGS[Phospho (ST)]SS[Phospho (ST)]EEDEASHSGGSGDEAPK	26.94	1	1	401	427	0	0.0004	293 : DNA repair protein XRCC1 OS=Homo sapiens GN=XRCC1 PE=1 SV=1	,P18887	69483	0.877	0.008	3.892	0.668	0.967	0.143	127935	0.05	346300	0.63	88973.2	0.52	86055.4	0.5	145889	0.1
1092	SPGPMRR	408.714	2	Oxidation (M)	SPGPM[Oxidation (M)]RR	33.12	1	1	378	384	1	0.0057	1378 : Neuronal migration protein doublecortin OS=Homo sapiens GN=DCX PE=1 SV=3	,O43602	49286	1.242	0.205	1.881	0.243	0.408	0.648	1.7078e+06	0.01	3.21138e+06	0.49	1.70769e+06	0	695947	0.08	1.37558e+06	0.19
1093	RLSSLR	406.213	2	Phospho (ST)	RLSS[Phospho (ST)]LR	25.08	3	3	233	238	1	-0.0036	75 : 40S ribosomal protein S6 OS=Homo sapiens GN=RPS6 PE=1 SV=1	,P62753	28663	0.373	0.497	0.354	0.77	0.57	0.478	197337	0.09	251308	0.23	710454	0.44	404605	0.07	528598	0.15
1094	LQAITASSANLRHSPR	601.307	3	Phospho (ST)	LQAITASSANLRHS[Phospho (ST)]PR	29.46	1	1	819	834	1	-0.0018	196 : Lysine-specific demethylase 2A OS=Homo sapiens GN=KDM2A PE=1 SV=3	,Q9Y2K7	132708	1.322	0.243	0.198	0.915	0.307	0.762	78349.8	0.18	39671.3	0.65	200454	0.51	61554.4	1.19	59248.5	0.11
1095	TKPPRPDSPATTPNISVK	662.673	3	Phospho (ST)	TKPPRPDS[Phospho (ST)]PATTPNISVK	32.3	3	1	180	197	0	-0.0007	510 : ETS-related transcription factor Elf-1 OS=Homo sapiens GN=ELF1 PE=1 SV=2	,P32519	67456	0.859	0.024	5.01	0.77	6.026	0.844	1.09762e+06	0.07	298065	0.02	59496.4	0.82	358508	0.43	1.27808e+06	0.07
1096	GLVLMSR	396.225	2	Oxidation (M)	GLVLM[Oxidation (M)]SR	26.65	3	2	119	125	0	-0.0024	45 : Calnexin OS=Homo sapiens GN=CANX PE=1 SV=2	,P27824	67526	1.264	0.213	0.439	0.683	0.641	0.404	106728	0.14	27266	0.53	62107.4	0.27	39807.5	0.28	84429	0.04
1097	IEDVGSDEEDDSGKDKK	487.203	4	Phospho (ST)	IEDVGS[Phospho (ST)]DEEDDSGKDKK	25.64	1	1	250	266	2	-0.0002	15 : Heat shock protein HSP 90-beta OS=Homo sapiens GN=HSP90AB1 PE=1 SV=4	,P08238	83212	9999	NAN	0.048	0.997	0.386	0.673	19822.3	0.52	93089.6	0.63	1.94728e+06	0.13	751854	0.88	0	0
1098	QINYKEDSESDGSQK	944.355	2	2 Phospho (ST)	QINYKEDS[Phospho (ST)]ES[Phospho (ST)]DGSQK	27.82	1	1	1214	1228	1	-0.001	26 : Remodeling and spacing factor 1 OS=Homo sapiens GN=RSF1 PE=1 SV=2	,Q96T23	163720	0.842	0.032	0.599	0.528	0.469	0.582	31634.1	0.6	227511	0.08	379507	0.25	177994	0.11	37579.1	0.34
1099	THTTALAGRSPSPASGR	913.901	2	2 Phospho (ST)	THTTALAGRS[Phospho (ST)]PSPAS[Phospho (ST)]GR	34.79	1	1	286	302	1	-0.0007	19 : Serine/arginine repetitive matrix protein 2 OS=Homo sapiens GN=SRRM2 PE=1 SV=2	,Q9UQ35	299438	0.229	0.706	11.461	0.949	0.142	0.936	878567	0.07	4612231	0.32	402432	0.44	57176.7	0.44	3.83128e+06	0.13
1100	YLMAGPGSSSEEDEASHSGGSGDEAPK	943.347	3	Oxidation (M); 2 Phospho (ST)	YLM[Oxidation (M)]AGPGSS[Phospho (ST)]S[Phospho (ST)]EEDEASHSGGSGDEAPK	25.5	1	1	401	427	0	-0.0024	293 : DNA repair protein XRCC1 OS=Homo sapiens GN=XRCC1 PE=1 SV=1	,P18887	69483	0.875	0.008	0.511	0.616	0.13	0.946	127797	0.05	334004	0.8	653158	0.42	85073.9	0.66	146038	0.1
1101	AGGGGGLGAGSPALSGGQGR	832.38	2	Phospho (ST)	AGGGGGLGAGS[Phospho (ST)]PALSGGQGR	41.73	2	1	11	30	0	-0.0014	1520 : Putative Ras-related protein Rab-12 OS=Homo sapiens GN=RAB12 PE=5 SV=3	,Q6IQ22	27231	0.139	0.85	9999	NAN	9999	NAN	26878.6	0.2	15795.8	0.93	0	0	32994.5	0.38	193280	0.07
1102	VVVISSSEDSDAENSSSR	974.411	2	Phospho (ST)	VVVISSSEDS[Phospho (ST)]DAENSSSR	67.24	2	1	556	573	0	-0.001	344 : Probable transcription factor PML OS=Homo sapiens GN=PML PE=1 SV=3	,P29590	97489	1.323	0.243	1.328	0	1.418	0.127	87655.7	0.15	145811	0.31	109815	0.48	155736	0.29	66240.6	0.36
1103	SRSWTSPK	514.732	2	Phospho (ST)	SRS[Phospho (ST)]WTSPK	24.09	1	1	251	258	1	-0.0002	1150 : FUS-interacting serine-arginine-rich protein 1 OS=Homo sapiens GN=FUSIP1 PE=1 SV=1	,O75494	31282	0.64	0.197	1.771	0.205	0.959	0.143	1212359	0.13	666683	0.84	376451	0.43	361010	0.3	1893332	0.06
1104	QRSPSPAPAPAPAAAAGPPTR	709.995	3	2 Phospho (ST)	QRS[Phospho (ST)]PS[Phospho (ST)]PAPAPAPAAAAGPPTR	36.87	7	4	496	516	1	-0.0019	674 : Splicing factor, arginine/serine-rich 19 OS=Homo sapiens GN=SCAF1 PE=1 SV=2	,Q9H7N4	139182	0.31	0.588	0.711	0.431	1.325	0.08	553087	0.08	704778	0.2	991565	0.31	1.31362e+06	0.17	1783736	0.03
1105	RTPHVQAVQGPLGSPPKR	502.016	4	Phospho (ST)	RTPHVQAVQGPLGS[Phospho (ST)]PPKR	38.8	1	1	112	129	2	-0.0053	24 : Plectin-1 OS=Homo sapiens GN=PLEC1 PE=1 SV=3	,Q15149	531466	0.302	0.599	-9999	NAN	-9999	NAN	54069	0.16	0	0	10218.3	0.24	0	0	179239	0.13
1106	EGQPSPADEKGNDSDGEGESDDPEK	1335	2	Phospho (ST)	EGQPSPADEKGNDS[Phospho (ST)]DGEGESDDPEK	54.05	10	3	89	113	1	0.0022	887 : Vacuolar protein sorting-associated protein 4B OS=Homo sapiens GN=VPS4B PE=1 SV=2	,O75351	49271	NAN	NAN	1.797	0.213	1.417	0.127	0	0	143712	0.15	79979.4	0.27	113297	0.27	0	0
1107	DSTSQHDDDNISTTSGFSSR	1118.93	2	Phospho (ST)	DSTSQHDDDNISTT[Phospho (ST)]SGFSSR	42.56	1	1	171	190	0	-0.0016	340 : Nuclear pore complex protein Nup153 OS=Homo sapiens GN=NUP153 PE=1 SV=2	,P49790	153843	2.089	0.491	NAN	NAN	NAN	NAN	134013	0.12	0	0	0	0	0	0	64146.8	0.3
1108	KAPSASDSDSKADSDGAKPEPVAMAR	667.803	4	Phospho (ST)	KAPSASDS[Phospho (ST)]DSKADSDGAKPEPVAMAR	38.61	2	2	227	252	2	-0.0002	71 : Hepatoma-derived growth factor-related protein 2 OS=Homo sapiens GN=HDGFRP2 PE=1 SV=1	,Q7Z4V5	74272	-9999	NAN	1.194	0.08	1.442	0.135	0	0	8172284	0.31	6842016	0.02	9866030	0.01	148879	0.7
1109	IQDPTEDAEAEDTPR	883.858	2	Phospho (ST)	IQDPTEDAEAEDT[Phospho (ST)]PR	84.7	4	2	532	546	0	-0.0032	185 : Probable histone-lysine N-methyltransferase NSD2 OS=Homo sapiens GN=WHSC1 PE=1 SV=1	,O96028	152160	2.671	0.605	9999	NAN	9999	NAN	209718	0.37	361638	0.16	0	0	54671.1	0.96	78507.6	0.24
1110	GFEEEHKDSDDDSSDDEQEK	860.933	3	3 Phospho (ST)	GFEEEHKDS[Phospho (ST)]DDDS[Phospho (ST)]S[Phospho (ST)]DDEQEK	22.77	3	1	400	419	1	-0.0003	170 : Splicing factor 3B subunit 2 OS=Homo sapiens GN=SF3B2 PE=1 SV=1	,Q13435	97596	NAN	NAN	0.73	0.411	0.687	0.362	0	0	170998	0.3	234129	0.92	160825	0.05	0	0
1111	REEDSQSSSEESDSEEEAPAQAKPSGK	1045.38	3	3 Phospho (ST)	REEDSQSSS[Phospho (ST)]EES[Phospho (ST)]DS[Phospho (ST)]EEEAPAQAKPSGK	25.79	1	1	406	432	1	-0.0044	17 : Treacle protein OS=Homo sapiens GN=TCOF1 PE=1 SV=2	,Q13428	152013	9999	NAN	0.048	0.997	0.2	0.879	59934.3	0.01	12038.4	0.09	252224	1.11	50536.8	0.21	0	0
1112	TGIYEEK	420.211	2			27.25	2	1	211	217	0	-0.0005	45 : Calnexin OS=Homo sapiens GN=CANX PE=1 SV=2	,P27824	67526	0.992	0.072	7.136	0.872	1.533	0.182	43454	0.67	1.22355e+06	0.6	171464	0.25	262830	0.71	43813.6	0.43
1113	EERSPQTLAPVGEDAMK	977.433	2	Oxidation (M); Phospho (ST)	EERS[Phospho (ST)]PQTLAPVGEDAM[Oxidation (M)]K	42.19	1	1	1240	1256	1	-0.0036	1071 : Symplekin OS=Homo sapiens GN=SYMPK PE=1 SV=2	,Q92797	141059	0.357	0.522	0.19	0.922	0.315	0.754	75913.2	0.31	57340.9	0.46	301377	0.46	94937	0.25	212911	0.07
1114	KTESPIKLSPATPSR	564.63	3	Phospho (ST)	KTES[Phospho (ST)]PIKLSPATPSR	35.48	1	1	722	736	2	0.0016	1532 : MORC family CW-type zinc finger protein 2 OS=Homo sapiens GN=MORC2 PE=1 SV=2	,Q9Y6X9	117750	-9999	NAN	40.91	0.998	-9999	NAN	0	0	422766	0.9	10334.1	0.03	0	0	527555	0.12
1115	SEDESETEDEEEKSQEDQEQK	1304.48	2	Phospho (ST)	SEDES[Phospho (ST)]ETEDEEEKSQEDQEQK	78.8	20	3	668	688	1	0.0003	742 : DNA replication licensing factor MCM3 OS=Homo sapiens GN=MCM3 PE=1 SV=3	,P25205	90924	9999	NAN	1.19	0.08	0.866	0.213	26272.3	0.16	410591	0.38	345108	0.58	299036	0.17	0	0
1116	SEDESETEDEEEKSQEDQEQK	869.991	3	Phospho (ST)	SEDES[Phospho (ST)]ETEDEEEKSQEDQEQK	52.72	10	3	668	688	1	0.0011	742 : DNA replication licensing factor MCM3 OS=Homo sapiens GN=MCM3 PE=1 SV=3	,P25205	90924	9999	NAN	1.135	0.111	0.645	0.404	32924.5	0.28	3.05915e+06	0.02	2.69575e+06	0.34	1.73852e+06	0.32	0	0
1117	TIAQGNLSNTDVQAAK	815.922	2			45.36	1	1	360	375	0	-0.002	748 : Cytochrome b-c1 complex subunit 2, mitochondrial OS=Homo sapiens GN=UQCRC2 PE=1 SV=3	,P22695	48413	1.483	0.311	NAN	NAN	NAN	NAN	50163.9	0.07	0	0	0	0	0	0	33833.7	0.23
1118	RRPTLGVQLDDKR	409.218	4	Phospho (ST)	RRPT[Phospho (ST)]LGVQLDDKR	33.56	3	1	325	337	2	-0.0031	394 : THO complex subunit 5 homolog OS=Homo sapiens GN=THOC5 PE=1 SV=2	,Q13769	78458	9999	NAN	9999	NAN	NAN	NAN	126034	0.11	12561.8	0.38	0	0	0	0	0	0
1119	THTTALAGRSPSPASGR	913.901	2	2 Phospho (ST)	THTTALAGRS[Phospho (ST)]PS[Phospho (ST)]PASGR	42.33	3	2	286	302	1	0.0004	19 : Serine/arginine repetitive matrix protein 2 OS=Homo sapiens GN=SRRM2 PE=1 SV=2	,Q9UQ35	299438	0.229	0.706	20.305	0.986	0.353	0.711	878606	0.07	5.47028e+06	0.07	269409	0.09	95120.8	0.43	3.83092e+06	0.13
1120	SEDESETEDEEEKSQEDQEQK	1304.48	2	Phospho (ST)	SEDESET[Phospho (ST)]EDEEEKSQEDQEQK	69.94	2	2	668	688	1	-0.0004	742 : DNA replication licensing factor MCM3 OS=Homo sapiens GN=MCM3 PE=1 SV=3	,P25205	90924	9999	NAN	0.845	0.318	0.5	0.547	26272.5	0.16	504740	0.04	597531	0.03	299019	0.17	0	0
1121	AGFAGDDAPR	488.727	2			72.69	20	5	19	28	0	0.001	13 : Actin, cytoplasmic 1 OS=Homo sapiens GN=ACTB PE=1 SV=1	,P60709	41710	2.588	0.593	1.931	0.266	0.291	0.778	1.45426e+06	0.06	8428329	0.02	4.36369e+06	0.67	1.27029e+06	0.61	561968	0.01
1122	GSMPAYSGNNMDKSDSELNSEVAAR	914.705	3	2 Oxidation (M); Phospho (ST)	GSM[Oxidation (M)]PAYS[Phospho (ST)]GNNM[Oxidation (M)]DKSDSELNSEVAAR	30.35	1	1	247	271	1	-0.0009	764 : Cytochrome b reductase 1 OS=Homo sapiens GN=CYBRD1 PE=1 SV=1	,Q53TN4	31621	0.426	0.431	1.825	0.228	-9999	NAN	109670	0.13	289465	0.88	158593	0.84	0	0	257358	0.07
1123	KPSTSDDSDSNFEK	858.805	2	2 Phospho (ST)	KPST[Phospho (ST)]SDDS[Phospho (ST)]DSNFEK	26.06	2	1	1467	1480	0	-0.0011	82 : DNA topoisomerase 2-alpha OS=Homo sapiens GN=TOP2A PE=1 SV=3	,P11388	174276	9999	NAN	0.15	0.952	0.162	0.918	61097.7	0.51	52885	0.84	353438	0.19	57370.4	0.68	0	0
1124	TQLVSNLK	451.768	2			29.35	2	1	356	363	0	-0.0025	104 : Aspartate aminotransferase, mitochondrial OS=Homo sapiens GN=GOT2 PE=1 SV=2	,P00505	47445	9999	NAN	3.655	0.637	0.411	0.642	141211	0.03	790925	0.57	216382	0.74	89004.9	1.36	0	0
1125	KPEEESESSEEGSESEEEAPAGTR	887.348	3	Phospho (ST)	KPEEESESSEEGS[Phospho (ST)]ESEEEAPAGTR	44.84	9	4	265	288	0	0.0008	17 : Treacle protein OS=Homo sapiens GN=TCOF1 PE=1 SV=2	,Q13428	152013	9999	NAN	1.589	0.127	1.808	0.289	159153	0.42	288647	0.4	181616	0.14	328322	0.11	0	0
1126	SLSPLGGRDDSPVSHR	587.274	3	Phospho (ST)	SLSPLGGRDDSPVS[Phospho (ST)]HR	27.73	1	1	315	330	1	-0.0033	623 : Cell division cycle 2-like protein kinase 5 OS=Homo sapiens GN=CDC2L5 PE=1 SV=2	,Q14004	164823	0.238	0.692	5.593	0.806	2.741	0.541	174155	0.04	1.10853e+06	0.03	198216	0.16	543227	0.68	732913	0.14
1127	SRTPLLPR	510.272	2	Phospho (ST)	S[Phospho (ST)]RTPLLPR	35.21	1	1	2032	2039	1	-0.0027	19 : Serine/arginine repetitive matrix protein 2 OS=Homo sapiens GN=SRRM2 PE=1 SV=2	,Q9UQ35	299438	0.408	0.451	1.001	0.205	2.028	0.362	6.47429e+06	0.04	447268	1.11	447023	0.31	906607	0.59	15859595	0.37
1128	ISDSESEDPPR	656.258	2	Phospho (ST)	ISDSES[Phospho (ST)]EDPPR	37.26	2	2	247	257	0	-0.0004	30 : Protein IWS1 homolog OS=Homo sapiens GN=IWS1 PE=1 SV=2	,Q96ST2	91899	3.284	0.688	4.456	0.724	2.332	0.445	299807	0.34	3.22308e+06	0.85	723285	0.91	1.68673e+06	0.63	91290.8	0.25
1129	SEDESETEDEEEKSQEDQEQK	1304.48	2	Phospho (ST)	S[Phospho (ST)]EDESETEDEEEKSQEDQEQK	51.18	2	2	668	688	1	0.001	742 : DNA replication licensing factor MCM3 OS=Homo sapiens GN=MCM3 PE=1 SV=3	,P25205	90924	9999	NAN	1.855	0.236	1.099	0.048	26865.9	0.14	504427	0.04	271966	0.9	298983	0.17	0	0
1130	YARSEIVGVSR	658.821	2	Phospho (ST)	YARS[Phospho (ST)]EIVGVSR	34.68	4	2	194	204	1	-0.0011	335 : Plakophilin-2 OS=Homo sapiens GN=PKP2 PE=1 SV=1	,Q99959	97339	1.258	0.213	0.75	0.397	0.88	0.205	168716	0.16	184468	0.6	245894	0.05	216314	0.17	134069	0.08
1131	DIDIHEVR	498.758	2			33.56	4	2	353	360	0	-0.0011	37 : Heterogeneous nuclear ribonucleoprotein U OS=Homo sapiens GN=HNRNPU PE=1 SV=6	,Q00839	90528	1.387	0.274	1.048	0.174	0.184	0.897	173286	0.09	344520	0.05	328600	0.12	60371.6	1.32	124916	0.36
1132	RLSSSESEESYLSK	841.368	2	Phospho (ST)	RLSSS[Phospho (ST)]ESEESYLSK	31.3	1	1	1243	1256	1	-0.0036	26 : Remodeling and spacing factor 1 OS=Homo sapiens GN=RSF1 PE=1 SV=2	,Q96T23	163720	4.474	0.789	0.826	0.333	0.879	0.205	819448	0.05	336448	0.66	407258	0.55	357957	0.91	183176	0.25
1133	MGPSGGEGMEPERRDSQDGSSYR	861.007	3	Oxidation (M); Phospho (ST)	M[Oxidation (M)]GPSGGEGMEPERRDS[Phospho (ST)]QDGSSYR	31.39	3	2	131	153	2	-0.0005	291 : LIM and SH3 domain protein 1 OS=Homo sapiens GN=LASP1 PE=1 SV=2	,Q14847	29698	-9999	NAN	0.681	0.458	0.802	0.266	0	0	718487	0.07	1.05484e+06	0.05	845768	0.15	387949	0.11
1134	SLSPLGGRDDSPVSHR	587.274	3	Phospho (ST)	SLSPLGGRDDS[Phospho (ST)]PVSHR	28.16	1	1	315	330	1	-0.0041	623 : Cell division cycle 2-like protein kinase 5 OS=Homo sapiens GN=CDC2L5 PE=1 SV=2	,Q14004	164823	0.239	0.692	5.586	0.806	2.882	0.565	175418	0.05	1.1027e+06	0.04	197398	0.14	568810	0.67	732942	0.14
1135	LRLSPSPTSQR	701.317	2	2 Phospho (ST)	LRLS[Phospho (ST)]PS[Phospho (ST)]PTSQR	24.49	1	1	387	397	1	-0.0022	20 : Lamin-A/C OS=Homo sapiens GN=LMNA PE=1 SV=1	,P02545	74095	0.1	0.909	0.674	0.465	0.424	0.632	191792	0.64	6.88943e+06	0.04	10221707	0.7	4.33435e+06	0.46	1.91738e+06	0.84
1136	SHIAQWSPHTPPR	531.915	3	Phospho (ST)	SHIAQWSPHT[Phospho (ST)]PPR	29.39	1	1	661	673	0	-0.0031	599 : Interleukin-6 receptor subunit beta OS=Homo sapiens GN=IL6ST PE=1 SV=2	,P40189	103471	0.809	0.056	16.559	0.977	12.1	0.958	121061	0.23	448905	0.68	27109.6	0.02	328032	1.29	149603	0.33
1137	GNKSPSPPDGSPAATPEIR	979.454	2	Phospho (ST)	GNKS[Phospho (ST)]PSPPDGSPAATPEIR	53.42	4	1	293	311	1	-0.0001	1075 : Myc box-dependent-interacting protein 1 OS=Homo sapiens GN=BIN1 PE=1 SV=1	,O00499	64659	0.563	0.274	-9999	NAN	-9999	NAN	55702.2	0.08	0	0	61866.4	0.77	0	0	98921.3	0.2
1138	TKPPRPDSPATTPNISVK	993.506	2	Phospho (ST)	TKPPRPDSPATT[Phospho (ST)]PNISVK	33.83	1	1	180	197	0	-0.0011	510 : ETS-related transcription factor Elf-1 OS=Homo sapiens GN=ELF1 PE=1 SV=2	,P32519	67456	0.596	0.243	NAN	NAN	NAN	NAN	55783.7	0.15	0	0	0	0	0	0	93614.6	0.24
1139	RGGGSGGGEESEGEEVDED	966.343	2	Phospho (ST)	RGGGSGGGEES[Phospho (ST)]EGEEVDED	53.41	1	1	294	312	1	0.0015	1187 : Transcriptional activator protein Pur-beta OS=Homo sapiens GN=PURB PE=1 SV=3	,Q96QR8	33220	9999	NAN	0.876	0.296	0.57	0.478	141491	0.37	113569	0.17	129695	0.14	73989	0.2	0	0
1140	EEDEEPESPPEK	747.779	2	Phospho (ST)	EEDEEPES[Phospho (ST)]PPEK	25.55	1	1	207	218	0	-0.0001	547 : Nuclear ubiquitous casein and cyclin-dependent kinases substrate OS=Homo sapiens GN=NUCKS1 PE=1 SV=1	,Q9H1E3	27280	NAN	NAN	5.88	0.82	3.005	0.588	0	0	310226	0.12	52762.4	1.1	158538	0.64	0	0
1141	DSGSDGEDDVNEQHSGSDTGSVER	853.651	3	Phospho (ST)	DSGSDGEDDVNEQHS[Phospho (ST)]GSDTGSVER	37.34	1	1	24	47	0	-0.001	30 : Protein IWS1 homolog OS=Homo sapiens GN=IWS1 PE=1 SV=2	,Q96ST2	91899	9999	NAN	0.15	0.952	0.172	0.907	22262.7	0.6	78333.7	0.07	523343	0.04	90238.4	0.06	0	0
1142	KEPAITSQNSPEAR	804.375	2	Phospho (ST)	KEPAITSQNS[Phospho (ST)]PEAR	43.88	3	1	91	104	1	0.0002	450 : Transcription elongation factor A protein 1 OS=Homo sapiens GN=TCEA1 PE=1 SV=2	,P23193	33948	1.062	0.111	8.438	0.905	3.607	0.673	30473.7	0.29	220628	0.35	26146.2	0.53	94311.9	0.26	28682.7	0.32
1143	AALAHSEEVTASQVAATK	595.31	3			38.87	3	1	2744	2761	0	-0.0026	24 : Plectin-1 OS=Homo sapiens GN=PLEC1 PE=1 SV=3	,Q15149	531466	1.76	0.404	9999	NAN	9999	NAN	192573	0.1	81352.4	1.06	0	0	54363.7	0.23	109386	0.25
1144	QGSITSPQANEQSVTPQR	1004.46	2	Phospho (ST)	QGSITS[Phospho (ST)]PQANEQSVTPQR	54.38	2	1	852	869	0	-0.0027	19 : Serine/arginine repetitive matrix protein 2 OS=Homo sapiens GN=SRRM2 PE=1 SV=2	,Q9UQ35	299438	0.117	0.884	-9999	NAN	-9999	NAN	24727.7	0.16	0	0	61096.2	0.43	0	0	211172	0.13
1145	NTDQASMPDNTAAQK	796.354	2			54.55	1	1	359	373	0	-0.0003	35 : Myosin-9 OS=Homo sapiens GN=MYH9 PE=1 SV=4	,P35579	226392	2.271	0.535	4.226	0.706	3.615	0.673	520276	0.1	369322	0.13	87401.5	0.39	315935	0.13	229138	0.77
1146	AESSNSSSSDDSSEEEEEKLK	1217.44	2	2 Phospho (ST)	AESSNSSSSDDS[Phospho (ST)]S[Phospho (ST)]EEEEEKLK	78	24	4	514	534	1	0.0008	52 : Nucleolar phosphoprotein p130 OS=Homo sapiens GN=NOLC1 PE=1 SV=2	,Q14978	73560	9999	NAN	0.526	0.599	0.885	0.197	559282	0.29	209384	0.52	398191	0.5	352240	0.16	0	0
1147	RGDSESEEDEQDSEEVR	1038.39	2	Phospho (ST)	RGDSES[Phospho (ST)]EEDEQDSEEVR	84.51	18	3	12	28	1	-0.0006	809 : Uncharacterized protein C9orf78 OS=Homo sapiens GN=C9orf78 PE=1 SV=1	,Q9NZ63	33667	9999	NAN	0.546	0.582	0.464	0.588	6126.74	0.77	265580	0.09	486071	0.15	225651	0.14	0	0
1148	SFSISPSRR	558.762	2	Phospho (ST)	SFSISPS[Phospho (ST)]RR	25.28	1	1	1948	1956	1	-0.0027	537 : SON protein OS=Homo sapiens GN=SON PE=1 SV=3	,P18583	263680	0.546	0.296	2.767	0.491	0.907	0.182	2814918	0.02	1.01144e+06	0.06	365513	1.29	331355	1.28	5159408	0.09
1149	SPTPSPSPPR	591.733	2	2 Phospho (ST)	SPT[Phospho (ST)]PS[Phospho (ST)]PSPPR	22.81	1	1	791	800	0	0	43 : Serine/arginine repetitive matrix protein 1 OS=Homo sapiens GN=SRRM1 PE=1 SV=2	,Q8IYB3	102274	0.863	0.016	0.019	1	0.01	1	119493	1.12	640001	0.61	33347216	0.03	318261	0.19	138537	0.21
1150	DVDDGSGSPHSPHQLSSK	643.937	3	Phospho (ST)	DVDDGSGSPHS[Phospho (ST)]PHQLSSK	30.92	1	1	2022	2039	0	-0.0006	1083 : Serine/threonine-protein kinase WNK1 OS=Homo sapiens GN=WNK1 PE=1 SV=1	,Q9H4A3	250602	0.474	0.376	0.754	0.39	0.723	0.333	47430.6	0.13	1.58121e+06	0.06	2.09654e+06	0.05	1.51583e+06	0.34	100114	0.26
1151	HSLDSDEEEDDDDGGSSK	1008.85	2	Phospho (ST)	HSLDS[Phospho (ST)]DEEEDDDDGGSSK	107.36	27	3	45	62	0	-0.0001	818 : CD2 antigen cytoplasmic tail-binding protein 2 OS=Homo sapiens GN=CD2BP2 PE=1 SV=1	,O95400	37623	9999	NAN	1.036	0.182	0.739	0.318	30665.4	0.17	523923	0.1	505591	0.41	373676	0.06	0	0
1152	GVVEVTHDLQK	612.832	2			45.41	3	1	309	319	0	-0.0016	77 : Serpin H1 OS=Homo sapiens GN=SERPINH1 PE=1 SV=2	,P50454	46411	0.042	0.982	3.106	0.559	1.681	0.243	68165.4	0.14	128605	0.42	41407.6	1.16	69617.5	1.06	1.61281e+06	1.4
1153	VTDALNATR	480.758	2			78.62	10	4	421	429	0	-0.0018	4 : 60 kDa heat shock protein, mitochondrial OS=Homo sapiens GN=HSPD1 PE=1 SV=2	,P10809	61016	2.869	0.637	1.328	0	0.401	0.653	299336	0.08	850567	0.05	640457	0.2	256816	0.28	104349	0.19
1154	SEDESETEDEEEKSQEDQEQKR	922.025	3	Phospho (ST)	SEDES[Phospho (ST)]ETEDEEEKSQEDQEQKR	38.75	7	2	668	689	2	0.0004	742 : DNA replication licensing factor MCM3 OS=Homo sapiens GN=MCM3 PE=1 SV=3	,P25205	90924	0.568	0.274	0.905	0.274	0.344	0.72	271207	0.16	1.2636e+06	0.28	1.39602e+06	0.34	480896	0.22	477148	0.03
1155	TVGVEPAADGK	522.272	2			25.18	1	1	48	58	0	0.0002	1214 : 60S ribosomal protein L28 OS=Homo sapiens GN=RPL28 PE=1 SV=3	,P46779	15738	2.102	0.497	3.917	0.673	0.571	0.478	55721.9	0.83	660885	0.31	168738	0.33	96290.7	0.47	26509.4	0.65
1156	VSDQNSPVLPK	632.302	2	Phospho (ST)	VSDQNS[Phospho (ST)]PVLPK	44.75	5	3	2042	2052	0	-0.0023	524 : Ubiquitin carboxyl-terminal hydrolase 24 OS=Homo sapiens GN=USP24 PE=1 SV=3	,Q9UPU5	294178	0.468	0.383	9999	NAN	9999	NAN	165179	0.04	718553	0.39	0	0	758786	0.14	352770	0.15
1157	AQYEDIANR	540.258	2			45.33	11	5	265	273	0	-0.0026	1 : Keratin, type II cytoskeletal 8 OS=Homo sapiens GN=KRT8 PE=1 SV=7	,P05787	53671	1.405	0.281	0.766	0.383	0.489	0.559	840667	0.09	1.66913e+06	0.33	2179502	0.24	1.06573e+06	0.39	598401	0.04
1158	VSDSESEGPQKGPASDSETEDASR	849.012	3	Phospho (ST)	VSDS[Phospho (ST)]ESEGPQKGPASDSETEDASR	41.69	2	1	299	322	1	0.0001	30 : Protein IWS1 homolog OS=Homo sapiens GN=IWS1 PE=1 SV=2	,Q96ST2	91899	2.267	0.535	2.897	0.516	5.523	0.823	131002	0.27	328037	0.35	113245	0.12	625437	0.01	57774.9	0.08
1159	DGQDAIAQSPEK	669.781	2	Phospho (ST)	DGQDAIAQS[Phospho (ST)]PEK	41.34	7	2	281	292	0	-0.0012	234 : SAFB-like transcription modulator OS=Homo sapiens GN=SLTM PE=1 SV=2	,Q9NWH9	117079	0.982	0.064	1.659	0.159	0.614	0.431	62063.5	0.5	1.52077e+06	0.57	916648	1.23	563163	0.34	63216.9	0.31
1160	EETNGPSNQKPVKSPDNSIK	750.353	3	Phospho (ST)	EETNGPSNQKPVKS[Phospho (ST)]PDNSIK	34.87	3	2	444	463	1	-0.0002	319 : REST corepressor 1 OS=Homo sapiens GN=RCOR1 PE=1 SV=1	,Q9UKL0	52996	2.319	0.541	1.536	0.103	1.646	0.228	104536	0.09	237593	0.27	154731	0.48	254714	0.27	45078.3	0.43
1161	TEITELR	431.236	2			30.07	3	1	319	325	0	-0.0028	1503 : Keratin, type I cytoskeletal 13 OS=Homo sapiens GN=KRT13 PE=1 SV=3	,P13646	49555	0.013	0.999	1.603	0.135	0.223	0.856	3577.13	0.59	135114	0.44	84278.3	1.18	18822.6	0.72	282183	0.07
1162	VELSESEEDKGGK	743.819	2	Phospho (ST)	VELSES[Phospho (ST)]EEDKGGK	24.15	1	1	460	472	1	0.0007	43 : Serine/arginine repetitive matrix protein 1 OS=Homo sapiens GN=SRRM1 PE=1 SV=2	,Q8IYB3	102274	1.502	0.318	2.888	0.516	1.118	0.04	27681	0.25	183239	0.09	63440.2	0.11	70915.5	0.23	18431.8	0.24
1163	KKEPAITSQNSPEAR	579.284	3	Phospho (ST)	KKEPAITSQNS[Phospho (ST)]PEAR	45	4	2	90	104	2	-0.0002	450 : Transcription elongation factor A protein 1 OS=Homo sapiens GN=TCEA1 PE=1 SV=2	,P23193	33948	1.695	0.383	6.145	0.832	9.176	0.927	29823.4	0.13	10700125	0.21	1.74137e+06	1.23	15979693	0.08	17595.7	0.67
1164	NYQQNYQNSESGEKNEGSESAPEGQAQQR	1113.13	3	Phospho (ST)	NYQQNYQNSESGEKNEGS[Phospho (ST)]ESAPEGQAQQR	57.46	6	2	157	185	1	0.0041	861 : Nuclease-sensitive element-binding protein 1 OS=Homo sapiens GN=YBX1 PE=1 SV=3	,P67809	35903	0.506	0.34	9999	NAN	9999	NAN	117430	0.04	83956	0.05	0	0	119419	0.11	232125	0.07
1165	MELEGR	367.679	2			33.41	2	1	1	6	0	-0.001	1334 : Mitoferrin-2 OS=Homo sapiens GN=SLC25A28 PE=2 SV=1	,Q96A46	39247	NAN	NAN	0.487	0.637	0.429	0.627	0	0	88632.5	0.66	182022	0.03	78141	0.1	0	0
1166	SPARTPPSEEDSAEAER	636.937	3	Phospho (ST)	SPART[Phospho (ST)]PPSEEDSAEAER	54.99	5	2	77	93	1	0	1167 : Small glutamine-rich tetratricopeptide repeat-containing protein alpha OS=Homo sapiens GN=SGTA PE=1 SV=1	,O43765	34042	4.306	0.778	43.18	0.998	55.728	0.999	176178	0.16	1.7714e+06	0.17	41023.8	0.77	2.28618e+06	0.09	40911.4	0.35
1167	KAEGEPQEESPLKSK	868.909	2	Phospho (ST)	KAEGEPQEES[Phospho (ST)]PLKSK	36.11	3	3	168	182	2	0.0005	63 : Bcl-2-associated transcription factor 1 OS=Homo sapiens GN=BCLAF1 PE=1 SV=2	,Q9NYF8	106059	1.203	0.19	10.131	0.934	10.34	0.943	1561456	0.07	1.36773e+06	0.56	135003	0.05	1395953	0.4	1297656	0.15
1168	RPESPSEISPIKGSVR	606.974	3	Phospho (ST)	RPESPSEIS[Phospho (ST)]PIKGSVR	62.27	7	2	218	233	1	-0.0009	214 : Wings apart-like protein homolog OS=Homo sapiens GN=WAPAL PE=1 SV=1	,Q7Z5K2	132863	0.796	0.064	3.604	0.632	6.826	0.874	296795	0.18	121748	0.19	33785.5	0.19	230615	0.1	372798	0.12
1169	RPSESDKEDELDKVK	618.953	3	Phospho (ST)	RPSES[Phospho (ST)]DKEDELDKVK	40.8	2	2	625	639	2	-0.0003	581 : A-kinase anchor protein 12 OS=Homo sapiens GN=AKAP12 PE=1 SV=3	,Q02952	191368	1.883	0.438	1.293	0.024	0.581	0.465	185004	1.06	2.7496e+06	0.37	2.12675e+06	0.22	1.23472e+06	0.55	98242.5	0.59
1170	LGVSVSPSR	491.241	2	Phospho (ST)	LGVSVS[Phospho (ST)]PSR	56.38	2	1	529	537	0	-0.0022	103 : Zinc finger CCCH domain-containing protein 18 OS=Homo sapiens GN=ZC3H18 PE=1 SV=1	,Q86VM9	106296	0.162	0.813	5.571	0.806	1.131	0.032	239384	0.09	375887	0.34	67470.5	1.11	76283.4	0.58	1.48159e+06	0.03
1171	LSKDPNIVIAK	399.912	3			39.15	3	2	423	433	1	-0.0016	64 : Protein disulfide-isomerase A3 OS=Homo sapiens GN=PDIA3 PE=1 SV=4	,P30101	56747	NAN	NAN	-9999	NAN	0.303	0.766	0	0	0	0	25775.7	0.02	7797.28	0.4	0	0
1172	LQEKEDLQELNDR	543.94	3			27.21	1	1	29	41	1	-0.0015	20 : Lamin-A/C OS=Homo sapiens GN=LMNA PE=1 SV=1	,P02545	74095	0.829	0.04	1.451	0.064	1.721	0.259	80282.1	0.16	132651	0.22	91424.5	0.69	157351	0.08	96830.2	0.14
1173	VSDSESEGPQKGPASDSETEDASR	849.012	3	Phospho (ST)	VSDSES[Phospho (ST)]EGPQKGPASDSETEDASR	51.7	1	1	299	322	1	0.0001	30 : Protein IWS1 homolog OS=Homo sapiens GN=IWS1 PE=1 SV=2	,Q96ST2	91899	2.8	0.627	3.751	0.653	5.414	0.816	159618	0.04	437182	0.03	116556	0.13	631019	0.02	57015.6	0.08
1174	SGFSSVSVSR	506.756	2			59.8	5	2	31	40	0	-0.0027	57 : Keratin, type II cytoskeletal 6A OS=Homo sapiens GN=KRT6A PE=1 SV=3	,P02538	60008	0.673	0.166	0.3	0.823	0.268	0.806	52727.1	0.14	16957.5	1.09	56568.4	0.21	15184.1	0.79	78298.2	0.19
1175	GEGQLGPAER	507.254	2			25.94	1	1	240	249	0	0.0002	614 : Elongation factor 2 OS=Homo sapiens GN=EEF2 PE=1 SV=4	,P13639	95277	0.19	0.766	0.828	0.333	0.45	0.599	9884.06	0.32	302736	0.01	365471	0.4	164615	0.14	51958.1	0.25
1176	MEEIGR	367.678	2			24.3	1	1	669	674	0	-0.001	123 : Alpha-actinin-4 OS=Homo sapiens GN=ACTN4 PE=1 SV=2	,O43707	104788	9999	NAN	0.493	0.632	0.432	0.621	6547.5	0.34	88996.7	0.65	180515	0.03	78041.1	0.1	0	0
1177	RADLNQGIGEPQSPSRR	654.315	3	Phospho (ST)	RADLNQGIGEPQS[Phospho (ST)]PSRR	45.51	6	3	62	78	2	-0.0024	753 : EF-hand domain-containing protein D2 OS=Homo sapiens GN=EFHD2 PE=1 SV=1	,Q96C19	26680	0.757	0.096	4.783	0.754	4.083	0.72	455202	0.07	1.71336e+06	0.04	358234	0.26	1.46275e+06	0.32	601649	0.67
1178	DLEPGEVPSDSDEDGEHK	1017.89	2	Phospho (ST)	DLEPGEVPSDS[Phospho (ST)]DEDGEHK	34.59	1	1	1372	1389	0	-0.0035	626 : Msx2-interacting protein OS=Homo sapiens GN=SPEN PE=1 SV=1	,Q96T58	402004	1.819	0.425	0.717	0.425	0.458	0.593	57840.1	0.32	248983	0	347286	0.04	158955	0.72	31795.2	0.31
1179	SRDATPPVSPINMEDQER	713.311	3	Oxidation (M); Phospho (ST)	S[Phospho (ST)]RDATPPVSPINM[Oxidation (M)]EDQER	39.23	1	1	251	268	1	-0.0025	359 : Transcription factor jun-B OS=Homo sapiens GN=JUNB PE=1 SV=1	,P17275	35857	1.224	0.197	1.554	0.111	3.222	0.621	987476	0.13	93189.4	0.71	59969.4	0.42	193214	0.58	806592	0.08
1180	SSLGQSASETEEDTVSVSK	1010.93	2	Phospho (ST)	SSLGQSASET[Phospho (ST)]EEDTVSVSK	93.07	3	1	279	297	0	-0.0021	170 : Splicing factor 3B subunit 2 OS=Homo sapiens GN=SF3B2 PE=1 SV=1	,Q13435	97596	9.309	0.931	1.644	0.151	5.636	0.829	715174	0.1	27142	0.72	16507.1	0.6	93033.2	0.82	76822.4	0.28
1181	LQQGAGLESPQGQPEPGAASPQR	1192.06	2	Phospho (ST)	LQQGAGLES[Phospho (ST)]PQGQPEPGAASPQR	79.5	1	1	72	94	0	-0.0015	100 : Coiled-coil domain-containing protein 86 OS=Homo sapiens GN=CCDC86 PE=1 SV=1	,Q9H6F5	40211	0.332	0.553	NAN	NAN	9999	NAN	173954	0.06	0	0	0	0	32852.6	0.33	523696	0.59
1182	ASPEPPGPESSSR	689.287	2	Phospho (ST)	AS[Phospho (ST)]PEPPGPESSSR	25.51	1	1	671	683	0	-0.0008	668 : 182 kDa tankyrase-1-binding protein OS=Homo sapiens GN=TNKS1BP1 PE=1 SV=3	,Q9C0C2	181671	0.49	0.354	5.13	0.778	3.158	0.61	329485	0.39	140750	0.6	27437.8	0.61	86647.2	0.4	672878	0.06
1183	RLSSTSLASGHSVR	513.253	3	Phospho (ST)	RLS[Phospho (ST)]STSLASGHSVR	48.9	11	5	195	208	1	-0.0016	375 : Serine/threonine-protein kinase D2 OS=Homo sapiens GN=PRKD2 PE=1 SV=1	,Q9BZL6	96661	0.491	0.354	5.061	0.774	6.294	0.856	392496	0.04	946068	0.03	186939	0.6	1.17664e+06	0.07	799258	0.04
1184	ERDHSPTPSVFNSDEER	694.623	3	Phospho (ST)	ERDHSPT[Phospho (ST)]PSVFNSDEER	37.39	1	1	488	504	1	-0.0011	616 : Pre-mRNA 3'-end-processing factor FIP1 OS=Homo sapiens GN=FIP1L1 PE=1 SV=1	,Q6UN15	66487	0.223	0.715	1.539	0.103	-9999	NAN	137398	0.31	66262.9	0.65	43055.4	0.97	0	0	617047	0.05
1185	RLEISPDSSPER	489.227	3	Phospho (ST)	RLEIS[Phospho (ST)]PDSSPER	25.09	1	1	147	158	1	-0.003	335 : Plakophilin-2 OS=Homo sapiens GN=PKP2 PE=1 SV=1	,Q99959	97339	0.777	0.08	2.427	0.411	1.554	0.19	205689	0.35	4.26291e+06	0.15	1756130	0.04	2.7285e+06	0.69	264790	0.62
1186	SRLTPVSPESSSTEEK	907.414	2	Phospho (ST)	SRLT[Phospho (ST)]PVSPESSSTEEK	52.97	10	5	266	281	1	0.0009	458 : Sequestosome-1 OS=Homo sapiens GN=SQSTM1 PE=1 SV=1	,Q13501	47657	0.38	0.491	2.834	0.503	4.823	0.781	1019881	0.45	339855	0.42	119937	0.12	578430	0.09	2684377	0.13
1187	WDEQTSNTKGDDDEESDEEAVKK	912.365	3	Phospho (ST)	WDEQTSNTKGDDDEES[Phospho (ST)]DEEAVKK	41.61	11	4	604	626	2	-0.0042	457 : U4/U6 small nuclear ribonucleoprotein Prp3 OS=Homo sapiens GN=PRPF3 PE=1 SV=2	,O43395	77481	4.41	0.785	5.859	0.82	2.085	0.383	376720	0.06	893875	0.04	152566	0.41	318116	0.13	85423.8	0.63
1188	ILVPKSPVK	530.812	2	Phospho (ST)	ILVPKS[Phospho (ST)]PVK	30.06	5	2	196	204	1	-0.0015	395 : Chromodomain Y-like protein OS=Homo sapiens GN=CDYL PE=1 SV=2	,Q9Y232	66440	0.408	0.451	0.236	0.881	0.12	0.955	102174	0.06	24911.2	1.06	105540	0.96	12649.7	0.67	250286	0.06
1189	YSPTSPTYSPTSPK	796.846	2	Phospho (ST)	YSPTSPTYS[Phospho (ST)]PTSPK	26.86	1	1	1909	1922	0	-0.0026	1576 : DNA-directed RNA polymerase II subunit RPB1 OS=Homo sapiens GN=POLR2A PE=1 SV=1	,P24928	217069	0.178	0.789	9999	NAN	NAN	NAN	48321.3	0.2	38040.1	0.53	0	0	0	0	271381	0.26
1190	IEDVGSDEEDDSGK	747.808	2			62.09	2	1	250	263	0	0.0003	15 : Heat shock protein HSP 90-beta OS=Homo sapiens GN=HSP90AB1 PE=1 SV=4	,P08238	83212	NAN	NAN	0.792	0.362	0.213	0.866	0	0	140493	0.15	177285	0.16	37774.8	0.95	0	0
1191	EKSPVREPVDNLSPEER	687.66	3	Phospho (ST)	EKS[Phospho (ST)]PVREPVDNLSPEER	45.24	2	1	147	163	2	0.0003	652 : Probable RNA-binding protein 23 OS=Homo sapiens GN=RBM23 PE=1 SV=1	,Q86U06	48701	1.042	0.096	6.558	0.85	3.759	0.688	214244	0.12	2.34472e+06	0.03	357508	0.14	1343760	0.02	205680	0.14
1192	EAESSPFVER	575.772	2			29.15	1	1	548	557	0	-0.0014	31 : Endoplasmin OS=Homo sapiens GN=HSP90B1 PE=1 SV=1	,P14625	92411	1.925	0.451	0.319	0.803	0.951	0.151	44325.8	0.17	52633.1	0.97	164962	0.11	156961	0.11	23026.6	0.17
1193	ERDHSPTPSVFNSDEER	694.623	3	Phospho (ST)	ERDHSPTPS[Phospho (ST)]VFNSDEER	26.67	1	1	488	504	1	-0.0011	616 : Pre-mRNA 3'-end-processing factor FIP1 OS=Homo sapiens GN=FIP1L1 PE=1 SV=1	,Q6UN15	66487	0.26	0.658	1.108	0.135	0.11	0.962	160286	0.19	383239	0.79	345891	0.81	37915	0.66	617566	0.05
1194	KEKTPELPEPSVK	521.266	3	Phospho (ST)	KEKT[Phospho (ST)]PELPEPSVK	26.63	1	1	217	229	2	-0.0046	43 : Serine/arginine repetitive matrix protein 1 OS=Homo sapiens GN=SRRM1 PE=1 SV=2	,Q8IYB3	102274	0.496	0.347	5.102	0.778	6.056	0.847	3.21496e+06	0.2	1096074	0.02	214846	0.59	1.30119e+06	0.34	6487998	0.06
1195	SGTSSPQSPVFR	665.294	2	Phospho (ST)	SGTSSPQS[Phospho (ST)]PVFR	42.14	5	2	661	672	0	-0.0016	488 : Actin filament-associated protein 1 OS=Homo sapiens GN=AFAP1 PE=1 SV=2	,Q8N556	80675	0.63	0.213	2.148	0.333	1.879	0.318	659275	0.16	607090	0.57	282648	0.73	531047	0.66	1.04625e+06	0.12
1196	SRDATPPVSPINMEDQER	713.311	3	Oxidation (M); Phospho (ST)	SRDAT[Phospho (ST)]PPVSPINM[Oxidation (M)]EDQER	42.18	4	2	251	268	1	-0.0008	359 : Transcription factor jun-B OS=Homo sapiens GN=JUNB PE=1 SV=1	,P17275	35857	1.028	0.088	3.607	0.632	3.867	0.702	838622	0.34	185233	1.03	51354.7	0.54	198591	0.97	815414	0.08
1197	SKSPPKSPEEEGAVSS	888.36	2	2 Phospho (ST)	SKS[Phospho (ST)]PPKS[Phospho (ST)]PEEEGAVSS	34.37	3	2	206	221	2	0.0004	414 : Splicing factor, arginine/serine-rich 2 OS=Homo sapiens GN=SFRS2 PE=1 SV=4	,Q01130	25461	0.236	0.697	0.986	0.213	0.735	0.318	397706	0.17	31663040	0.02	32118282	0.7	23609498	0.67	1.68206e+06	0.02
1198	SGSSQELDVKPSASPQERSESDSSPDSK	1001.1	3	Phospho (ST)	SGSSQELDVKPSASPQERSES[Phospho (ST)]DSSPDSK	50.27	5	2	1539	1566	1	-0.0051	19 : Serine/arginine repetitive matrix protein 2 OS=Homo sapiens GN=SRRM2 PE=1 SV=2	,Q9UQ35	299438	2.669	0.605	1.103	0.135	0.857	0.221	401193	0.12	585570	0.03	530963	0.11	455222	0.71	150313	0.37
1199	QERLSPEVAPPAHR	556.272	3	Phospho (ST)	QERLS[Phospho (ST)]PEVAPPAHR	40.77	3	3	31	44	1	-0.0037	781 : Smad nuclear-interacting protein 1 OS=Homo sapiens GN=SNIP1 PE=1 SV=1	,Q8TAD8	45750	0.332	0.553	10.189	0.934	7.646	0.897	716004	0.02	1.35558e+06	0.22	133038	0.82	1.01725e+06	0.03	2.15908e+06	0.07
1200	IQQLVK	364.736	2			38.27	8	3	371	376	0	-0.0018	11 : 78 kDa glucose-regulated protein OS=Homo sapiens GN=HSPA5 PE=1 SV=2	,P11021	72288	-9999	NAN	1.464	0.072	0.431	0.621	0	0	328680	0.04	224476	0.35	96852.7	0.44	72838.9	0.68
1201	SRDSGDENEPIQER	856.35	2	Phospho (ST)	SRDS[Phospho (ST)]GDENEPIQER	55.19	11	3	1118	1131	1	-0.0006	1173 : Palladin OS=Homo sapiens GN=PALLD PE=1 SV=2	,Q8WX93	150443	8.274	0.916	1.112	0.127	0.849	0.228	149220	0.07	770617	0.05	692955	0.65	588076	0.05	18034.5	0.31
1202	KPIDSLRDSR	633.814	2	Phospho (ST)	KPIDSLRDS[Phospho (ST)]R	32.7	1	1	2680	2689	1	0.0001	19 : Serine/arginine repetitive matrix protein 2 OS=Homo sapiens GN=SRRM2 PE=1 SV=2	,Q9UQ35	299438	0.509	0.333	9999	NAN	NAN	NAN	599623	0.05	392875	0.58	0	0	0	0	1177270	0.17
1203	SRDATPPVSPINMEDQER	713.311	3	Oxidation (M); Phospho (ST)	SRDATPPVS[Phospho (ST)]PINM[Oxidation (M)]EDQER	29.76	1	1	251	268	1	-0.0025	359 : Transcription factor jun-B OS=Homo sapiens GN=JUNB PE=1 SV=1	,P17275	35857	1.209	0.19	0.519	0.605	1.317	0.08	993645	0.13	152672	0.26	294061	1.18	387416	0.1	821891	0.1
1204	AKPVVSDDDSEEEQEEDRSGSGSEED	969.037	3	Phospho (ST)	AKPVVSDDDS[Phospho (ST)]EEEQEEDRSGSGSEED	62.27	4	3	1622	1647	1	-0.0058	114 : Probable global transcription activator SNF2L4 OS=Homo sapiens GN=SMARCA4 PE=1 SV=2	,P51532	184530	1.516	0.318	0.479	0.642	0.858	0.221	343661	0.07	68902.9	0.28	143848	0.14	123363	0.27	226723	0.04
1205	RPDPDSDEDEDYER	909.326	2	Phospho (ST)	RPDPDS[Phospho (ST)]DEDEDYER	51.74	11	4	150	163	0	0.002	351 : Splicing factor 45 OS=Homo sapiens GN=RBM17 PE=1 SV=1	,Q96I25	44934	1.858	0.431	0.993	0.205	1.139	0.024	120942	0.49	1.95027e+06	0.64	1.96338e+06	0.7	2.2367e+06	0.1	65103.6	0.21
1206	AAYEAELGDAR	583.276	2			58.26	2	1	79	89	0	-0.0026	20 : Lamin-A/C OS=Homo sapiens GN=LMNA PE=1 SV=1	,P02545	74095	0.527	0.311	0.679	0.458	0.952	0.151	71642.6	0.19	82925.2	0.68	122164	0.62	116308	0.33	135893	0.64
1207	KLNVTEQEK	363.536	3			26.97	1	1	81	89	1	-0.0003	36 : Alpha-enolase OS=Homo sapiens GN=ENO1 PE=1 SV=2	,P06733	47139	NAN	NAN	0.218	0.899	0.751	0.311	0	0	119163	0.72	546833	0.1	410694	0.04	0	0
1208	SGSSQELDVKPSASPQERSESDSSPDSK	1001.1	3	Phospho (ST)	SGSSQELDVKPSASPQERS[Phospho (ST)]ESDSSPDSK	52.55	3	2	1539	1566	1	-0.0018	19 : Serine/arginine repetitive matrix protein 2 OS=Homo sapiens GN=SRRM2 PE=1 SV=2	,Q9UQ35	299438	2.66	0.605	1.079	0.151	1.258	0.04	401319	0.12	585931	0.02	543241	0.09	683256	0.04	150880	0.37
1209	TELIQK	366.218	2			37.29	4	2	4	9	0	-0.0002	806 : 14-3-3 protein theta OS=Homo sapiens GN=YWHAQ PE=1 SV=1	,P27348	27747	9999	NAN	0.792	0.362	0.501	0.547	4426.66	0.44	261557	0.14	330047	0.04	165252	0.13	0	0
1210	REEDEPEERSGDETPGSEVPGDK	875.358	3	Phospho (ST)	REEDEPEERS[Phospho (ST)]GDETPGSEVPGDK	47.89	10	5	152	174	2	-0.0038	374 : Heterogeneous nuclear ribonucleoprotein U-like protein 2 OS=Homo sapiens GN=HNRNPUL2 PE=1 SV=1	,Q1KMD3	85052	0.078	0.941	0.921	0.259	0.886	0.197	133648	0.05	2.46247e+06	0.07	2.67443e+06	0.01	2.36934e+06	0.37	1717315	0.69
1211	VLADPSDDTK	530.761	2			34.84	2	2	2979	2988	0	-0.0001	24 : Plectin-1 OS=Homo sapiens GN=PLEC1 PE=1 SV=3	,Q15149	531466	1.031	0.096	0.806	0.347	0.609	0.438	129832	0.07	183477	0.22	227723	0.13	138646	0.08	125872	0.79
1212	EHLLLAR	426.257	2			18.26	1	1	163	169	0	-0.0022	47 : Elongation factor Tu, mitochondrial OS=Homo sapiens GN=TUFM PE=1 SV=2	,P49411	49510	9999	NAN	2.056	0.303	0.134	0.943	35167.1	0.03	112356	0.56	54640	0.87	7341.35	0.43	0	0
1213	GTDTQTPAVLSPSK	741.346	2	Phospho (ST)	GTDTQTPAVLS[Phospho (ST)]PSK	63.58	5	2	722	735	0	-0.0027	61 : Putative ribosomal RNA methyltransferase NOP2 OS=Homo sapiens GN=NOP2 PE=1 SV=2	,P46087	89247	0.37	0.503	0.171	0.937	0.067	0.988	618082	0.41	112479	0.53	658697	0.7	43950.4	0.49	1.66882e+06	0.45
1214	EVDEQMLNVQNK	731.845	2	Oxidation (M)	EVDEQM[Oxidation (M)]LNVQNK	74.4	5	2	325	336	0	0.0001	34 : Tubulin beta chain OS=Homo sapiens GN=TUBB PE=1 SV=2	,P07437	49639	1.493	0.311	0.483	0.642	1.439	0.135	174039	0.05	64552.6	0.88	133738	0.35	192502	0.37	116532	0.11
1215	SYTPEYR	498.197	2	Phospho (ST)	SYT[Phospho (ST)]PEYR	28.01	4	2	86	92	0	-0.0029	1002 : Transformer-2 protein homolog alpha OS=Homo sapiens GN=TRA2A PE=1 SV=1	,Q13595	32669	0.417	0.445	26.576	0.993	22.536	0.99	386364	0.02	1.89332e+06	0.37	71241.1	0.52	1605501	0.33	925974	0.65
1216	DGLAPEKTSPDR	683.305	2	Phospho (ST)	DGLAPEKTS[Phospho (ST)]PDR	29.76	2	2	9	20	1	-0.0009	583 : Arginine/serine-rich coiled-coil protein 2 OS=Homo sapiens GN=RSRC2 PE=1 SV=1	,Q7L4I2	50529	9999	NAN	2.483	0.425	1.755	0.274	11532.9	0.35	947474	0.11	381568	0.08	669719	0.14	0	0
1217	REESPMDVDQPSPSAQDTQSIASDGTPQGEK	1128.48	3	Oxidation (M); Phospho (ST)	REESPM[Oxidation (M)]DVDQPS[Phospho (ST)]PSAQDTQSIASDGTPQGEK	62.13	1	1	3805	3835	1	-0.0046	382 : E3 ubiquitin-protein ligase HUWE1 OS=Homo sapiens GN=HUWE1 PE=1 SV=3	,Q7Z6Z7	481589	0.906	0.016	1.072	0.159	0.379	0.678	186945	0.11	299408	0.63	279373	0	105820	0.15	206337	0.07
1218	SKEFVSSDESSSGENK	898.865	2	Phospho (ST)	SKEFVSSDESS[Phospho (ST)]SGENK	48.89	3	3	662	677	1	0.0002	330 : FACT complex subunit SSRP1 OS=Homo sapiens GN=SSRP1 PE=1 SV=1	,Q08945	81024	9999	NAN	0.884	0.289	1.747	0.266	179774	0.16	279332	0.38	316091	0.07	552140	0.23	0	0
1219	SKPPPTYESEEEDK	858.356	2	Phospho (ST)	SKPPPT[Phospho (ST)]YESEEEDK	34.51	1	1	593	606	0	-0.0005	1049 : Bromodomain-containing protein 4 OS=Homo sapiens GN=BRD4 PE=1 SV=2	,O60885	152124	0.137	0.853	0.879	0.289	1.197	0.008	42382.4	1.21	200364	0.93	227939	0.13	272944	0.16	309269	0.11
1220	VQEHEDSGDSEVENEAK	661.26	3	Phospho (ST)	VQEHEDS[Phospho (ST)]GDSEVENEAK	30.36	6	2	115	131	0	-0.0006	68 : U3 small nucleolar RNA-associated protein 18 homolog OS=Homo sapiens GN=UTP18 PE=1 SV=3	,Q9Y5J1	61964	1.213	0.19	1.075	0.151	1.018	0.103	77249.6	0.13	894193	0.12	832121	0.45	847315	0.25	63667.6	0.26
1221	VVDRDSEEAEIIR	510.93	3			32.07	1	1	803	815	1	-0.0014	117 : Poly [ADP-ribose] polymerase 1 OS=Homo sapiens GN=PARP1 PE=1 SV=4	,P09874	113012	3.691	0.733	0.24	0.879	0.163	0.916	90487.5	0.08	44102.7	0.75	183877	0.01	30004.2	0.65	24513	0.71
1222	VVSDADDSDSDAVSDK	852.827	2	Phospho (ST)	VVSDADDSDS[Phospho (ST)]DAVSDK	75.21	3	1	413	428	0	-0.0014	30 : Protein IWS1 homolog OS=Homo sapiens GN=IWS1 PE=1 SV=2	,Q96ST2	91899	9999	NAN	1.034	0.182	0.973	0.135	92695.9	0.13	1.6324e+06	0.02	1.57887e+06	0.24	1.53604e+06	0.03	0	0
1223	KVELSESEEDKGGK	807.867	2	Phospho (ST)	KVELSES[Phospho (ST)]EEDKGGK	43.82	2	2	459	472	2	-0.0006	43 : Serine/arginine repetitive matrix protein 1 OS=Homo sapiens GN=SRRM1 PE=1 SV=2	,Q8IYB3	102274	3.211	0.683	0.668	0.465	0.558	0.491	1428848	0.02	1412579	0.66	2.11576e+06	0.28	1.18018e+06	0.7	444998	0.05
1224	VSDSESEGPQKGPASDSETEDASR	849.012	3	Phospho (ST)	VSDSESEGPQKGPAS[Phospho (ST)]DSETEDASR	28.92	1	1	299	322	1	0.0006	30 : Protein IWS1 homolog OS=Homo sapiens GN=IWS1 PE=1 SV=2	,Q96ST2	91899	2.783	0.627	3.46	0.61	5.212	0.806	158562	0.05	418069	0.11	120821	0.09	629704	0.01	56982.6	0.08
1225	AEPPASDSENEDVNQHGSDSESEETR	966.039	3	Phospho (ST)	AEPPASDS[Phospho (ST)]ENEDVNQHGSDSESEETR	48.05	1	1	101	126	0	0.0008	30 : Protein IWS1 homolog OS=Homo sapiens GN=IWS1 PE=1 SV=2	,Q96ST2	91899	9999	NAN	2.482	0.425	1.668	0.236	30412.6	1	118140	0.44	47601.4	0.12	79406.7	0.42	0	0
1226	ISEGLPTPTKMTPR	541.931	3	Oxidation (M); Phospho (ST)	ISEGLPTPT[Phospho (ST)]KM[Oxidation (M)]TPR	28.34	1	1	815	828	1	-0.0033	186 : Retinoblastoma-associated protein OS=Homo sapiens GN=RB1 PE=1 SV=2	,P06400	106092	1.624	0.362	9999	NAN	9999	NAN	77393.9	0.48	16096.2	0.49	0	0	138847	0.97	47666	0.19
1227	REESPMDVDQPSPSAQDTQSIASDGTPQGEK	1128.48	3	Oxidation (M); Phospho (ST)	REESPM[Oxidation (M)]DVDQPSPS[Phospho (ST)]AQDTQSIASDGTPQGEK	97.96	3	2	3805	3835	1	-0.0054	382 : E3 ubiquitin-protein ligase HUWE1 OS=Homo sapiens GN=HUWE1 PE=1 SV=3	,Q7Z6Z7	481589	0.634	0.205	9999	NAN	9999	NAN	130793	0.47	50957.4	0.84	0	0	52516.2	0.72	206378	0.07
1228	MALPPQEDATASPPR	838.87	2	Oxidation (M); Phospho (ST)	M[Oxidation (M)]ALPPQEDATAS[Phospho (ST)]PPR	28.71	1	1	1168	1182	0	-0.0024	19 : Serine/arginine repetitive matrix protein 2 OS=Homo sapiens GN=SRRM2 PE=1 SV=2	,Q9UQ35	299438	0.076	0.943	-9999	NAN	0.468	0.582	21732.1	0.16	0	0	438839	0.62	205334	0.72	284728	0.51
1229	TEEGPTLSYGR	605.291	2			29.45	1	1	150	160	0	-0.0006	749 : Matrin-3 OS=Homo sapiens GN=MATR3 PE=1 SV=2	,P43243	94565	0.329	0.559	2.891	0.516	3.426	0.648	39336.5	0.52	149622	0.64	51763.3	0.76	177338	0.56	119698	0.31
1230	SKELVSSSSSGSDSDSEVDKK	746.66	3	Phospho (ST)	SKELVSSSSSGSDS[Phospho (ST)]DSEVDKK	30.43	2	1	4	24	2	-0.0003	62 : Activated RNA polymerase II transcriptional coactivator p15 OS=Homo sapiens GN=SUB1 PE=1 SV=3	,P53999	14386	2.089	0.491	9999	NAN	9999	NAN	475186	0.1	1.2354e+06	0.05	0	0	1.64069e+06	0.15	227502	0.06
1231	LLEQEALMEQQDPKSPSHK	768.691	3	Oxidation (M); Phospho (ST)	LLEQEALM[Oxidation (M)]EQQDPKSPS[Phospho (ST)]HK	49.07	1	1	1002	1020	1	-0.0002	366 : Formin-like protein 2 OS=Homo sapiens GN=FMNL2 PE=1 SV=3	,Q96PY5	123243	0.742	0.111	8.441	0.905	12.767	0.962	124222	0.41	63733.9	0.64	7550.95	0.62	96401	0.19	167341	0.07
1232	LIHGEDSDSEGEEEGR	919.857	2	Phospho (ST)	LIHGEDSDS[Phospho (ST)]EGEEEGR	57.92	3	2	81	96	0	-0.0005	732 : Ubiquitin-conjugating enzyme E2 O OS=Homo sapiens GN=UBE2O PE=1 SV=3	,Q9C0C9	141205	9999	NAN	0.986	0.213	0.791	0.274	61445.2	0.07	1499126	0.03	1.51999e+06	0.36	1.20243e+06	0.13	0	0
1233	RGDSESEEDEQDSEEVR	1078.37	2	2 Phospho (ST)	RGDS[Phospho (ST)]ES[Phospho (ST)]EEDEQDSEEVR	67.81	2	1	12	28	1	-0.001	809 : Uncharacterized protein C9orf78 OS=Homo sapiens GN=C9orf78 PE=1 SV=1	,Q9NZ63	33667	9999	NAN	0.38	0.742	0.312	0.758	124848	0.71	63715.5	0.21	167846	0.29	52289.2	0.24	0	0
1234	SKEFVSSDESSSGENK	898.864	2	Phospho (ST)	SKEFVSS[Phospho (ST)]DESSSGENK	58.06	8	3	662	677	1	-0.0005	330 : FACT complex subunit SSRP1 OS=Homo sapiens GN=SSRP1 PE=1 SV=1	,Q08945	81024	0.48	0.369	0.727	0.418	1.741	0.266	179774	0.16	225210	1.08	309956	0.09	539624	0.21	374267	0.07
1235	KPSTSDDSDSNFEK	858.805	2	2 Phospho (ST)	KPS[Phospho (ST)]TS[Phospho (ST)]DDSDSNFEK	32.31	2	1	1467	1480	0	-0.0006	82 : DNA topoisomerase 2-alpha OS=Homo sapiens GN=TOP2A PE=1 SV=3	,P11388	174276	9999	NAN	0.362	0.762	0.217	0.861	127260	0.69	239589	0.16	661163	0.31	143496	0.11	0	0
1236	LLEQEALMEQQDPKSPSHK	768.69	3	Oxidation (M); Phospho (ST)	LLEQEALM[Oxidation (M)]EQQDPKS[Phospho (ST)]PSHK	54.2	3	2	1002	1020	1	-0.0028	366 : Formin-like protein 2 OS=Homo sapiens GN=FMNL2 PE=1 SV=3	,Q96PY5	123243	0.916	0.016	2.395	0.404	4.9	0.785	124419	0.41	41243.6	0.59	17218.5	0.78	84365.9	0.66	135769	0.34
1237	FVMQEEFSR	594.77	2	Oxidation (M)	FVM[Oxidation (M)]QEEFSR	40.77	3	1	336	344	0	-0.0027	64 : Protein disulfide-isomerase A3 OS=Homo sapiens GN=PDIA3 PE=1 SV=4	,P30101	56747	3.425	0.706	1.58	0.127	1.283	0.056	125891	0.53	627795	0.04	397407	0.63	510011	0.13	36759	0.26
1238	LIHGEDSDSEGEEEGR	919.857	2	Phospho (ST)	LIHGEDS[Phospho (ST)]DSEGEEEGR	50.55	1	1	81	96	0	-0.0002	732 : Ubiquitin-conjugating enzyme E2 O OS=Homo sapiens GN=UBE2O PE=1 SV=3	,Q9C0C9	141205	9999	NAN	0.541	0.582	0.662	0.39	61445.5	0.07	986048	0.69	1821280	0.06	1.2064e+06	0.14	0	0
1239	VQVEYK	383.211	2			37.1	9	3	103	108	0	-0.0003	14 : Heat shock cognate 71 kDa protein OS=Homo sapiens GN=HSPA8 PE=1 SV=1	,P11142	70854	1.889	0.445	0.783	0.369	0.381	0.678	447499	0.09	421562	0.37	538255	0.06	205104	0.13	236944	1.34
1240	VSPPAPGSAPETPEDK	829.868	2	Phospho (ST)	VSPPAPGSAPET[Phospho (ST)]PEDK	43.52	7	3	1260	1275	0	-0.0022	179 : Myosin-IXb OS=Homo sapiens GN=MYO9B PE=1 SV=2	,Q13459	243406	0.731	0.119	64.115	1	95.285	1	273440	0.21	2.28287e+06	0.03	35605.8	0.9	3.39271e+06	0.31	373822	0.02
1241	MGANNLER	452.719	2			40.53	3	2	558	565	0	0.0004	23 : Heterogeneous nuclear ribonucleoprotein M OS=Homo sapiens GN=HNRNPM PE=1 SV=3	,P52272	77464	-9999	NAN	0.818	0.34	6.293	0.856	0	0	74739.3	0.21	91362.5	0.72	574900	0.17	3927.11	0.07
1242	ISEGLPTPTKMTPR	541.931	3	Oxidation (M); Phospho (ST)	ISEGLPTPTKM[Oxidation (M)]T[Phospho (ST)]PR	39.7	1	1	815	828	1	-0.0037	186 : Retinoblastoma-associated protein OS=Homo sapiens GN=RB1 PE=1 SV=2	,P06400	106092	1.56	0.34	NAN	NAN	9999	NAN	74329.9	0.5	0	0	0	0	8674.02	0.57	47661.7	0.19
1243	SGGSGHAVAEPASPEQELDQNK	763.331	3	Phospho (ST)	SGGSGHAVAEPAS[Phospho (ST)]PEQELDQNK	68.15	6	2	296	317	0	-0.004	93 : Antigen KI-67 OS=Homo sapiens GN=MKI67 PE=1 SV=2	,P46013	358474	0.29	0.616	3.626	0.637	2.645	0.516	101905	0.25	287653	0.1	79330.2	0.81	209820	0.42	351875	0.12
1244	FFVSSSQGR	507.753	2			24.9	1	1	274	282	0	-0.0016	785 : Basigin OS=Homo sapiens GN=BSG PE=1 SV=2	,P35613	42174	3.029	0.658	0.535	0.588	0.547	0.497	37559.3	0.22	44425.2	0.26	83039.7	0.05	45448.4	0.65	12398.7	0.21
1245	GEVPLAK	357.213	2			19.32	1	1	229	235	0	-0.0005	1364 : Raftlin OS=Homo sapiens GN=RFTN1 PE=1 SV=4	,Q14699	63106	NAN	NAN	0.782	0.369	0.514	0.535	0	0	443092	0.68	566396	0.03	291270	0.06	0	0
1246	KAPSASDSDSKADSDGAKPEPVAMAR	895.4	3	Oxidation (M); Phospho (ST)	KAPSASDS[Phospho (ST)]DSKADSDGAKPEPVAM[Oxidation (M)]AR	40.64	5	2	227	252	2	0.0012	71 : Hepatoma-derived growth factor-related protein 2 OS=Homo sapiens GN=HDGFRP2 PE=1 SV=1	,Q7Z4V5	74272	-9999	NAN	1.141	0.111	1.525	0.174	0	0	240402	0.5	210670	0.17	321328	0.1	185571	0.85
1247	LQQGAGLESPQGQPEPGAASPQR	1192.06	2	Phospho (ST)	LQQGAGLESPQGQPEPGAAS[Phospho (ST)]PQR	63.38	2	1	72	94	0	-0.0011	100 : Coiled-coil domain-containing protein 86 OS=Homo sapiens GN=CCDC86 PE=1 SV=1	,Q9H6F5	40211	0.138	0.85	NAN	NAN	NAN	NAN	106742	0.14	0	0	0	0	0	0	772903	0.33
1248	TPSFLKK	450.732	2	Phospho (ST)	TPS[Phospho (ST)]FLKK	25.41	1	1	691	697	1	-0.003	454 : Gamma-adducin OS=Homo sapiens GN=ADD3 PE=1 SV=1	,Q9UEY8	79105	0.544	0.296	5.487	0.799	7.732	0.899	53077.1	0.69	967249	0.37	176264	0.41	1.36285e+06	0.28	97581.1	0.07
1249	KASSSDSEDSSEEEEEVQGPPAK	1251.5	2	Phospho (ST)	KASSSDSEDSS[Phospho (ST)]EEEEEVQGPPAK	80.48	4	3	81	103	1	0.001	52 : Nucleolar phosphoprotein p130 OS=Homo sapiens GN=NOLC1 PE=1 SV=2	,Q14978	73560	9999	NAN	1.253	0.04	1.044	0.088	275807	0.11	129869	0.14	103685	0.28	108270	0.04	0	0
1250	SDHEDNDPSDVDQHSGSEAPNDDEDEGHR	822.049	4	Phospho (ST)	SDHEDNDPSDVDQHS[Phospho (ST)]GSEAPNDDEDEGHR	29.12	2	1	94	122	0	0.0029	220 : RNA polymerase-associated protein LEO1 OS=Homo sapiens GN=LEO1 PE=1 SV=1	,Q8WVC0	75359	0.524	0.318	2.851	0.51	1.477	0.151	64032	0.43	227373	0.29	79764.2	0.65	117794	0.53	122237	0.68
1251	NGSLDSPGKQDTEEDEEEDEKDK	892.022	3	Phospho (ST)	NGSLDSPGKQDT[Phospho (ST)]EEDEEEDEKDK	43.25	17	3	134	156	2	-0.0001	967 : Nuclear migration protein nudC OS=Homo sapiens GN=NUDC PE=1 SV=1	,Q9Y266	38219	9999	NAN	1.68	0.166	1.125	0.032	56568.5	0.13	1.75759e+06	0.03	1.04641e+06	0.06	1176998	0.01	0	0
1252	SKEFVSSDESSSGENK	898.864	2	Phospho (ST)	SKEFVS[Phospho (ST)]SDESSSGENK	67.66	2	2	662	677	1	0.0005	330 : FACT complex subunit SSRP1 OS=Homo sapiens GN=SSRP1 PE=1 SV=1	,Q08945	81024	9999	NAN	0.89	0.281	1.736	0.266	179769	0.16	276033	0.89	309993	0.09	538002	0.22	0	0
1253	DVESYIHR	509.75	2			34.08	1	1	517	524	0	-0.0028	81 : Nucleolar RNA helicase 2 OS=Homo sapiens GN=DDX21 PE=1 SV=5	,Q9NR30	87290	0.351	0.528	0.158	0.946	0.178	0.901	47274.8	0.16	5553.51	0.09	35142.6	0.68	6272.46	0.37	134778	0.1
1254	TATQLAVNK	473.272	2			47.63	5	2	127	135	0	0.0003	1039 : T-complex protein 1 subunit eta OS=Homo sapiens GN=CCT7 PE=1 SV=2	,Q99832	59329	0.357	0.522	0.869	0.303	0.52	0.528	14243	0.31	121700	0.13	140092	0.18	72892	0.18	39927.1	0.43
1255	KPEEESESSEEGSESEEEAPAGTR	887.35	3	Phospho (ST)	KPEEESESSEEGSES[Phospho (ST)]EEEAPAGTR	54.65	10	3	265	288	0	-0.0002	17 : Treacle protein OS=Homo sapiens GN=TCOF1 PE=1 SV=2	,Q13428	152013	9999	NAN	1.467	0.072	1.877	0.311	127223	0.56	256654	0.34	174895	0.13	328282	0.11	0	0
1256	SRSPYSPVLR	621.304	2	Phospho (ST)	S[Phospho (ST)]RSPYSPVLR	31.43	1	1	395	404	1	-0.0031	623 : Cell division cycle 2-like protein kinase 5 OS=Homo sapiens GN=CDC2L5 PE=1 SV=2	,Q14004	164823	0.458	0.39	25.358	0.992	24.095	0.992	420126	0.12	997884	0.1	39352.3	0.68	948198	0.03	916407	0.09
1257	KKSPIINESR	417.887	3	Phospho (ST)	KKS[Phospho (ST)]PIINESR	28.21	2	2	275	284	2	0.0001	202 : Serine/threonine-protein kinase PRP4 homolog OS=Homo sapiens GN=PRPF4B PE=1 SV=2	,Q13523	116902	0.39	0.478	0.491	0.632	5.465	0.82	7481.26	0.2	640398	1.03	1.30307e+06	0.68	7.12148e+06	0.17	19170.1	0.35
1258	ILKSPEIQR	582.311	2	Phospho (ST)	ILKS[Phospho (ST)]PEIQR	38.98	9	4	292	300	1	0.0003	197 : 60S ribosomal protein L4 OS=Homo sapiens GN=RPL4 PE=1 SV=5	,P36578	47667	0.67	0.174	18.78	0.984	15.606	0.976	691880	0.04	1.67106e+06	0.11	88978.8	0.16	1.38864e+06	0.09	1.03289e+06	0.04
1259	EMSSDSEYDSDDDRTKEER	791.961	3	Phospho (ST)	EMSSDSEYDS[Phospho (ST)]DDDRTKEER	41.53	7	3	586	604	2	0.0012	146 : Eukaryotic translation initiation factor 5B OS=Homo sapiens GN=EIF5B PE=1 SV=3	,O60841	138715	NAN	NAN	0.374	0.75	0.682	0.369	0	0	242106	0.37	647188	0.17	441359	0.12	0	0
1260	NPADLPK	377.708	2			33.95	4	2	513	519	0	-0.0007	614 : Elongation factor 2 OS=Homo sapiens GN=EEF2 PE=1 SV=4	,P13639	95277	9999	NAN	1	0.205	0.308	0.758	12039.3	0.05	275262	0.14	275323	0.03	84861.2	0.52	0	0
1261	KPSTSDDSDSNFEK	858.805	2	2 Phospho (ST)	KPST[Phospho (ST)]S[Phospho (ST)]DDSDSNFEK	37.07	3	2	1467	1480	0	-0.0006	82 : DNA topoisomerase 2-alpha OS=Homo sapiens GN=TOP2A PE=1 SV=3	,P11388	174276	9999	NAN	0.426	0.697	0.354	0.706	127794	0.56	172603	0.34	405646	0.76	143562	0.11	0	0
1262	KAEGEPQEESPLKSK	868.908	2	Phospho (ST)	KAEGEPQEESPLKS[Phospho (ST)]K	54.09	3	2	168	182	2	-0.0008	63 : Bcl-2-associated transcription factor 1 OS=Homo sapiens GN=BCLAF1 PE=1 SV=2	,Q9NYF8	106059	1.207	0.19	7.564	0.884	10.264	0.941	1.57027e+06	0.07	1.25658e+06	0.71	166124	0.24	1705080	0.08	1301377	0.15
1263	TPSPKEEDEEPESPPEKK	1106.95	2	2 Phospho (ST)	TPS[Phospho (ST)]PKEEDEEPES[Phospho (ST)]PPEKK	27.67	1	1	202	219	2	0.0008	547 : Nuclear ubiquitous casein and cyclin-dependent kinases substrate OS=Homo sapiens GN=NUCKS1 PE=1 SV=1	,Q9H1E3	27280	NAN	NAN	0.547	0.576	0.437	0.616	0	0	62357.6	0.16	114083	0.26	49824	0.11	0	0
1264	SFSSSPSPSPTPSPHRPSIR	756.666	3	2 Phospho (ST)	SFSSSPSPS[Phospho (ST)]PT[Phospho (ST)]PSPHRPSIR	39.58	6	3	601	620	0	-0.0043	103 : Zinc finger CCCH domain-containing protein 18 OS=Homo sapiens GN=ZC3H18 PE=1 SV=1	,Q86VM9	106296	0.122	0.876	0.584	0.541	0.809	0.259	179624	0.02	8549776	0.54	14632160	0.26	11833237	0.04	1.47209e+06	0.85
1265	LQQGAGLESPQGQPEPGAASPQR	795.039	3	Phospho (ST)	LQQGAGLESPQGQPEPGAAS[Phospho (ST)]PQR	56.38	1	1	72	94	0	-0.0019	100 : Coiled-coil domain-containing protein 86 OS=Homo sapiens GN=CCDC86 PE=1 SV=1	,Q9H6F5	40211	0.112	0.89	9999	NAN	9999	NAN	276461	0.35	24731.1	0.62	0	0	176201	0.98	2.46549e+06	0.08
1266	SGGSGHAVAEPASPEQELDQNK	1144.49	2	Phospho (ST)	SGGSGHAVAEPAS[Phospho (ST)]PEQELDQNK	67.94	2	1	296	317	0	-0.0015	93 : Antigen KI-67 OS=Homo sapiens GN=MKI67 PE=1 SV=2	,P46013	358474	0.188	0.774	9999	NAN	9999	NAN	32054.3	0.37	17913.8	0.34	0	0	60526.6	0.34	170780	0.08
1267	GPSPEGSSSTESSPEHPPK	1027.39	2	2 Phospho (ST)	GPSPEGSS[Phospho (ST)]S[Phospho (ST)]TESSPEHPPK	33.93	1	1	1646	1664	0	0.0001	19 : Serine/arginine repetitive matrix protein 2 OS=Homo sapiens GN=SRRM2 PE=1 SV=2	,Q9UQ35	299438	5.905	0.858	0.885	0.289	0.658	0.39	162607	0.57	179708	0.19	203033	0.06	133654	0.02	27537.8	0.15
1268	TKPTQAAGPSSPQKPPTPEETK	813.04	3	2 Phospho (ST)	TKPTQAAGPS[Phospho (ST)]S[Phospho (ST)]PQKPPTPEETK	28.52	2	2	437	458	0	0.0003	293 : DNA repair protein XRCC1 OS=Homo sapiens GN=XRCC1 PE=1 SV=1	,P18887	69483	0.635	0.205	0.952	0.236	1.009	0.111	826599	0.06	5718570	0.05	6.00629e+06	0.05	6.05747e+06	0.05	1301085	0.07
1269	VVSDADDSDSDAVSDK	852.828	2	Phospho (ST)	VVSDADDS[Phospho (ST)]DSDAVSDK	86.23	11	3	413	428	0	-0.0011	30 : Protein IWS1 homolog OS=Homo sapiens GN=IWS1 PE=1 SV=2	,Q96ST2	91899	9999	NAN	0.671	0.465	0.8	0.266	91920.6	0.14	1.28681e+06	0.37	1.91814e+06	0.09	1.53426e+06	0.03	0	0
1270	RLSPSASPPR	614.268	2	2 Phospho (ST)	RLS[Phospho (ST)]PSAS[Phospho (ST)]PPR	33.52	4	3	387	396	1	0.0005	43 : Serine/arginine repetitive matrix protein 1 OS=Homo sapiens GN=SRRM1 PE=1 SV=2	,Q8IYB3	102274	0.028	0.992	0.643	0.491	0.676	0.376	21813.8	0.72	3.53053e+06	0.03	5.49359e+06	0.22	3.71575e+06	0.05	772181	0.27
1271	RPSESDKEDELDK	814.346	2	Phospho (ST)	RPS[Phospho (ST)]ESDKEDELDK	30.33	1	1	625	637	1	0.0001	581 : A-kinase anchor protein 12 OS=Homo sapiens GN=AKAP12 PE=1 SV=3	,Q02952	191368	0.349	0.528	1.109	0.127	2.373	0.458	48960.7	0.83	226905	0.42	204669	0.58	485610	0.54	140175	0.03
1272	LLEDSEESSEETVSR	895.372	2	Phospho (ST)	LLEDSEESS[Phospho (ST)]EETVSR	33.32	1	1	99	113	0	-0.0004	187 : Putative pre-mRNA-splicing factor ATP-dependent RNA helicase DHX16 OS=Homo sapiens GN=DHX16 PE=1 SV=2	,O60231	119189	1.898	0.445	0.829	0.333	1.591	0.205	705626	0.2	901477	0.67	1086986	0.55	1729488	0.47	371834	0.55
1273	LLEKEDSEAADSK	757.835	2	Phospho (ST)	LLEKEDS[Phospho (ST)]EAADSK	36.39	3	1	404	416	1	-0.0006	667 : Absent in melanoma 1 protein OS=Homo sapiens GN=AIM1 PE=1 SV=3	,Q9Y4K1	188558	4.407	0.785	4.16	0.697	7.676	0.899	42286.4	0.03	95028.6	0.17	22843.2	0.49	175351	0.33	9596.24	0.72
1274	RFSDSEGEETVPEPR	907.882	2	Phospho (ST)	RFSDS[Phospho (ST)]EGEETVPEPR	56.86	3	1	10	24	1	-0.0026	1513 : Battenin OS=Homo sapiens GN=CLN3 PE=1 SV=1	,Q13286	47592	0.252	0.673	1.643	0.151	1.712	0.251	23566.4	0.11	89077.4	0.22	54201.7	0.02	92766.4	0.09	93514.7	0.11
1275	NKSNEDQSMGNWQIK	937.89	2	Oxidation (M); Phospho (ST)	NKS[Phospho (ST)]NEDQSM[Oxidation (M)]GNWQIK	49.88	3	1	456	470	1	-0.0021	20 : Lamin-A/C OS=Homo sapiens GN=LMNA PE=1 SV=1	,P02545	74095	0.071	0.95	-9999	NAN	0.578	0.465	15459.7	0.29	0	0	16656	0.84	9634.62	0.62	216692	0.08
1276	SVDETLR	410.214	2			31.09	4	3	152	158	0	-0.0004	181 : Peroxiredoxin-1 OS=Homo sapiens GN=PRDX1 PE=1 SV=1	,Q06830	22096	1.758	0.404	0.743	0.404	0.396	0.658	30183.7	0.36	824779	0.04	1110048	0.02	439970	0.15	17172.5	0.8
1277	HDTPDPSPLR	607.763	2	Phospho (ST)	HDT[Phospho (ST)]PDPSPLR	39.64	6	4	157	166	0	-0.0017	206 : BUD13 homolog OS=Homo sapiens GN=BUD13 PE=1 SV=1	,Q9BRD0	70478	1.422	0.289	2.932	0.522	2.118	0.39	268328	0.04	1.09583e+06	0.3	373754	0.07	791536	0.2	188738	0.1
1278	FAEDEEKSENSSEDGDITDK	775.635	3	Phospho (ST)	FAEDEEKSENS[Phospho (ST)]SEDGDITDK	33.28	2	2	310	329	1	-0.0005	209 : Nucleolar MIF4G domain-containing protein 1 OS=Homo sapiens GN=NOM1 PE=1 SV=1	,Q5C9Z4	96198	8.723	0.923	0.701	0.438	0.826	0.243	154380	0.22	453213	0.35	646644	0.06	534089	0.14	17698	0.38
1279	VIPEDASESEEKLDQK	948.926	2	Phospho (ST)	VIPEDAS[Phospho (ST)]ESEEKLDQK	47.13	1	1	915	930	1	-0.002	744 : Activity-dependent neuroprotector homeobox protein OS=Homo sapiens GN=ADNP PE=1 SV=1	,Q9H2P0	123485	0.275	0.637	1.76	0.197	1.76	0.274	35827.7	0.32	321833	0.1	182832	0.06	321744	0.13	130234	0.08
1280	EKTPSPKEEDEEPESPPEK	1131.49	2	Phospho (ST)	EKT[Phospho (ST)]PSPKEEDEEPESPPEK	67.71	9	2	200	218	2	0.0001	547 : Nuclear ubiquitous casein and cyclin-dependent kinases substrate OS=Homo sapiens GN=NUCKS1 PE=1 SV=1	,Q9H1E3	27280	9999	NAN	9999	NAN	9999	NAN	6229.34	0.26	330997	0.12	0	0	195637	0.18	0	0
1281	AGDLLEDSPKRPK	502.582	3	Phospho (ST)	AGDLLEDS[Phospho (ST)]PKRPK	38.06	11	5	158	170	1	-0.0008	94 : Hepatoma-derived growth factor OS=Homo sapiens GN=HDGF PE=1 SV=1	,P51858	26772	1.283	0.228	2.248	0.362	2.755	0.541	19715086	0.04	103169432	0.7	45892530	0.08	126419168	0.01	15361497	0.38
1282	ATVTPSPVK	450.264	2			26.73	5	2	176	184	0	0.0003	547 : Nuclear ubiquitous casein and cyclin-dependent kinases substrate OS=Homo sapiens GN=NUCKS1 PE=1 SV=1	,Q9H1E3	27280	-9999	NAN	0.917	0.266	0.688	0.362	0	0	98700.8	0.11	107662	0.43	74053.3	0.03	7626.84	0.97
1283	LVEAIR	350.72	2			26.51	2	2	218	223	0	-0.0029	230 : 60S ribosomal protein L7a OS=Homo sapiens GN=RPL7A PE=1 SV=2	,P62424	29977	NAN	NAN	1.43	0.056	0.391	0.668	0	0	166848	0.04	116670	0.33	45651.2	0.48	0	0
1284	FQTGNKSPEVLR	728.352	2	Phospho (ST)	FQTGNKS[Phospho (ST)]PEVLR	31.58	5	3	432	443	1	-0.0013	574 : Chloride channel CLIC-like protein 1 OS=Homo sapiens GN=CLCC1 PE=1 SV=1	,Q96S66	61983	0.989	0.064	11.248	0.946	14.882	0.973	605361	0.08	241144	0.13	21437.9	0.41	319040	0.03	612133	0.14
1285	IEEELGSK	452.735	2			35	5	3	413	420	0	-0.0002	36 : Alpha-enolase OS=Homo sapiens GN=ENO1 PE=1 SV=2	,P06733	47139	4.915	0.816	0.83	0.333	0.392	0.663	41220.7	0.46	1.26061e+06	0.02	1.51861e+06	0.03	595597	0.18	8386.84	1.11
1286	VVPGYGHAVLR	584.34	2			22.78	1	1	341	351	0	0.009	370 : Citrate synthase, mitochondrial OS=Homo sapiens GN=CS PE=1 SV=2	,O75390	51680	3.01	0.658	9999	NAN	9999	NAN	33119.7	0.06	13578.7	0.08	0	0	25560.8	0.08	11002.7	1
1287	ISDSESEDPPR	696.242	2	2 Phospho (ST)	IS[Phospho (ST)]DSES[Phospho (ST)]EDPPR	28.94	1	1	247	257	0	-0.0006	30 : Protein IWS1 homolog OS=Homo sapiens GN=IWS1 PE=1 SV=2	,Q96ST2	91899	NAN	NAN	0.491	0.632	0.548	0.497	0	0	230801	0.06	470220	0.19	257897	0.09	0	0
1288	METEADAPSPAPSLGER	927.384	2	Oxidation (M); Phospho (ST)	M[Oxidation (M)]ETEADAPS[Phospho (ST)]PAPSLGER	68.65	3	1	1593	1609	0	-0.0013	585 : Chromodomain-helicase-DNA-binding protein 3 OS=Homo sapiens GN=CHD3 PE=1 SV=3	,Q12873	226450	0.348	0.535	0.454	0.668	0.525	0.522	151172	0.06	497646	0.7	1.09533e+06	0.07	575534	0.63	434575	0.12
1289	ATVTPSPVK	530.23	2	2 Phospho (ST)	ATVT[Phospho (ST)]PS[Phospho (ST)]PVK	24.91	1	1	176	184	0	0.0001	547 : Nuclear ubiquitous casein and cyclin-dependent kinases substrate OS=Homo sapiens GN=NUCKS1 PE=1 SV=1	,Q9H1E3	27280	1.609	0.354	0.99	0.213	0.051	0.994	35731.4	0.76	1.80905e+06	0.58	1.82741e+06	0.04	92832.8	0.81	22200.5	0.65
1290	LTAGVPDTPTR	604.288	2	Phospho (ST)	LT[Phospho (ST)]AGVPDTPTR	31.75	2	1	1523	1533	0	-0.0027	314 : Integrin beta-4 OS=Homo sapiens GN=ITGB4 PE=1 SV=4	,P16144	202023	0.664	0.182	6.271	0.838	2.603	0.51	58889.1	0.59	174433	0.6	27817.1	0.69	72419.5	0.14	88677.9	0.73
1291	GFEEEHKDSDDDSSDDEQEKKPEAPK	1077.72	3	3 Phospho (ST)	GFEEEHKDS[Phospho (ST)]DDDS[Phospho (ST)]S[Phospho (ST)]DDEQEKKPEAPK	25.8	1	1	400	425	2	0.0002	170 : Splicing factor 3B subunit 2 OS=Homo sapiens GN=SF3B2 PE=1 SV=1	,Q13435	97596	0.396	0.471	0.887	0.289	0.927	0.166	128583	0.15	2.18639e+06	0.14	2463976	0.17	2.28514e+06	0.13	324557	1.3
1292	NATQPPNAEEESGSSSASEEEDTKPKPTK	1069.11	3	2 Phospho (ST)	NATQPPNAEEES[Phospho (ST)]GS[Phospho (ST)]SSASEEEDTKPKPTK	29.35	1	1	1001	1029	0	-0.0025	1472 : Integrator complex subunit 3 OS=Homo sapiens GN=INTS3 PE=1 SV=1	,Q68E01	117994	9999	NAN	1.41	0.04	0.973	0.135	8410.59	0.3	85734.9	0.26	60810.3	0.27	59167.9	0.3	0	0
1293	KSFTPDHVVYAR	500.572	3	Phospho (ST)	KSFT[Phospho (ST)]PDHVVYAR	44.71	5	2	299	310	1	-0.0045	420 : Polymerase I and transcript release factor OS=Homo sapiens GN=PTRF PE=1 SV=1	,Q6NZI2	43450	0.633	0.205	17.631	0.981	7.518	0.895	443162	0.43	178754	0.04	10138.5	0.62	76217.6	1.1	700576	0.07
1294	RTSMGGTQQQFVEGVR	626.283	3	Oxidation (M); Phospho (ST)	RTS[Phospho (ST)]M[Oxidation (M)]GGTQQQFVEGVR	33.96	1	1	550	565	1	-0.0022	439 : Catenin beta-1 OS=Homo sapiens GN=CTNNB1 PE=1 SV=1	,P35222	85442	0.637	0.205	2.81	0.503	1.036	0.096	107293	0.14	597986	0.17	212782	0.39	220355	0.42	168466	0.18
1295	LATALQK	372.734	2			32.07	4	2	106	112	0	-0.0003	556 : Tropomyosin alpha-3 chain OS=Homo sapiens GN=TPM3 PE=1 SV=1	,P06753	32799	1.31	0.236	0.833	0.326	0.408	0.648	291705	0.02	398664	0.02	478632	0.07	195052	0.39	222711	0.03
1296	TQEISRPNSPSEGEGESSDSR	776.99	3	Phospho (ST)	TQEISRPNS[Phospho (ST)]PSEGEGESSDSR	51.96	10	2	671	691	0	-0.0017	901 : Arginine-glutamic acid dipeptide repeats protein OS=Homo sapiens GN=RERE PE=1 SV=2	,Q9P2R6	172317	0.559	0.281	3.669	0.642	3.342	0.637	11747.7	0.13	241176	0.03	65729.2	0.11	219662	0.11	21020.3	0.15
1297	FSDSTSKTPPQEELPTR	667.304	3	Phospho (ST)	FSDSTSKT[Phospho (ST)]PPQEELPTR	37.37	1	1	308	324	1	-0.0037	754 : Retinoblastoma-binding protein 8 OS=Homo sapiens GN=RBBP8 PE=1 SV=2	,Q99708	101878	1.297	0.228	3.569	0.627	4.28	0.742	138716	0.08	411757	0.09	115357	0.45	493759	0.17	106949	0.09
1298	EQYVPPRSPK	640.805	2	Phospho (ST)	EQYVPPRS[Phospho (ST)]PK	28.71	1	1	715	724	1	0	1498 : La-related protein 4 OS=Homo sapiens GN=LARP4 PE=1 SV=3	,Q71RC2	80546	0.595	0.243	6.147	0.832	7.712	0.899	125637	0.59	426955	0.24	69458.3	0.06	535655	0.26	211059	0.59
1299	TQEISRPNSPSEGEGESSDSR	776.99	3	Phospho (ST)	TQEIS[Phospho (ST)]RPNSPSEGEGESSDSR	42.95	2	2	671	691	0	-0.0016	901 : Arginine-glutamic acid dipeptide repeats protein OS=Homo sapiens GN=RERE PE=1 SV=2	,Q9P2R6	172317	0.685	0.159	3.888	0.668	3.54	0.663	14596.7	0.69	241190	0.03	62034.8	0.2	219598	0.11	21293.7	0.14
1300	DFTPNR	415.165	2	Phospho (ST)	DFT[Phospho (ST)]PNR	20.75	1	1	1466	1471	0	-0.0004	284 : Retinoblastoma-binding protein 6 OS=Homo sapiens GN=RBBP6 PE=1 SV=1	,Q7Z6E9	201442	9999	NAN	2.839	0.51	1.919	0.326	24112.9	0.44	324374	0.13	114240	0.04	219227	0.12	0	0
1301	VDHGAEIITQSPGRSSVASPR	748.697	3	Phospho (ST)	VDHGAEIITQSPGRSS[Phospho (ST)]VASPR	39.24	3	2	1772	1792	1	-0.0016	498 : Microtubule-associated protein 2 OS=Homo sapiens GN=MAP2 PE=1 SV=4	,P11137	199404	0.483	0.362	NAN	NAN	9999	NAN	46663.6	0.22	0	0	0	0	99755	0.09	96516.2	0.09
1302	RPSESDKEDELDK	543.233	3	Phospho (ST)	RPSES[Phospho (ST)]DKEDELDK	42.42	2	1	625	637	1	0.0012	581 : A-kinase anchor protein 12 OS=Homo sapiens GN=AKAP12 PE=1 SV=3	,Q02952	191368	-9999	NAN	-9999	NAN	0.064	0.989	0	0	0	0	1.39772e+06	0.65	89292.8	0.37	49351.7	0.09
1303	SNSQSDSHDEEVSPTPPNPVVK	810.686	3	Phospho (ST)	SNSQSDSHDEEVS[Phospho (ST)]PTPPNPVVK	37.81	7	2	71	92	0	-0.0029	489 : cAMP-dependent protein kinase type I-beta regulatory subunit OS=Homo sapiens GN=PRKAR1B PE=1 SV=4	,P31321	43046	1.748	0.404	0.45	0.673	0.96	0.143	928296	0.09	6.70805e+06	1.38	14913432	1.23	14313731	0.7	530984	0.08
1304	RRGDSESEEDEQDSEEVR	771.283	3	2 Phospho (ST)	RRGDS[Phospho (ST)]ES[Phospho (ST)]EEDEQDSEEVR	25.81	1	1	11	28	2	0	809 : Uncharacterized protein C9orf78 OS=Homo sapiens GN=C9orf78 PE=1 SV=1	,Q9NZ63	33667	NAN	NAN	0.262	0.858	0.708	0.347	0	0	126576	0.62	482551	0.69	341445	0.18	0	0
1305	ISEGLPTPTKMTPR	852.377	2	Oxidation (M); 2 Phospho (ST)	ISEGLPTPT[Phospho (ST)]KM[Oxidation (M)]T[Phospho (ST)]PR	31.56	1	1	815	828	1	-0.0016	186 : Retinoblastoma-associated protein OS=Homo sapiens GN=RB1 PE=1 SV=2	,P06400	106092	3.753	0.737	0.423	0.702	0.251	0.823	290156	0.16	380579	0.64	899774	0.21	225981	0.04	77321.9	0.05
1306	LLKPGEEPSEYTDEEDTKDHNKQD	966.417	3	Phospho (ST)	LLKPGEEPSEYT[Phospho (ST)]DEEDTKDHNKQD	34.43	3	2	200	223	2	-0.0023	364 : Membrane-associated progesterone receptor component 2 OS=Homo sapiens GN=PGRMC2 PE=1 SV=1	,O15173	23804	0.758	0.096	3.172	0.57	3.254	0.627	7.4761e+06	0.04	5.08236e+06	0.06	1602201	0.72	5213670	0.07	9863747	0.16
1307	MTTTSAAAYGTHLSPHVPHR	558.506	4	Oxidation (M); Phospho (ST)	M[Oxidation (M)]TTTSAAAYGTHLS[Phospho (ST)]PHVPHR	40.89	2	1	1461	1480	0	-0.0041	314 : Integrin beta-4 OS=Homo sapiens GN=ITGB4 PE=1 SV=4	,P16144	202023	0.444	0.411	9999	NAN	NAN	NAN	527949	0.22	371045	0.18	0	0	0	0	1189423	0.11
1308	SKALEAVK	423.257	2			25.64	1	1	32	39	1	-0.0025	1156 : Aldo-keto reductase family 1 member C2 OS=Homo sapiens GN=AKR1C2 PE=1 SV=3	,P52895	36712	1.051	0.103	2.215	0.354	0.946	0.151	62023	0.32	516790	1.07	233264	0.14	220555	1.14	59000.8	0.24
1309	KLLEGEESR	354.193	3			35.7	7	4	393	401	1	-0.0001	1 : Keratin, type II cytoskeletal 8 OS=Homo sapiens GN=KRT8 PE=1 SV=7	,P05787	53671	0.216	0.729	0.516	0.61	0.733	0.326	25565.6	0.71	396678	0.6	769109	0.09	564081	0.09	118369	1.05
1310	FETLQAQAGK	546.786	2			54.01	7	3	287	296	0	-0.0003	2 : Keratin, type II cytoskeletal 7 OS=Homo sapiens GN=KRT7 PE=1 SV=3	,P08729	51386	0.786	0.072	0.839	0.326	0.74	0.318	389444	0.14	859916	0.35	1.02533e+06	0.08	758405	0.03	495203	0.06
1311	ISDSESEDPPR	696.242	2	2 Phospho (ST)	ISDS[Phospho (ST)]ES[Phospho (ST)]EDPPR	22.07	3	2	247	257	0	-0.0009	30 : Protein IWS1 homolog OS=Homo sapiens GN=IWS1 PE=1 SV=2	,Q96ST2	91899	9999	NAN	0.51	0.616	0.558	0.491	22410.8	0.33	246909	0.02	483704	0.22	269689	0.1	0	0
1312	TAGINVR	365.714	2			24.29	1	1	490	496	0	-0.0009	752 : T-complex protein 1 subunit delta OS=Homo sapiens GN=CCT4 PE=1 SV=4	,P50991	57888	2.023	0.478	1.539	0.103	0.601	0.445	16185.4	0.45	82871.6	0.13	53857.6	1.13	32385.9	0.4	8001.85	0.29
1313	SINEENGEVSEDQSQNK	993.901	2	Phospho (ST)	SINEENGEVS[Phospho (ST)]EDQSQNK	59.99	10	2	23	39	0	0.0006	202 : Serine/threonine-protein kinase PRP4 homolog OS=Homo sapiens GN=PRPF4B PE=1 SV=2	,Q13523	116902	1.313	0.236	1.323	0	1.707	0.251	38761.8	0.22	139610	0.42	105519	0.25	180141	0.09	29521.1	0.37
1314	VPKPEPIPEPKEPSPEK	989.5	2	Phospho (ST)	VPKPEPIPEPKEPS[Phospho (ST)]PEK	30.73	1	1	247	263	1	-0.0012	43 : Serine/arginine repetitive matrix protein 1 OS=Homo sapiens GN=SRRM1 PE=1 SV=2	,Q8IYB3	102274	0.204	0.746	NAN	NAN	NAN	NAN	114466	0.18	0	0	0	0	0	0	561142	0.44
1315	EESEESEAEPVQR	799.815	2	Phospho (ST)	EES[Phospho (ST)]EESEAEPVQR	37.15	4	3	194	206	0	-0.0001	803 : HIRA-interacting protein 3 OS=Homo sapiens GN=HIRIP3 PE=1 SV=3	,Q9BW71	61920	NAN	NAN	1.623	0.143	1.125	0.032	0	0	497206	0.11	306387	0.1	344737	0.11	0	0
1316	ESLKEEDESDDDNM	876.295	2	Oxidation (M); Phospho (ST)	ES[Phospho (ST)]LKEEDESDDDNM[Oxidation (M)]	48.78	3	2	242	255	1	-0.0006	825 : Proteasome subunit alpha type-3 OS=Homo sapiens GN=PSMA3 PE=1 SV=2	,P25788	28415	NAN	NAN	0.016	1	2.093	0.383	0	0	8702.63	1.19	548918	1.35	1.14878e+06	1.32	0	0
1317	VSGRTSPPLLDR	459.9	3	Phospho (ST)	VSGRT[Phospho (ST)]SPPLLDR	26.1	1	1	2393	2404	1	-0.0025	19 : Serine/arginine repetitive matrix protein 2 OS=Homo sapiens GN=SRRM2 PE=1 SV=2	,Q9UQ35	299438	0.187	0.774	9999	NAN	NAN	NAN	243088	0.08	8387.44	0.42	0	0	0	0	1.29998e+06	0.25
1318	EESEEEEDEDDEEEEEEEKEK	1361.97	2	Phospho (ST)	EES[Phospho (ST)]EEEEDEDDEEEEEEEKEK	69.43	14	4	30	50	1	0.0016	60 : Protein DEK OS=Homo sapiens GN=DEK PE=1 SV=1	,P35659	42648	9999	NAN	0.704	0.438	0.819	0.251	201599	0.02	944010	0.16	1.34005e+06	0.49	1.09778e+06	0.06	0	0
1319	GNDPLTSSPGR	590.752	2	Phospho (ST)	GNDPLTS[Phospho (ST)]SPGR	31.73	1	1	20	30	0	-0.0022	239 : DNA replication licensing factor MCM2 OS=Homo sapiens GN=MCM2 PE=1 SV=4	,P49736	101832	14.689	0.971	7.544	0.884	22.994	0.99	94687	0.06	170452	0.23	22595.7	0.31	519568	0.31	6446.04	0.45
1320	VPVPDER	406.219	2			30.86	1	1	64	70	0	-0.0009	1118 : Obg-like ATPase 1 OS=Homo sapiens GN=OLA1 PE=1 SV=2	,Q9NTK5	44715	0.294	0.61	0.506	0.616	0.874	0.205	72332.5	0.73	189547	0.58	374579	0.54	327515	0.12	245900	0.62
1321	TSTSPPPEKSGDEGSEDEAPSGED	1242.97	2	Phospho (ST)	TSTSPPPEKS[Phospho (ST)]GDEGSEDEAPSGED	67	25	3	220	243	1	-0.0002	547 : Nuclear ubiquitous casein and cyclin-dependent kinases substrate OS=Homo sapiens GN=NUCKS1 PE=1 SV=1	,Q9H1E3	27280	-9999	NAN	1.13	0.119	1.073	0.064	0	0	398575	0.07	352688	0.01	378287	0.05	32348.8	0.12
1322	NQASDSENEELPKPR	897.388	2	Phospho (ST)	NQASDS[Phospho (ST)]ENEELPKPR	70.12	21	5	284	298	0	0.0004	30 : Protein IWS1 homolog OS=Homo sapiens GN=IWS1 PE=1 SV=2	,Q96ST2	91899	0.813	0.056	3.539	0.627	2.543	0.497	295468	0.58	5549489	0.04	1.56827e+06	0.23	3.98822e+06	0.06	363340	0.49
1323	QGSITSPQANEQSVTPQRR	748.665	3	2 Phospho (ST)	QGSITS[Phospho (ST)]PQANEQSVT[Phospho (ST)]PQRR	36.65	2	2	852	870	1	-0.0031	19 : Serine/arginine repetitive matrix protein 2 OS=Homo sapiens GN=SRRM2 PE=1 SV=2	,Q9UQ35	299438	0.218	0.724	1.027	0.182	1.794	0.281	173686	0.3	1303345	0.36	1.26862e+06	0.5	2275280	0.04	797320	0.12
1324	SLSPLGGRDDSPVSHR	587.275	3	Phospho (ST)	SLS[Phospho (ST)]PLGGRDDSPVSHR	49.3	3	1	315	330	1	-0.0027	623 : Cell division cycle 2-like protein kinase 5 OS=Homo sapiens GN=CDC2L5 PE=1 SV=2	,Q14004	164823	0.071	0.95	3.046	0.547	4.54	0.762	20776.9	0.47	364562	1.08	119692	0.91	543373	0.58	293462	0.07
1325	KGAGDGSDEEVDGKADGAEAKPAE	1192	2	Phospho (ST)	KGAGDGS[Phospho (ST)]DEEVDGKADGAEAKPAE	74.09	20	3	1937	1960	2	-0.0004	35 : Myosin-9 OS=Homo sapiens GN=MYH9 PE=1 SV=4	,P35579	226392	0.629	0.213	0.67	0.465	1.189	0.008	234326	0.08	729705	0.63	1.08872e+06	0.68	1294136	0.62	372493	0.24
1326	KKEPAITSQNSPEAR	868.422	2	Phospho (ST)	KKEPAITSQNS[Phospho (ST)]PEAR	41.15	2	2	90	104	2	-0.0005	450 : Transcription elongation factor A protein 1 OS=Homo sapiens GN=TCEA1 PE=1 SV=2	,P23193	33948	NAN	NAN	1.661	0.159	2.536	0.497	0	0	584805	0.97	352071	0.09	892816	0.68	0	0
1327	TGVTSTSDSEEEGDDQEGEK	1130.39	2	2 Phospho (ST)	TGVTSTS[Phospho (ST)]DS[Phospho (ST)]EEEGDDQEGEK	77.34	5	1	267	286	0	-0.0016	99 : PC4 and SFRS1-interacting protein OS=Homo sapiens GN=PSIP1 PE=1 SV=1	,O75475	60067	NAN	NAN	0.355	0.766	0.48	0.57	0	0	82664.8	0.12	232535	0.37	111528	0.11	0	0
1328	GRPPAEKLSPNPPNLTK	632.662	3	Phospho (ST)	GRPPAEKLS[Phospho (ST)]PNPPNLTK	31.77	2	1	1444	1460	1	-0.0049	114 : Probable global transcription activator SNF2L4 OS=Homo sapiens GN=SMARCA4 PE=1 SV=2	,P51532	184530	0.443	0.411	2.212	0.354	1.283	0.056	299002	0.22	45661.6	0.26	20642.9	0.24	26480.2	0.24	674607	0.29
1329	VSGRTSPPLLDR	689.347	2	Phospho (ST)	VSGRTS[Phospho (ST)]PPLLDR	27.77	2	1	2393	2404	1	-0.0028	19 : Serine/arginine repetitive matrix protein 2 OS=Homo sapiens GN=SRRM2 PE=1 SV=2	,Q9UQ35	299438	0.108	0.899	4.117	0.692	2.598	0.51	534740	0.22	175907	0.68	42729.4	0.99	111014	0.65	4967563	0.09
1330	NPEPDSDEHTPVEDEEPKK	757.981	3	Phospho (ST)	NPEPDSDEHT[Phospho (ST)]PVEDEEPKK	26.82	1	1	152	170	1	0.0005	897 : NF-kappa-B-activating protein OS=Homo sapiens GN=NKAP PE=1 SV=1	,Q8N5F7	47110	3.735	0.733	2.89	0.516	1.77	0.274	142118	0.38	445069	0.27	154025	0.09	272604	0.37	38048.5	0.19
1332	RTSMGGTQQQFVEGVR	938.922	2	Oxidation (M); Phospho (ST)	RTS[Phospho (ST)]M[Oxidation (M)]GGTQQQFVEGVR	37.07	2	2	550	565	1	-0.0014	439 : Catenin beta-1 OS=Homo sapiens GN=CTNNB1 PE=1 SV=1	,P35222	85442	0.418	0.438	9999	NAN	NAN	NAN	64638.6	0.05	14929	0.79	0	0	0	0	154641	0.28
1333	AKPVVSDDDSEEEQEEDRSGSGSEED	969.039	3	Phospho (ST)	AKPVVS[Phospho (ST)]DDDSEEEQEEDRSGSGSEED	49.95	4	3	1622	1647	1	-0.0057	114 : Probable global transcription activator SNF2L4 OS=Homo sapiens GN=SMARCA4 PE=1 SV=2	,P51532	184530	1.497	0.311	0.418	0.706	0.898	0.19	340199	0.06	60147.4	0.3	143848	0.14	129226	0.6	227307	0.04
1334	DGTAPPPQSPGSPGTGQDEEWSDEESPRK	1040.1	3	Phospho (ST)	DGTAPPPQSPGSPGTGQDEEWS[Phospho (ST)]DEESPRK	52.01	1	1	333	361	1	-0.0049	1053 : Protein kinase C and casein kinase substrate in neurons protein 3 OS=Homo sapiens GN=PACSIN3 PE=1 SV=2	,Q9UKS6	48457	0.208	0.737	2.45	0.418	3.418	0.648	55709	0.37	324572	0.14	132480	1.2	452857	0.19	267487	0.21
1335	TDDTSGEDNDEKEAVASK	1035.88	2	2 Phospho (ST)	T[Phospho (ST)]DDT[Phospho (ST)]SGEDNDEKEAVASK	27.36	1	1	550	567	1	0	593 : Nuclear receptor corepressor 2 OS=Homo sapiens GN=NCOR2 PE=1 SV=2	,Q9Y618	274635	NAN	NAN	0.461	0.663	-9999	NAN	0	0	27673.3	0.15	60006.8	0.16	0	0	0	0
1336	RTSMGGTQQQFVEGVR	626.283	3	Oxidation (M); Phospho (ST)	RTSM[Oxidation (M)]GGT[Phospho (ST)]QQQFVEGVR	35.12	4	2	550	565	1	-0.0014	439 : Catenin beta-1 OS=Homo sapiens GN=CTNNB1 PE=1 SV=1	,P35222	85442	0.596	0.243	1.223	0.064	1.756	0.274	99399.9	0.06	201266	0.97	164627	0.8	289114	0.15	166918	0.19
1337	AGAGSATLSMAYAGAR	735.854	2	Oxidation (M)	AGAGSATLSM[Oxidation (M)]AYAGAR	93.68	3	1	242	257	0	-0.0016	27 : Malate dehydrogenase, mitochondrial OS=Homo sapiens GN=MDH2 PE=1 SV=3	,P40926	35481	3.74	0.737	9999	NAN	9999	NAN	589351	0.01	16504.7	0.69	0	0	29027.2	0.63	157582	0.12
1338	AAESPDQKDTEGGPKEEESPV	1140.48	2	Phospho (ST)	AAES[Phospho (ST)]PDQKDTEGGPKEEESPV	72.51	7	2	480	500	2	-0.0027	380 : Monocarboxylate transporter 1 OS=Homo sapiens GN=SLC16A1 PE=1 SV=2	,P53985	53923	0.253	0.668	2.192	0.347	0.515	0.535	31926.4	0.35	353876	0.74	161432	0.82	83074.3	0.19	125956	0.02
1339	GSETGSETHESDLAPSDK	963.884	2	Phospho (ST)	GS[Phospho (ST)]ETGSETHESDLAPSDK	29.44	1	1	1105	1122	0	0.0014	635 : Large proline-rich protein BAT2 OS=Homo sapiens GN=BAT2 PE=1 SV=2	,P48634	228721	9999	NAN	5.98	0.826	4.617	0.766	40331.1	0.18	225948	0.41	37783.7	0.58	174440	0.18	0	0
1340	FHSPSTTWSPNKDTPQEK	722.987	3	Phospho (ST)	FHSPSTTWS[Phospho (ST)]PNKDTPQEK	32.79	1	1	794	811	1	-0.0035	269 : SFRS2-interacting protein OS=Homo sapiens GN=SFRS2IP PE=1 SV=2	,Q99590	164551	1.049	0.103	2.303	0.383	4.011	0.715	1174126	0.01	879020	1.34	381691	0.25	1.5308e+06	0.11	1.11919e+06	0.4
1341	TPASTPVSGTPQASPMIER	1011.96	2	Oxidation (M); Phospho (ST)	TPASTPVSGTPQAS[Phospho (ST)]PM[Oxidation (M)]IER	53.55	2	1	248	266	0	-0.0029	931 : Brain-specific angiogenesis inhibitor 1-associated protein 2-like protein 1 OS=Homo sapiens GN=BAIAP2L1 PE=1 SV=2	,Q9UHR4	56847	0.137	0.853	NAN	NAN	NAN	NAN	39727.2	0.14	0	0	0	0	0	0	289906	0.08
1342	GSETGSETHESDLAPSDK	963.884	2	Phospho (ST)	GSET[Phospho (ST)]GSETHESDLAPSDK	30.06	1	1	1105	1122	0	0.0013	635 : Large proline-rich protein BAT2 OS=Homo sapiens GN=BAT2 PE=1 SV=2	,P48634	228721	9999	NAN	9999	NAN	9999	NAN	34333.2	0.21	117156	1.19	0	0	54408.5	0.13	0	0
1343	VIDDTNITR	523.776	2			56.14	11	5	188	196	0	-0.0028	12 : Keratin, type I cytoskeletal 18 OS=Homo sapiens GN=KRT18 PE=1 SV=2	,P05783	48029	2.149	0.51	9999	NAN	9999	NAN	798599	0.04	862905	0.31	0	0	1.33115e+06	0.34	371688	0.02
1344	ATAGAYIASQTVK	640.845	2			59.22	2	1	79	91	0	-0.0012	632 : Proteasome subunit beta type-5 OS=Homo sapiens GN=PSMB5 PE=1 SV=3	,P28074	28462	2.443	0.57	1.757	0.197	5.737	0.832	43500.9	0.57	34838.4	0.35	19831.1	0.63	113762	0.11	17803.4	0.86
1345	KPEEESESSEEGSESEEEAPAGTR	914.006	3	2 Phospho (ST)	KPEEESESS[Phospho (ST)]EEGSES[Phospho (ST)]EEEAPAGTR	29.17	2	2	265	288	0	0.0008	17 : Treacle protein OS=Homo sapiens GN=TCOF1 PE=1 SV=2	,Q13428	152013	9999	NAN	0.873	0.296	0.639	0.411	105685	0.26	517537	0.36	593023	0.17	378798	0.1	0	0
1346	SDKSPDLAPTPAPQSTPR	972.956	2	Phospho (ST)	SDKS[Phospho (ST)]PDLAPTPAPQSTPR	60.44	8	3	503	520	1	-0.0007	296 : Eukaryotic translation initiation factor 2A OS=Homo sapiens GN=EIF2A PE=1 SV=3	,Q9BY44	64949	0.842	0.032	17.52	0.98	14.248	0.971	542516	0.02	3478032	0.05	198522	0.02	2.82861e+06	0.04	644437	0.08
1347	VHIEIGPDGR	546.793	2			27.12	1	1	317	326	0	-0.0014	97 : Heterogeneous nuclear ribonucleoprotein F OS=Homo sapiens GN=HNRNPF PE=1 SV=3	,P52597	45643	1.6	0.354	2.161	0.34	1.14	0.024	39147.5	0.37	87450	0.22	40466.7	0.68	46130.5	0.44	24462.4	0.26
1348	SAVEDEGLK	474.238	2			41.94	6	2	551	559	0	0.0005	48 : Heat shock 70 kDa protein 1 OS=Homo sapiens GN=HSPA1A PE=1 SV=5	,P08107	70009	2.828	0.632	1.077	0.151	0.504	0.541	27842.3	0.6	561812	0.05	521786	0.44	262984	0.15	9844.32	0.49
1349	EIAQDFK	425.717	2			32.3	11	5	74	80	0	-0.0032	235 : Histone H3.2 OS=Homo sapiens GN=HIST2H3A PE=1 SV=3	,Q71DI3	15379	1.274	0.221	0.812	0.347	0.577	0.471	2.26225e+06	0.07	3.58014e+06	0.25	4.41002e+06	0.02	2.54434e+06	0.24	1775731	0.13
1350	MQNTDDEERPQLSDDER	725.282	3	Oxidation (M); Phospho (ST)	M[Oxidation (M)]QNT[Phospho (ST)]DDEERPQLSDDER	40.74	3	2	185	201	0	-0.0034	220 : RNA polymerase-associated protein LEO1 OS=Homo sapiens GN=LEO1 PE=1 SV=1	,Q8WVC0	75359	3.368	0.697	29.985	0.995	1.931	0.333	280519	0.48	2.53029e+06	0.66	84384.8	0.56	162978	0.95	83293.5	0.25
1351	KIFVGGIK	431.281	2			13.66	1	1	106	113	1	-0.0015	46 : Putative heterogeneous nuclear ribonucleoprotein A1-like protein 3 OS=Homo sapiens GN=HNRPA1L3 PE=5 SV=1	,P0C7M2	34202	NAN	NAN	0.138	0.96	0.853	0.228	0	0	12601.8	0.68	91456.1	0.7	77995.4	0.41	0	0
1352	IEEVLSPEGSPSKSPSK	617.63	3	Phospho (ST)	IEEVLSPEGSPSKS[Phospho (ST)]PSK	30.48	1	1	668	684	1	-0.0025	454 : Gamma-adducin OS=Homo sapiens GN=ADD3 PE=1 SV=1	,Q9UEY8	79105	1.283	0.228	9999	NAN	9999	NAN	120108	0.75	120102	0.22	0	0	109675	0.61	93603.2	0.23
1353	GNDPLTSSPGR	590.753	2	Phospho (ST)	GNDPLT[Phospho (ST)]SSPGR	27.24	1	1	20	30	0	-0.0017	239 : DNA replication licensing factor MCM2 OS=Homo sapiens GN=MCM2 PE=1 SV=4	,P49736	101832	12.046	0.957	10.542	0.939	17.136	0.981	96474.2	0.08	176112	0.11	16705.5	0.55	286274	0.67	8008.62	0.69
1354	VEVAAPAHRGTPDTDLEVQR	747.693	3	Phospho (ST)	VEVAAPAHRGT[Phospho (ST)]PDTDLEVQR	28.01	1	1	320	339	1	-0.0006	1551 : Ataxin-1-like OS=Homo sapiens GN=ATXN1L PE=1 SV=1	,P0C7T5	73261	0.218	0.724	9999	NAN	9999	NAN	14991.7	0.11	39332.4	0.03	0	0	29867.8	0.31	68624.9	0.52
1355	DIKEESDEEEEDDEESGR	1110.4	2	Phospho (ST)	DIKEES[Phospho (ST)]DEEEEDDEESGR	91.84	21	3	200	217	1	0.0001	822 : RNA-binding protein 33 OS=Homo sapiens GN=RBM33 PE=1 SV=3	,Q96EV2	129906	9999	NAN	0.665	0.471	0.378	0.683	50041.5	0.32	448121	0.36	673770	0.03	254654	0.56	0	0
1356	IYFMAGSSR	524.249	2	Oxidation (M)	IYFM[Oxidation (M)]AGSSR	34.03	3	1	538	546	0	-0.0021	31 : Endoplasmin OS=Homo sapiens GN=HSP90B1 PE=1 SV=1	,P14625	92411	2.187	0.516	0.575	0.553	0.41	0.648	71400.9	0.15	41873.3	0.17	72787.9	0.82	29835.4	0.69	32652.3	0.01
1357	NNFAVGYR	470.734	2			28.79	2	2	178	185	0	-0.002	87 : Voltage-dependent anion-selective channel protein 2 OS=Homo sapiens GN=VDAC2 PE=1 SV=2	,P45880	31547	1.679	0.376	1.426	0.048	0.67	0.383	146851	0.37	162632	0.5	114060	0.21	76394.6	0.64	87467.1	0.26
1358	VQEHEDSGDSEVENEAK	991.387	2	Phospho (ST)	VQEHEDSGDS[Phospho (ST)]EVENEAK	86.39	6	3	115	131	0	-0.0004	68 : U3 small nucleolar RNA-associated protein 18 homolog OS=Homo sapiens GN=UTP18 PE=1 SV=3	,Q9Y5J1	61964	1.946	0.458	0.856	0.311	0.913	0.174	188470	0.21	223006	0.22	260586	0.18	238044	0.16	96869	0.37
1359	RLEISPDSSPER	733.336	2	Phospho (ST)	RLEISPDSS[Phospho (ST)]PER	37.75	6	3	147	158	1	-0.0017	335 : Plakophilin-2 OS=Homo sapiens GN=PKP2 PE=1 SV=1	,Q99959	97339	0.767	0.088	2.272	0.369	1.976	0.347	2.00594e+06	0.02	13079972	0.31	5757168	0.05	11378451	0.23	2614246	0.08
1360	RSSPLLR	454.739	2	Phospho (ST)	RSS[Phospho (ST)]PLLR	23.4	2	2	264	270	1	0.0004	1054 : Histone deacetylase 4 OS=Homo sapiens GN=HDAC4 PE=1 SV=3	,P56524	118966	9999	NAN	13.85	0.966	5.712	0.832	51668.2	0.35	524130	0.14	37842.5	0.06	216154	0.31	0	0
1361	NATQPPNAEEESGSSSASEEEDTKPKPTK	1042.45	3	Phospho (ST)	NATQPPNAEEESGSS[Phospho (ST)]SASEEEDTKPKPTK	34.31	1	1	1001	1029	0	0.0007	1472 : Integrator complex subunit 3 OS=Homo sapiens GN=INTS3 PE=1 SV=1	,Q68E01	117994	2.916	0.642	9999	NAN	9999	NAN	81228.6	0.19	187215	0.51	0	0	71531.5	0.32	27852.6	0.19
1362	SKEFVSSDESSSGENK	938.848	2	2 Phospho (ST)	SKEFVSS[Phospho (ST)]DES[Phospho (ST)]SSGENK	38.65	2	1	662	677	1	-0.0004	330 : FACT complex subunit SSRP1 OS=Homo sapiens GN=SSRP1 PE=1 SV=1	,Q08945	81024	NAN	NAN	0.863	0.303	0.964	0.143	0	0	200396	0.38	232138	0.11	223828	0.52	0	0
1363	SEVTDLR	410.213	2			39.99	12	5	294	300	0	-0.0005	7 : Keratin, type I cytoskeletal 19 OS=Homo sapiens GN=KRT19 PE=1 SV=3	,P08727	44065	1.669	0.376	1.534	0.103	0.716	0.34	218544	0.08	994450	0.07	648309	0.37	464069	0.11	130918	0.02
1364	YATALYSAASK	573.296	2			48.1	1	1	41	51	0	0.0006	649 : ATP synthase subunit O, mitochondrial OS=Homo sapiens GN=ATP5O PE=1 SV=1	,P48047	23263	1.012	0.08	1.06	0.166	2.069	0.376	39886.9	0.1	246424	0.29	232426	0.05	480837	0.55	39394.5	0.36
1365	KPEEESESSEEGSESEEEAPAGTR	887.351	3	Phospho (ST)	KPEEES[Phospho (ST)]ESSEEGSESEEEAPAGTR	32.4	2	2	265	288	0	0.003	17 : Treacle protein OS=Homo sapiens GN=TCOF1 PE=1 SV=2	,Q13428	152013	9999	NAN	2.062	0.311	1.444	0.143	119639	0.51	368443	0.31	178658	0.13	258045	0.55	0	0
1366	ELAQQIQK	479.272	2			38.95	3	1	111	118	0	0.0006	805 : Eukaryotic initiation factor 4A-I OS=Homo sapiens GN=EIF4A1 PE=1 SV=1	,P60842	46125	0.345	0.535	1.319	0.008	0.358	0.702	31305.6	0.62	329309	0.07	249573	0.28	89240.8	0.27	90769.9	0.26
1367	NGLPGSRPGSPER	702.325	2	Phospho (ST)	NGLPGS[Phospho (ST)]RPGSPER	29.42	2	1	81	93	0	-0.0011	594 : Histone acetyltransferase KAT5 OS=Homo sapiens GN=KAT5 PE=1 SV=2	,Q92993	58545	1.613	0.354	30.216	0.995	20.239	0.987	257839	0.05	329124	0.51	10892.5	0.58	220449	0.12	159830	0.38
1368	GELANEVK	430.229	2			23.77	1	1	1227	1234	0	-0.0006	35 : Myosin-9 OS=Homo sapiens GN=MYH9 PE=1 SV=4	,P35579	226392	0.88	0.008	1.127	0.119	0.368	0.692	23805130	0.3	217525	0.15	192949	0.03	71060	0.28	27042216	0.71
1369	VSGRTSPPLLDR	459.9	3	Phospho (ST)	VSGRTS[Phospho (ST)]PPLLDR	26.41	1	1	2393	2404	1	-0.0037	19 : Serine/arginine repetitive matrix protein 2 OS=Homo sapiens GN=SRRM2 PE=1 SV=2	,Q9UQ35	299438	0.232	0.702	9999	NAN	9999	NAN	243096	0.08	22427.7	0.2	0	0	29199.8	0.12	1.0468e+06	0.55
1370	LLLQVQHASK	379.564	3			23.62	1	1	34	43	0	-0.0023	51 : ADP/ATP translocase 3 OS=Homo sapiens GN=SLC25A6 PE=1 SV=4	,P12236	32845	3.694	0.733	0.795	0.362	0.922	0.174	335951	0.04	276258	0.48	347510	0.06	320355	0.15	90944.3	0.19
1371	VSDSESEGPQKGPASDSETEDASR	875.667	3	2 Phospho (ST)	VSDSESEGPQKGPAS[Phospho (ST)]DS[Phospho (ST)]ETEDASR	41.21	9	3	299	322	1	-0.0002	30 : Protein IWS1 homolog OS=Homo sapiens GN=IWS1 PE=1 SV=2	,Q96ST2	91899	0.966	0.056	0.912	0.266	0.989	0.127	138726	0.11	493328	0.1	541067	0.57	535103	0.55	143575	0.21
1372	EKTPSPKEEDEEPESPPEK	781.317	3	2 Phospho (ST)	EKT[Phospho (ST)]PS[Phospho (ST)]PKEEDEEPESPPEK	64.66	2	1	200	218	2	0.0002	547 : Nuclear ubiquitous casein and cyclin-dependent kinases substrate OS=Homo sapiens GN=NUCKS1 PE=1 SV=1	,Q9H1E3	27280	1.693	0.383	0.93	0.251	0.718	0.333	78315.2	0.14	10232893	0.04	10999033	0.03	7901996	0.3	46249.5	0.27
1373	GANPVEIR	428.236	2			33.45	12	5	134	141	0	-0.0037	4 : 60 kDa heat shock protein, mitochondrial OS=Homo sapiens GN=HSPD1 PE=1 SV=2	,P10809	61016	0.987	0.064	0.83	0.333	0.565	0.484	364254	0.18	731552	0.7	881591	0.12	497883	0.26	369125	0.04
1374	IVMEAIQQASVAK	702.381	2	Oxidation (M)	IVM[Oxidation (M)]EAIQQASVAK	60.57	1	1	570	582	0	-0.0017	739 : Polyribonucleotide nucleotidyltransferase 1, mitochondrial OS=Homo sapiens GN=PNPT1 PE=1 SV=2	,Q8TCS8	85897	0.271	0.642	29.594	0.995	66.849	1	58158.6	0.46	215094	0.71	7268.08	0.28	485864	0.7	214933	1.39
1375	TTLVIMER	489.768	2	Oxidation (M)	TTLVIM[Oxidation (M)]ER	27.02	2	1	550	557	0	-0.0008	677 : Importin subunit beta-1 OS=Homo sapiens GN=KPNB1 PE=1 SV=2	,Q14974	97108	2.595	0.593	2.715	0.484	1.867	0.311	24733.7	0.21	242124	0.17	89192.4	1.16	166486	0.02	9531.38	0.08
1376	RYPSSISSSPQKDLTQAK	1037	2	Phospho (ST)	RYPSSIS[Phospho (ST)]SSPQKDLTQAK	29.8	1	1	601	618	2	-0.0027	535 : Ubiquitin-associated protein 2-like OS=Homo sapiens GN=UBAP2L PE=1 SV=2	,Q14157	114465	0.335	0.547	0.627	0.503	-9999	NAN	26136.2	0.24	8787.66	0.01	14024.6	0.01	0	0	77929.5	0.29
1377	ELVSSSSSGSDSDSEVDKK	674.951	3	Phospho (ST)	ELVSSSSSGSDSDS[Phospho (ST)]EVDKK	30.88	1	1	6	24	1	0.0001	62 : Activated RNA polymerase II transcriptional coactivator p15 OS=Homo sapiens GN=SUB1 PE=1 SV=3	,P53999	14386	4.514	0.792	1.442	0.056	1.429	0.135	1.99827e+06	0.09	35875884	0.07	24881920	0.04	35556336	0.06	442670	0.27
1378	TERDTPGHGSGWAETPR	645.276	3	Phospho (ST)	T[Phospho (ST)]ERDTPGHGSGWAETPR	39.2	2	2	299	315	1	-0.0015	159 : Splicing factor 3B subunit 1 OS=Homo sapiens GN=SF3B1 PE=1 SV=2	,O75533	145723	1.002	0.072	6.358	0.844	7.488	0.893	387322	0.04	322352	0	50698.1	0.34	379614	0.15	386413	0.3
1379	NDREYDSGDTDEIIAMK	1034.41	2	Oxidation (M); Phospho (ST)	NDREYDSGDT[Phospho (ST)]DEIIAM[Oxidation (M)]K	81.9	4	2	372	388	1	-0.0015	343 : Nucleolar protein 8 OS=Homo sapiens GN=NOL8 PE=1 SV=1	,Q76FK4	131535	0.727	0.127	NAN	NAN	NAN	NAN	72916.1	0.12	0	0	0	0	0	0	100326	0.09
1380	TKDQPDGSSLSPAQSPSQSQPPAASSLR	968.783	3	Phospho (ST)	TKDQPDGSS[Phospho (ST)]LSPAQSPSQSQPPAASSLR	40.04	1	1	210	237	1	-0.0022	551 : Myosin phosphatase Rho-interacting protein OS=Homo sapiens GN=MPRIP PE=1 SV=3	,Q6WCQ1	116461	0.702	0.143	NAN	NAN	NAN	NAN	80223.1	0.44	0	0	0	0	0	0	114263	0.04
1381	LGIHEDSQNR	584.789	2			41.54	2	1	447	456	0	-0.0004	8 : Heat shock protein HSP 90-alpha OS=Homo sapiens GN=HSP90AA1 PE=1 SV=5	,P07900	84607	0.616	0.221	0.341	0.781	0.474	0.576	21418.5	0.27	185109	0.26	543604	0.34	257563	0.15	34758.8	0.89
1382	RPSESDKEDELDKVK	464.468	4	Phospho (ST)	RPS[Phospho (ST)]ESDKEDELDKVK	27.49	4	3	625	639	2	-0.0045	581 : A-kinase anchor protein 12 OS=Homo sapiens GN=AKAP12 PE=1 SV=3	,Q02952	191368	0.015	0.998	1.384	0.032	1.123	0.032	5045.03	0.24	3301487	0.69	2.38463e+06	0.24	2678374	0.44	329914	0.99
1383	VSDSESEGPQKGPASDSETEDASR	875.667	3	2 Phospho (ST)	VS[Phospho (ST)]DS[Phospho (ST)]ESEGPQKGPASDSETEDASR	28.89	1	1	299	322	1	-0.0002	30 : Protein IWS1 homolog OS=Homo sapiens GN=IWS1 PE=1 SV=2	,Q96ST2	91899	0.892	0	0.65	0.484	0.976	0.135	151265	0.08	493391	0.1	758734	0.03	740896	0.03	169656	0.19
1384	EKTPSPKEEDEEPESPPEK	1171.47	2	2 Phospho (ST)	EKT[Phospho (ST)]PS[Phospho (ST)]PKEEDEEPESPPEK	50.71	3	3	200	218	2	0.0018	547 : Nuclear ubiquitous casein and cyclin-dependent kinases substrate OS=Homo sapiens GN=NUCKS1 PE=1 SV=1	,Q9H1E3	27280	NAN	NAN	0.593	0.535	0.408	0.648	0	0	414964	0.45	700072	0.09	285355	0.72	0	0
1385	KVEEEQEADEEDVSEEEAESK	1259.5	2	Phospho (ST)	KVEEEQEADEEDVS[Phospho (ST)]EEEAESK	109.56	17	5	234	254	1	0.001	95 : Thioredoxin-related transmembrane protein 1 OS=Homo sapiens GN=TMX1 PE=1 SV=1	,Q9H3N1	31771	0.841	0.032	0.914	0.266	1.178	0	287335	0.24	1.1455e+06	0.22	1.25339e+06	0.02	1476035	0.26	341574	0.28
1386	ELTDEEAER	586.23	2	Phospho (ST)	ELT[Phospho (ST)]DEEAER	24.65	1	1	106	114	0	0.0009	967 : Nuclear migration protein nudC OS=Homo sapiens GN=NUDC PE=1 SV=1	,Q9Y266	38219	0.399	0.465	1.141	0.111	0.649	0.397	30957	0.66	843149	0.1	739108	0.02	479793	0.69	77553.8	0.96
1387	SDAEEDGGTVSQEEEDR	926.869	2			104.66	20	3	554	570	0	-0.0003	45 : Calnexin OS=Homo sapiens GN=CANX PE=1 SV=2	,P27824	67526	9999	NAN	0.967	0.228	1.234	0.032	61137.7	0.18	179921	0.07	185970	0.09	229427	0.03	0	0
1388	TTKSPSDSGYSYETIGK	950.914	2	Phospho (ST)	TTKSPS[Phospho (ST)]DSGYSYETIGK	71.38	4	2	1912	1928	1	-0.0006	5 : Microtubule-associated protein 1B OS=Homo sapiens GN=MAP1B PE=1 SV=1	,P46821	270454	0.999	0.072	0.977	0.221	2.127	0.39	244785	0.08	1.09488e+06	0.69	1.12116e+06	0.1	2385243	0.05	244972	0.01
1389	RSPERPTGDLR	455.221	3	Phospho (ST)	RS[Phospho (ST)]PERPTGDLR	26.18	1	1	76	86	1	0.0003	162 : Zinc finger CCCH domain-containing protein 13 OS=Homo sapiens GN=ZC3H13 PE=1 SV=1	,Q5T200	196519	9999	NAN	0.008	1	0.477	0.57	21340.5	0.03	86106.2	0.21	11065347	0.33	5.27497e+06	0.68	0	0
1390	MGANSLER	439.213	2			48.11	2	1	571	578	0	-0.0002	23 : Heterogeneous nuclear ribonucleoprotein M OS=Homo sapiens GN=HNRNPM PE=1 SV=3	,P52272	77464	0.931	0.032	1.55	0.111	0.433	0.621	70493.1	1.37	190250	0.13	122770	0.2	53193.9	0.15	75749.3	0.49
1391	EKTPSPKEEDEEPESPPEK	1131.49	2	Phospho (ST)	EKTPS[Phospho (ST)]PKEEDEEPESPPEK	54.48	2	2	200	218	2	0.0011	547 : Nuclear ubiquitous casein and cyclin-dependent kinases substrate OS=Homo sapiens GN=NUCKS1 PE=1 SV=1	,Q9H1E3	27280	9999	NAN	9999	NAN	9999	NAN	8910.03	0.4	244077	0.16	0	0	166590	0.12	0	0
1392	LIHGEDSDSEGEEEGR	959.841	2	2 Phospho (ST)	LIHGEDS[Phospho (ST)]DS[Phospho (ST)]EGEEEGR	52.03	12	3	81	96	0	-0.0007	732 : Ubiquitin-conjugating enzyme E2 O OS=Homo sapiens GN=UBE2O PE=1 SV=3	,Q9C0C9	141205	9999	NAN	0.402	0.72	0.501	0.547	53979.2	0.14	1.04704e+06	0.18	2601621	0.32	1302814	0.26	0	0
1393	IEEVLSPEGSPSKSPSK	925.942	2	Phospho (ST)	IEEVLSPEGSPSKS[Phospho (ST)]PSK	44.11	4	2	668	684	1	-0.0012	454 : Gamma-adducin OS=Homo sapiens GN=ADD3 PE=1 SV=1	,Q9UEY8	79105	1.403	0.274	9999	NAN	9999	NAN	301844	0.02	36500.8	0.12	0	0	65880.7	0.05	215172	0.09
1394	ILTATIENNR	572.819	2			51.62	4	1	166	175	0	-0.0024	1503 : Keratin, type I cytoskeletal 13 OS=Homo sapiens GN=KRT13 PE=1 SV=3	,P13646	49555	-9999	NAN	0.089	0.986	0.67	0.383	0	0	12946.3	0.47	145313	0.93	97315.7	0.96	161083	0.1
1395	IGAEVYHNLK	572.31	2			36.89	4	2	184	193	0	-0.0019	36 : Alpha-enolase OS=Homo sapiens GN=ENO1 PE=1 SV=2	,P06733	47139	1.48	0.311	4.461	0.724	1.768	0.274	37737.2	0.03	727952	0.02	163179	0.96	288500	0.48	25503.7	0.27
1396	SKELVSSSSSGSDSDSEVDKK	1159.47	2	2 Phospho (ST)	SKELVSSSSS[Phospho (ST)]GS[Phospho (ST)]DSDSEVDKK	34.49	1	1	4	24	2	0.0026	62 : Activated RNA polymerase II transcriptional coactivator p15 OS=Homo sapiens GN=SUB1 PE=1 SV=3	,P53999	14386	0.402	0.458	0.739	0.404	1.858	0.311	12752	0.84	43685.9	0.09	59085	0.27	109778	0.22	31683.5	0.17
1397	VQEHEDSGDSEVENEAK	661.26	3	Phospho (ST)	VQEHEDSGDS[Phospho (ST)]EVENEAK	25.92	1	1	115	131	0	-0.0009	68 : U3 small nucleolar RNA-associated protein 18 homolog OS=Homo sapiens GN=UTP18 PE=1 SV=3	,Q9Y5J1	61964	1.325	0.243	1.074	0.151	0.566	0.478	84913.9	0.24	402602	0.13	374772	0.02	212130	0.61	64073.7	0.21
1398	SLPSSSQLKGSPQAISR	911.957	2	Phospho (ST)	SLPSSSQLKGS[Phospho (ST)]PQAISR	39.07	3	1	1150	1166	1	-0.0008	287 : Protein ELYS OS=Homo sapiens GN=AHCTF1 PE=1 SV=3	,Q8WYP5	252342	0.341	0.541	NAN	NAN	NAN	NAN	100217	0.15	0	0	0	0	0	0	293519	0.13
1399	SPSDSSTASTPVAEQIER	971.425	2	Phospho (ST)	SPSDSSTAST[Phospho (ST)]PVAEQIER	45.38	1	1	337	354	0	-0.0018	135 : Drebrin OS=Homo sapiens GN=DBN1 PE=1 SV=4	,Q16643	71385	0.16	0.816	2.199	0.347	-9999	NAN	8124.2	0.85	42888.2	0.69	19501.3	0.88	0	0	50925.3	0.22
1400	YQQETSVSQLPGRPKSPLSK	770.721	3	Phospho (ST)	YQQETSVSQLPGRPKS[Phospho (ST)]PLSK	40.05	3	1	1564	1583	1	-0.0017	459 : Protein TANC2 OS=Homo sapiens GN=TANC2 PE=1 SV=3	,Q9HCD6	219512	0.504	0.34	9999	NAN	9999	NAN	138588	0.08	6239.78	0.19	0	0	40650.2	0.07	275130	0.13
1401	IETIEVMEDR	625.799	2	Oxidation (M)	IETIEVM[Oxidation (M)]EDR	54.24	3	1	152	161	0	-0.0018	59 : Heterogeneous nuclear ribonucleoprotein A3 OS=Homo sapiens GN=HNRNPA3 PE=1 SV=2	,P51991	39571	2.318	0.541	0.728	0.418	1.274	0.056	170275	0.33	27451.4	0.9	37726.5	0.55	48062.7	0.13	73461.3	0.2
1402	AVELAANTK	458.758	2			39.21	4	2	457	465	0	-0.0002	914 : Transketolase OS=Homo sapiens GN=TKT PE=1 SV=3	,P29401	67835	0.467	0.383	0.932	0.251	0.406	0.648	6106.15	0	150863	0.06	161844	0.2	65646.5	0.53	13071	0.37
1403	IVPQSQVPNPESPGK	828.903	2	Phospho (ST)	IVPQSQVPNPES[Phospho (ST)]PGK	34.34	1	1	436	450	0	-0.0014	580 : YEATS domain-containing protein 2 OS=Homo sapiens GN=YEATS2 PE=1 SV=2	,Q9ULM3	150688	1.051	0.103	0.288	0.832	0.129	0.948	106884	0.07	164037	0.61	568797	0.79	73239.1	0.51	101690	0.22
1404	LLKEGEEPTVYSDEEEPKDESAR	910.739	3	Phospho (ST)	LLKEGEEPTVYS[Phospho (ST)]DEEEPKDESAR	46.41	5	1	170	192	2	-0.0003	126 : Membrane-associated progesterone receptor component 1 OS=Homo sapiens GN=PGRMC1 PE=1 SV=3	,O00264	21658	0.026	0.994	-9999	NAN	-9999	NAN	43895.2	0.02	0	0	38218.8	0.12	0	0	1.71463e+06	0.09
1405	AHLMEIQVNGGTVAEK	571.625	3	Oxidation (M)	AHLM[Oxidation (M)]EIQVNGGTVAEK	47.92	1	1	178	193	0	-0.0016	325 : 60S ribosomal protein L3 OS=Homo sapiens GN=RPL3 PE=1 SV=2	,P39023	46080	9999	NAN	1.096	0.143	0.711	0.34	86523	0.29	12918.6	0.55	11788.8	0.37	8377.05	0.58	0	0
1406	KAEGEPQEESPLK	507.899	3	Phospho (ST)	KAEGEPQEES[Phospho (ST)]PLK	37.67	1	1	168	180	1	0.0004	63 : Bcl-2-associated transcription factor 1 OS=Homo sapiens GN=BCLAF1 PE=1 SV=2	,Q9NYF8	106059	5.719	0.85	6.755	0.858	4.351	0.746	773343	0.04	6.38691e+06	0.32	945574	0.01	4.114e+06	0.24	135229	0.21
1407	NEEPSEEEIDAPKPK	896.386	2	Phospho (ST)	NEEPS[Phospho (ST)]EEEIDAPKPK	55.57	13	5	117	131	0	0.0001	81 : Nucleolar RNA helicase 2 OS=Homo sapiens GN=DDX21 PE=1 SV=5	,Q9NR30	87290	1.113	0.143	5.089	0.774	4.4	0.75	8.30123e+06	0.03	5831408	0.01	1.14593e+06	0.41	5.04186e+06	0.07	7456128	0.29
1408	VSDSESEGPQKGPASDSETEDASR	875.667	3	2 Phospho (ST)	VSDS[Phospho (ST)]ES[Phospho (ST)]EGPQKGPASDSETEDASR	30.83	5	2	299	322	1	-0.0003	30 : Protein IWS1 homolog OS=Homo sapiens GN=IWS1 PE=1 SV=2	,Q96ST2	91899	0.866	0.016	0.65	0.484	0.969	0.135	125241	0.27	493422	0.1	759378	0.03	735574	0.04	144547	0.2
1409	HLTDAYFK	497.753	2			27.06	1	1	211	218	0	-0.0006	440 : 60S ribosomal protein L6 OS=Homo sapiens GN=RPL6 PE=1 SV=3	,Q02878	32708	1.474	0.303	0.151	0.951	0.111	0.962	107499	0.13	20584.7	1.06	136246	0.82	15125.5	0.11	72917.5	0.48
1410	SKEFVSSDESSSGENK	938.848	2	2 Phospho (ST)	SKEFVSSDESS[Phospho (ST)]S[Phospho (ST)]GENK	31.8	1	1	662	677	1	-0.0001	330 : FACT complex subunit SSRP1 OS=Homo sapiens GN=SSRP1 PE=1 SV=1	,Q08945	81024	4.815	0.81	0.394	0.729	0.421	0.632	37021.8	0.5	286927	0.1	728736	0.12	306898	0.04	7688.94	0.46
1411	KPEEESESSEEGSESEEEAPAGTR	914.006	3	2 Phospho (ST)	KPEEESESS[Phospho (ST)]EEGS[Phospho (ST)]ESEEEAPAGTR	35.57	2	2	265	288	0	0.0002	17 : Treacle protein OS=Homo sapiens GN=TCOF1 PE=1 SV=2	,Q13428	152013	9999	NAN	0.928	0.259	0.394	0.663	123294	0.42	549626	0.3	592455	0.17	233298	0.51	0	0
1412	LMVALAK	381.232	2	Oxidation (M)	LM[Oxidation (M)]VALAK	30.49	7	2	170	176	0	-0.002	3 : Annexin A2 OS=Homo sapiens GN=ANXA2 PE=1 SV=2	,P07355	38580	1.76	0.404	0.623	0.51	0.165	0.915	426631	0.37	153359	0.56	245979	0.03	40485.4	0.74	242462	0.21
1413	ERSPSPSFR	611.736	2	2 Phospho (ST)	ERS[Phospho (ST)]PS[Phospho (ST)]PSFR	24.27	1	1	327	335	1	-0.0007	562 : Choline-phosphate cytidylyltransferase A OS=Homo sapiens GN=PCYT1A PE=1 SV=2	,P49585	41705	-9999	NAN	0.485	0.637	0.542	0.503	0	0	543010	0.33	1118959	0.3	606365	0.11	42630.2	1.16
1414	GPPSPPAPVMHSPSR	845.345	2	Oxidation (M); 2 Phospho (ST)	GPPS[Phospho (ST)]PPAPVM[Oxidation (M)]HS[Phospho (ST)]PSR	39.03	6	4	221	235	0	-0.0003	356 : SNW domain-containing protein 1 OS=Homo sapiens GN=SNW1 PE=1 SV=1	,Q13573	61456	0.264	0.653	0.572	0.553	0.501	0.547	345786	0.04	1257533	0.03	2.19987e+06	0.04	1.10165e+06	0.11	1309813	0.14
1415	SKEFVSSDESSSGENK	938.848	2	2 Phospho (ST)	SKEFVS[Phospho (ST)]S[Phospho (ST)]DESSSGENK	36.03	3	1	662	677	1	-0.0003	330 : FACT complex subunit SSRP1 OS=Homo sapiens GN=SSRP1 PE=1 SV=1	,Q08945	81024	9999	NAN	0.372	0.75	0.4	0.658	34420	0.46	205105	0.38	551807	0.53	220659	0.52	0	0
1416	FAADAVK	361.198	2			24.14	1	1	315	321	0	0.0001	979 : Transaldolase OS=Homo sapiens GN=TALDO1 PE=1 SV=2	,P37837	37516	9999	NAN	0.838	0.326	0.352	0.711	15954.3	0.42	303828	0.08	362768	0.42	127793	0.52	0	0
1417	VSDSESEGPQKGPASDSETEDASR	875.667	3	2 Phospho (ST)	VSDSES[Phospho (ST)]EGPQKGPAS[Phospho (ST)]DSETEDASR	31.2	2	2	299	322	1	-0.0001	30 : Protein IWS1 homolog OS=Homo sapiens GN=IWS1 PE=1 SV=2	,Q96ST2	91899	0.729	0.119	0.632	0.497	0.963	0.143	123558	0.25	482603	0.09	763662	0.03	735531	0.04	169402	0.2
1418	KLPFQR	394.741	2			28.89	1	1	65	70	1	-0.0023	235 : Histone H3.2 OS=Homo sapiens GN=HIST2H3A PE=1 SV=3	,Q71DI3	15379	0.855	0.024	1.669	0.166	-9999	NAN	1.84241e+06	0.4	1.20895e+06	0.22	724310	0.99	0	0	2.15605e+06	0.06
[truncated: 5,133 more rows]

## Sheet: Supplementary Table S2
Protein index	AccNO	Description	Score	Mass	# of IDed (spectrum)	# of samples IDed	Total peps	# of peps used	PC9 Protien abun.(by top 3 peps)	PC9/gef(1) Protien abun.(by top 3 peps)	PC9/gef(2) Protien abun.	PC9/gef(2)10uM Protien abun.	PC9/gef(2)20uM Protien abun.	# of quant. peps (R gef)	R gef	CV R gef	P-value R gef	# of quant. peps (R 10uM)	R 10uM	CV R 10uM	P-value R10uM	# of quant. peps (R20uM)	R 20uM	CV R20uM	P-value R20uM
[truncated: 3,835 more rows]

[truncated: 4 more sheets: Supplementary Table S3, Supplementary Table S4, Supplementary Table S5, Supplementary Table S6]
